# Supplementary material for: Crystal structure of (benzene­carbo­thio­amide-κS)chloridobis­(tri­phenyl­phosphane-κP)silver(I)
Source: Acta Crystallogr Sect E Struct Rep Online. 2014 Aug 1;70(Pt 9):m310–1. doi: 10.1107/S1600536814015992 (PMC4186092; doi:10.1107/S1600536814015992)
Supplement: Supplementary file 1 [file e-70-0m310-sup1.cif]

##############################################################################
#                                                                            #
# This CIF contains the data in a paper accepted for publication in          #
# Acta Crystallographica Section E. It conforms to the requirements of       #
# Notes for Authors for Acta Crystallographica Section E, and has been       #
# peer reviewed under the auspices of the IUCr Commission on Journals.       #
#                                                                            #
# Full details of the Crystallographic Information File format               #
# are given in the paper "The Crystallographic Information File (CIF):       #
# a New Standard Archive File for Crystallography" by S. R. Hall, F. H.      #
# Allen and I. D. Brown [Acta Cryst. (1991), A47, 655-685].                  #
#                                                                            #
# The current version of the core CIF dictionary is obtainable from          #
# ftp://ftp.iucr.org/pub/cif_core.dic.                                       #
#                                                                            #
# Software is freely available for graphical display of the structure(s)     #
# in this CIF. For information consult the CIF software page                 #
# http://www.iucr.org/resources/cif/software.                                #
#                                                                            #
# This file may be used for bona fide research purposes within the           #
# scientific community so long as proper attribution is given to the journal # 
# article from which it was obtained.                                        #
#                                                                            #
##############################################################################
data_I
_audit_creation_method     SHELXL-2012
_journal_date_recd_electronic     2014-06-30
_journal_date_accepted     2014-07-09
_journal_name_full     'Acta Crystallographica, Section E'
_journal_year     2014
_journal_volume     70
_journal_issue      9
_journal_page_first     m310
_journal_page_last     m311
_journal_paper_category     HM
_journal_paper_doi     10.1107/S1600536814015992
_journal_coeditor_code     LH5718
_publ_contact_author_name     'Chaveng Pakachai'
_publ_contact_author_address
;
Department of Chemistry, Faculty of Science, Prince of Songkla University,
Hat Yai, Songkhla 90112, Thailand
;
_publ_contact_author_email     chaveng.p@psu.ac.th
_publ_contact_author_fax     ?
_publ_contact_author_phone     ?
_publ_section_title
;\
(Benzenecarbothioamide-\k<i>S</i>)chloridobis(triphenylphosphane-\k<i>P</i>)\
silver(I)
;
_publ_section_title_footnote     .
loop_
    _publ_author_name
    _publ_author_footnote
    _publ_author_address
    'Ruangwut, Wattana' .
;
Department of Chemistry and Center of Excellence for Innovation in Chemistry,
Faculty of Science, Prince of Songkla University, Hat Yai, Songkhla 90112,
Thailand
;
    'Pakawatchai, Chaveng' .
;
Department of Chemistry and Center of Excellence for Innovation in Chemistry,
Faculty of Science, Prince of Songkla University, Hat Yai, Songkhla 90112,
Thailand
;
_publ_section_synopsis     .
_database_code_depnum_ccdc_archive     'CCDC 1012936'
_chemical_name_systematic
;\
(Benzenecarbothioamide-\k<i>S</i>)chloridobis(triphenylphosphane-\
\k<i>P</i>)silver(I)
;
_chemical_name_common     ?
_chemical_formula_moiety     'C43 H37 Ag Cl N P2 S'
_chemical_formula_sum     'C43 H37 Ag Cl N P2 S'
_chemical_formula_iupac     '[Ag Cl (C7 H7 N S) (C18 H15 P)2]'
_chemical_formula_weight     805.05
_chemical_melting_point     ?
_shelx_space_group_comment
;
The symmetry employed for this shelxl refinement is uniquely defined
by the following loop, which should always be used as a source of
symmetry information in preference to the above space-group names.
They are only intended as comments.
;
_space_group_crystal_system     monoclinic
_space_group_name_H-M_alt     'P 21/n'
_space_group_name_Hall     '-P 2yn'
loop_
    _space_group_symop_operation_xyz
    'x, y, z'
    '-x+1/2, y+1/2, -z+1/2'
    '-x, -y, -z'
    'x-1/2, -y-1/2, z-1/2'
_cell_length_a     14.2405(7)
_cell_length_b     13.9271(7)
_cell_length_c     19.0774(10)
_cell_angle_alpha     90
_cell_angle_beta     98.7110(10)
_cell_angle_gamma     90
_cell_volume     3740.0(3)
_cell_formula_units_Z     4
_cell_measurement_reflns_used     7876
_cell_measurement_theta_min     2.4232
_cell_measurement_theta_max     28.2908
_cell_measurement_temperature     293(2)
_exptl_crystal_description     block
_exptl_crystal_colour     colorless
_exptl_crystal_size_max     0.295
_exptl_crystal_size_mid     0.159
_exptl_crystal_size_min     0.102
_exptl_crystal_density_diffrn     1.430
_exptl_crystal_density_meas     ?
_exptl_crystal_density_method     ?
_exptl_crystal_F_000     1648
_exptl_absorpt_coefficient_mu     0.784
_exptl_absorpt_correction_type     multi-scan
_exptl_absorpt_process_details     '(SADABS; Sheldrick, 2003)'
_shelx_estimated_absorpt_T_min     ?
_shelx_estimated_absorpt_T_max     ?
_exptl_absorpt_correction_T_min     0.861
_exptl_absorpt_correction_T_max     0.923
_exptl_special_details     ?
_diffrn_ambient_temperature     293(2)
_diffrn_radiation_type     MoK\a
_diffrn_radiation_wavelength     0.71073
_diffrn_measurement_device_type     'Bruker SMART APEX CCD'
_diffrn_measurement_method     '\f and \w scans'
_diffrn_detector_area_resol_mean     ?
_diffrn_reflns_number     51284
_diffrn_reflns_av_R_equivalents     0.0313
_diffrn_reflns_theta_min     1.669
_diffrn_reflns_theta_max     28.323
_diffrn_reflns_theta_full     25.242
_diffrn_measured_fraction_theta_max     0.999
_diffrn_measured_fraction_theta_full     1.000
_diffrn_reflns_limit_h_min     -19
_diffrn_reflns_limit_h_max     18
_diffrn_reflns_limit_k_min     -18
_diffrn_reflns_limit_k_max     18
_diffrn_reflns_limit_l_min     -25
_diffrn_reflns_limit_l_max     25
_refine_special_details     ?
_reflns_number_total     9308
_reflns_number_gt     8544
_reflns_threshold_expression     I>2\s(I)
_refine_ls_structure_factor_coef     Fsqd
_refine_ls_matrix_type     full
_refine_ls_R_factor_all     0.0373
_refine_ls_R_factor_gt     0.0331
_refine_ls_wR_factor_gt     0.0736
_refine_ls_wR_factor_ref     0.0754
_refine_ls_goodness_of_fit_ref     1.128
_refine_ls_restrained_S_all     1.128
_refine_ls_number_reflns     9308
_refine_ls_number_parameters     442
_refine_ls_number_restraints     0
_refine_ls_hydrogen_treatment     constr
_refine_ls_weighting_scheme     calc
_refine_ls_weighting_details
;
 w=1/[\s^2^(Fo^2^)+(0.0351P)^2^+1.9067P]
 where P=(Fo^2^+2Fc^2^)/3
;
_atom_sites_solution_hydrogens     geom
_atom_sites_solution_primary     ?
_atom_sites_solution_secondary     ?
_refine_ls_shift/su_max     0.001
_refine_ls_shift/su_mean     0.000
_refine_diff_density_max     0.723
_refine_diff_density_min     -0.390
_refine_ls_extinction_method     none
_refine_ls_extinction_coef     .
loop_
    _atom_type_symbol
    _atom_type_description
    _atom_type_scat_dispersion_real
    _atom_type_scat_dispersion_imag
    _atom_type_scat_source
    'C' 'C' 0.0033 0.0016
                         'International Tables Vol C Tables 4.2.6.8 and 6.1.1.4'
    'H' 'H' 0.0000 0.0000
                         'International Tables Vol C Tables 4.2.6.8 and 6.1.1.4'
    'N' 'N' 0.0061 0.0033
                         'International Tables Vol C Tables 4.2.6.8 and 6.1.1.4'
    'P' 'P' 0.1023 0.0942
                         'International Tables Vol C Tables 4.2.6.8 and 6.1.1.4'
    'S' 'S' 0.1246 0.1234
                         'International Tables Vol C Tables 4.2.6.8 and 6.1.1.4'
    'Cl' 'Cl' 0.1484 0.1585
                         'International Tables Vol C Tables 4.2.6.8 and 6.1.1.4'
    'Ag' 'Ag' -0.8971 1.1015
                         'International Tables Vol C Tables 4.2.6.8 and 6.1.1.4'
_computing_data_collection     'SMART (Bruker, 1998)'
_computing_cell_refinement     'SAINT (Bruker, 2003)'
_computing_data_reduction     'SAINT (Bruker, 2003)'
_computing_structure_solution     'SHELXS97 (Sheldrick, 2008)'
_computing_structure_refinement
;
SHELXL2012 (Sheldrick, 2008),
SHELXLE (H\"ubschle <i>et al.</i>, 2011)
;
_computing_molecular_graphics     'Mercury (Macrae <i>et al.</i>, 2008)'
_computing_publication_material
;
SHELXL97 (Sheldrick, 2008) and publCIF (Westrip, 2010)
;
loop_
    _atom_site_type_symbol
    _atom_site_label
    _atom_site_fract_x
    _atom_site_fract_y
    _atom_site_fract_z
    _atom_site_U_iso_or_equiv
    _atom_site_adp_type
    _atom_site_calc_flag
    _atom_site_occupancy
    _atom_site_disorder_assembly
    _atom_site_disorder_group
    Ag Ag1 0.96337(2) 0.11780(2) 0.18826(2) 0.01933(5) Uani d 1 . .
    Cl Cl1 1.07616(3) 0.00745(4) 0.12713(2) 0.02523(10) Uani d 1 . .
    S S1 0.79118(3) 0.07930(4) 0.13044(2) 0.02617(11) Uani d 1 . .
    P P1 1.02572(3) 0.27274(3) 0.15422(2) 0.01705(9) Uani d 1 . .
    P P2 0.98356(3) 0.07020(3) 0.31343(2) 0.01641(9) Uani d 1 . .
    N N1 0.86973(12) -0.00117(13) 0.02851(9) 0.0257(4) Uani d 1 . .
    H H1A 0.8678 -0.0242 -0.0135 0.031 Uiso calc 1 . .
    H H1B 0.9221 -0.0018 0.0576 0.031 Uiso calc 1 . .
    C C1 1.02873(12) 0.29144(13) 0.05997(9) 0.0187(3) Uani d 1 . .
    C C2 1.05820(14) 0.37795(14) 0.03329(10) 0.0236(4) Uani d 1 . .
    H H2 1.0772 0.4285 0.0640 0.028 Uiso calc 1 . .
    C C3 1.05912(15) 0.38854(15) -0.03897(11) 0.0268(4) Uani d 1 . .
    H H3 1.0791 0.4460 -0.0566 0.032 Uiso calc 1 . .
    C C4 1.03040(16) 0.31370(16) -0.08444(11) 0.0296(4) Uani d 1 . .
    H H4 1.0312 0.3210 -0.1328 0.036 Uiso calc 1 . .
    C C5 1.00051(17) 0.22818(16) -0.05892(11) 0.0324(5) Uani d 1 . .
    H H5 0.9810 0.1781 -0.0899 0.039 Uiso calc 1 . .
    C C6 0.99972(15) 0.21714(14) 0.01362(10) 0.0258(4) Uani d 1 . .
    H H6 0.9796 0.1595 0.0309 0.031 Uiso calc 1 . .
    C C7 1.14768(13) 0.29086(13) 0.19631(10) 0.0200(4) Uani d 1 . .
    C C8 1.16664(14) 0.30735(15) 0.26924(10) 0.0263(4) Uani d 1 . .
    H H8 1.1166 0.3123 0.2952 0.032 Uiso calc 1 . .
    C C9 1.25915(16) 0.31638(17) 0.30335(12) 0.0352(5) Uani d 1 . .
    H H9 1.2711 0.3289 0.3518 0.042 Uiso calc 1 . .
    C C10 1.33373(16) 0.30669(18) 0.26532(13) 0.0374(5) Uani d 1 . .
    H H10 1.3960 0.3129 0.2881 0.045 Uiso calc 1 . .
    C C11 1.31608(15) 0.28778(18) 0.19375(13) 0.0377(5) Uani d 1 . .
    H H11 1.3665 0.2800 0.1685 0.045 Uiso calc 1 . .
    C C12 1.22346(14) 0.28022(16) 0.15898(11) 0.0286(4) Uani d 1 . .
    H H12 1.2121 0.2680 0.1105 0.034 Uiso calc 1 . .
    C C13 0.96006(13) 0.37748(13) 0.17718(10) 0.0197(4) Uani d 1 . .
    C C14 0.86150(15) 0.37148(15) 0.16127(13) 0.0305(5) Uani d 1 . .
    H H14 0.8335 0.3157 0.1411 0.037 Uiso calc 1 . .
    C C15 0.80496(16) 0.44786(18) 0.17519(14) 0.0390(6) Uani d 1 . .
    H H15 0.7393 0.4438 0.1632 0.047 Uiso calc 1 . .
    C C16 0.84564(17) 0.53014(17) 0.20690(12) 0.0348(5) Uani d 1 . .
    H H16 0.8075 0.5811 0.2166 0.042 Uiso calc 1 . .
    C C17 0.94290(16) 0.53631(15) 0.22403(10) 0.0286(4) Uani d 1 . .
    H H17 0.9702 0.5913 0.2460 0.034 Uiso calc 1 . .
    C C18 1.00066(14) 0.46105(14) 0.20872(10) 0.0223(4) Uani d 1 . .
    H H18 1.0664 0.4664 0.2195 0.027 Uiso calc 1 . .
    C C19 1.10059(13) 0.08806(13) 0.36558(10) 0.0193(4) Uani d 1 . .
    C C20 1.11456(15) 0.12565(17) 0.43381(11) 0.0319(5) Uani d 1 . .
    H H20 1.0625 0.1439 0.4548 0.038 Uiso calc 1 . .
    C C21 1.20579(16) 0.13612(19) 0.47091(13) 0.0386(5) Uani d 1 . .
    H H21 1.2144 0.1611 0.5167 0.046 Uiso calc 1 . .
    C C22 1.28319(15) 0.10983(17) 0.44038(13) 0.0358(5) Uani d 1 . .
    H H22 1.3442 0.1164 0.4654 0.043 Uiso calc 1 . .
    C C23 1.26999(16) 0.07346(19) 0.37215(14) 0.0385(5) Uani d 1 . .
    H H23 1.3224 0.0563 0.3511 0.046 Uiso calc 1 . .
    C C24 1.17911(14) 0.06228(16) 0.33477(12) 0.0297(4) Uani d 1 . .
    H H24 1.1709 0.0375 0.2890 0.036 Uiso calc 1 . .
    C C25 0.90286(13) 0.13427(14) 0.36321(10) 0.0201(4) Uani d 1 . .
    C C26 0.86802(14) 0.09695(16) 0.42206(11) 0.0272(4) Uani d 1 . .
    H H26 0.8856 0.0355 0.4380 0.033 Uiso calc 1 . .
    C C27 0.80725(15) 0.15072(19) 0.45705(12) 0.0362(5) Uani d 1 . .
    H H27 0.7838 0.1249 0.4959 0.043 Uiso calc 1 . .
    C C28 0.78167(16) 0.2422(2) 0.43432(13) 0.0413(6) Uani d 1 . .
    H H28 0.7413 0.2781 0.4580 0.050 Uiso calc 1 . .
    C C29 0.81590(16) 0.28085(17) 0.37632(14) 0.0381(5) Uani d 1 . .
    H H29 0.7990 0.3429 0.3613 0.046 Uiso calc 1 . .
    C C30 0.87564(14) 0.22677(15) 0.34051(11) 0.0280(4) Uani d 1 . .
    H H30 0.8977 0.2525 0.3011 0.034 Uiso calc 1 . .
    C C31 0.96144(13) -0.05724(13) 0.32671(9) 0.0185(3) Uani d 1 . .
    C C32 0.91259(14) -0.10887(14) 0.26999(11) 0.0246(4) Uani d 1 . .
    H H32 0.8938 -0.0785 0.2267 0.030 Uiso calc 1 . .
    C C33 0.89178(15) -0.20533(15) 0.27774(12) 0.0297(4) Uani d 1 . .
    H H33 0.8587 -0.2391 0.2398 0.036 Uiso calc 1 . .
    C C34 0.92006(16) -0.25143(15) 0.34174(12) 0.0295(4) Uani d 1 . .
    H H34 0.9052 -0.3158 0.3471 0.035 Uiso calc 1 . .
    C C35 0.97056(16) -0.20123(15) 0.39764(11) 0.0288(4) Uani d 1 . .
    H H35 0.9907 -0.2323 0.4404 0.035 Uiso calc 1 . .
    C C36 0.99138(14) -0.10483(14) 0.39031(10) 0.0243(4) Uani d 1 . .
    H H36 1.0256 -0.0717 0.4282 0.029 Uiso calc 1 . .
    C C37 0.79299(13) 0.03483(13) 0.04814(9) 0.0200(4) Uani d 1 . .
    C C38 0.70443(14) 0.03396(14) -0.00449(9) 0.0219(4) Uani d 1 . .
    C C39 0.69078(16) -0.03464(16) -0.05811(11) 0.0307(5) Uani d 1 . .
    H H39 0.7379 -0.0797 -0.0620 0.037 Uiso calc 1 . .
    C C40 0.60665(17) -0.03594(18) -0.10586(12) 0.0379(5) Uani d 1 . .
    H H40 0.5977 -0.0820 -0.1415 0.045 Uiso calc 1 . .
    C C41 0.53653(16) 0.03057(19) -0.10061(12) 0.0386(5) Uani d 1 . .
    H H41 0.4800 0.0289 -0.1323 0.046 Uiso calc 1 . .
    C C42 0.55038(18) 0.0996(2) -0.04827(13) 0.0444(6) Uani d 1 . .
    H H42 0.5035 0.1451 -0.0450 0.053 Uiso calc 1 . .
    C C43 0.63401(16) 0.10130(18) -0.00047(12) 0.0348(5) Uani d 1 . .
    H H43 0.6429 0.1482 0.0346 0.042 Uiso calc 1 . .
loop_
    _atom_site_aniso_label
    _atom_site_aniso_U_11
    _atom_site_aniso_U_22
    _atom_site_aniso_U_33
    _atom_site_aniso_U_12
    _atom_site_aniso_U_13
    _atom_site_aniso_U_23
    Ag1 0.02407(8) 0.01923(7) 0.01454(7) -0.00135(5) 0.00242(5) 0.00012(5)
    Cl1 0.0264(2) 0.0283(2) 0.0204(2) 0.00856(19) 0.00159(17) -0.00369(18)
    S1 0.0203(2) 0.0411(3) 0.0165(2) 0.0002(2) 0.00093(17) -0.0062(2)
    P1 0.0174(2) 0.0171(2) 0.0162(2) -0.00025(17) 0.00140(16) 0.00061(16)
    P2 0.0171(2) 0.0186(2) 0.0133(2) -0.00141(17) 0.00131(16) -0.00025(16)
    N1 0.0225(8) 0.0345(9) 0.0191(8) 0.0021(7) -0.0006(6) -0.0072(7)
    C1 0.0167(8) 0.0210(9) 0.0179(8) 0.0013(7) 0.0012(6) 0.0017(7)
    C2 0.0261(10) 0.0208(9) 0.0237(9) -0.0039(7) 0.0035(7) -0.0005(7)
    C3 0.0301(10) 0.0256(10) 0.0261(10) -0.0010(8) 0.0083(8) 0.0060(8)
    C4 0.0378(12) 0.0331(11) 0.0185(9) 0.0057(9) 0.0058(8) 0.0053(8)
    C5 0.0494(14) 0.0257(10) 0.0201(9) -0.0008(9) -0.0013(9) -0.0028(8)
    C6 0.0353(11) 0.0210(9) 0.0199(9) -0.0015(8) 0.0000(8) 0.0034(7)
    C7 0.0192(8) 0.0178(8) 0.0220(9) 0.0003(7) 0.0000(7) 0.0005(7)
    C8 0.0250(10) 0.0304(10) 0.0226(9) 0.0018(8) 0.0007(8) -0.0007(8)
    C9 0.0344(12) 0.0376(12) 0.0295(11) 0.0001(10) -0.0083(9) -0.0021(9)
    C10 0.0222(10) 0.0395(13) 0.0463(13) -0.0031(9) -0.0088(9) 0.0019(10)
    C11 0.0198(10) 0.0463(14) 0.0478(14) 0.0014(9) 0.0072(9) 0.0036(11)
    C12 0.0241(10) 0.0350(11) 0.0265(10) 0.0017(8) 0.0036(8) -0.0010(8)
    C13 0.0207(9) 0.0209(9) 0.0183(8) 0.0029(7) 0.0052(7) 0.0039(7)
    C14 0.0216(10) 0.0261(10) 0.0439(13) 0.0003(8) 0.0050(9) 0.0054(9)
    C15 0.0228(10) 0.0388(13) 0.0580(15) 0.0107(9) 0.0139(10) 0.0135(11)
    C16 0.0421(13) 0.0315(11) 0.0346(11) 0.0170(10) 0.0180(10) 0.0103(9)
    C17 0.0449(12) 0.0240(10) 0.0170(9) 0.0079(9) 0.0050(8) 0.0014(7)
    C18 0.0265(9) 0.0214(9) 0.0187(8) 0.0022(7) 0.0019(7) 0.0017(7)
    C19 0.0175(8) 0.0193(8) 0.0200(8) -0.0007(7) -0.0007(7) 0.0022(7)
    C20 0.0225(10) 0.0473(13) 0.0255(10) -0.0013(9) 0.0019(8) -0.0068(9)
    C21 0.0291(11) 0.0536(15) 0.0298(11) -0.0051(10) -0.0064(9) -0.0102(10)
    C22 0.0199(10) 0.0411(13) 0.0429(13) -0.0012(9) -0.0070(9) 0.0014(10)
    C23 0.0201(10) 0.0462(14) 0.0494(14) 0.0062(9) 0.0065(9) -0.0019(11)
    C24 0.0239(10) 0.0342(11) 0.0308(11) 0.0024(8) 0.0037(8) -0.0061(9)
    C25 0.0151(8) 0.0247(9) 0.0196(8) -0.0004(7) -0.0001(7) -0.0053(7)
    C26 0.0212(9) 0.0377(12) 0.0229(9) -0.0005(8) 0.0041(7) -0.0030(8)
    C27 0.0250(11) 0.0556(15) 0.0297(11) -0.0022(10) 0.0096(9) -0.0119(10)
    C28 0.0259(11) 0.0541(16) 0.0441(14) 0.0043(10) 0.0062(10) -0.0252(12)
    C29 0.0311(11) 0.0312(12) 0.0499(14) 0.0070(9) -0.0004(10) -0.0121(10)
    C30 0.0256(10) 0.0264(10) 0.0307(10) 0.0014(8) 0.0001(8) -0.0041(8)
    C31 0.0173(8) 0.0197(9) 0.0194(8) -0.0008(7) 0.0060(7) -0.0005(7)
    C32 0.0263(10) 0.0244(10) 0.0220(9) -0.0008(8) 0.0003(8) -0.0021(7)
    C33 0.0325(11) 0.0233(10) 0.0327(11) -0.0047(8) 0.0029(9) -0.0080(8)
    C34 0.0345(11) 0.0193(9) 0.0384(11) -0.0029(8) 0.0170(9) -0.0016(8)
    C35 0.0393(12) 0.0250(10) 0.0245(10) 0.0002(9) 0.0123(9) 0.0053(8)
    C36 0.0292(10) 0.0254(10) 0.0186(9) -0.0019(8) 0.0049(8) -0.0005(7)
    C37 0.0227(9) 0.0198(9) 0.0172(8) -0.0031(7) 0.0017(7) 0.0003(7)
    C38 0.0231(9) 0.0255(9) 0.0162(8) -0.0035(7) -0.0003(7) 0.0003(7)
    C39 0.0307(11) 0.0296(11) 0.0292(10) 0.0013(9) -0.0034(8) -0.0070(9)
    C40 0.0370(12) 0.0416(13) 0.0309(11) -0.0022(10) -0.0080(9) -0.0118(10)
    C41 0.0292(11) 0.0586(16) 0.0242(10) 0.0023(11) -0.0082(9) -0.0049(10)
    C42 0.0349(13) 0.0619(17) 0.0326(12) 0.0199(12) -0.0072(10) -0.0099(11)
    C43 0.0336(12) 0.0441(13) 0.0239(10) 0.0105(10) -0.0042(9) -0.0115(9)
_geom_special_details
;
All e.s.d.'s (except the e.s.d. in the dihedral angle between two l.s. planes)
are estimated using the full covariance matrix. The cell e.s.d.'s are taken
into account individually in the estimation of e.s.d.'s in distances, angles
and torsion angles; correlations between e.s.d.'s in cell parameters are only
used when they are defined by crystal symmetry. An approximate (isotropic)
treatment of cell e.s.d.'s is used for estimating e.s.d.'s involving l.s.
planes.
;
loop_
    _geom_bond_atom_site_label_1
    _geom_bond_atom_site_label_2
    _geom_bond_site_symmetry_2
    _geom_bond_distance
    _geom_bond_publ_flag
    Ag1 P2 . 2.4529(5) ?
    Ag1 P1 . 2.4578(5) ?
    Ag1 S1 . 2.5880(5) ?
    Ag1 Cl1 . 2.6208(5) ?
    S1 C37 . 1.6918(19) ?
    P1 C7 . 1.8173(19) ?
    P1 C13 . 1.8216(19) ?
    P1 C1 . 1.8238(18) ?
    P2 C19 . 1.8240(18) ?
    P2 C31 . 1.8269(19) ?
    P2 C25 . 1.8300(19) ?
    N1 C37 . 1.308(2) ?
    N1 H1A . 0.8600 ?
    N1 H1B . 0.8600 ?
    C1 C6 . 1.383(3) ?
    C1 C2 . 1.397(3) ?
    C2 C3 . 1.388(3) ?
    C2 H2 . 0.9300 ?
    C3 C4 . 1.378(3) ?
    C3 H3 . 0.9300 ?
    C4 C5 . 1.378(3) ?
    C4 H4 . 0.9300 ?
    C5 C6 . 1.394(3) ?
    C5 H5 . 0.9300 ?
    C6 H6 . 0.9300 ?
    C7 C12 . 1.388(3) ?
    C7 C8 . 1.396(3) ?
    C8 C9 . 1.384(3) ?
    C8 H8 . 0.9300 ?
    C9 C10 . 1.381(3) ?
    C9 H9 . 0.9300 ?
    C10 C11 . 1.376(3) ?
    C10 H10 . 0.9300 ?
    C11 C12 . 1.388(3) ?
    C11 H11 . 0.9300 ?
    C12 H12 . 0.9300 ?
    C13 C14 . 1.393(3) ?
    C13 C18 . 1.395(3) ?
    C14 C15 . 1.384(3) ?
    C14 H14 . 0.9300 ?
    C15 C16 . 1.381(4) ?
    C15 H15 . 0.9300 ?
    C16 C17 . 1.377(3) ?
    C16 H16 . 0.9300 ?
    C17 C18 . 1.390(3) ?
    C17 H17 . 0.9300 ?
    C18 H18 . 0.9300 ?
    C19 C24 . 1.387(3) ?
    C19 C20 . 1.389(3) ?
    C20 C21 . 1.390(3) ?
    C20 H20 . 0.9300 ?
    C21 C22 . 1.372(3) ?
    C21 H21 . 0.9300 ?
    C22 C23 . 1.383(3) ?
    C22 H22 . 0.9300 ?
    C23 C24 . 1.389(3) ?
    C23 H23 . 0.9300 ?
    C24 H24 . 0.9300 ?
    C25 C26 . 1.395(3) ?
    C25 C30 . 1.395(3) ?
    C26 C27 . 1.389(3) ?
    C26 H26 . 0.9300 ?
    C27 C28 . 1.377(4) ?
    C27 H27 . 0.9300 ?
    C28 C29 . 1.384(4) ?
    C28 H28 . 0.9300 ?
    C29 C30 . 1.391(3) ?
    C29 H29 . 0.9300 ?
    C30 H30 . 0.9300 ?
    C31 C36 . 1.392(3) ?
    C31 C32 . 1.394(3) ?
    C32 C33 . 1.388(3) ?
    C32 H32 . 0.9300 ?
    C33 C34 . 1.384(3) ?
    C33 H33 . 0.9300 ?
    C34 C35 . 1.382(3) ?
    C34 H34 . 0.9300 ?
    C35 C36 . 1.386(3) ?
    C35 H35 . 0.9300 ?
    C36 H36 . 0.9300 ?
    C37 C38 . 1.488(2) ?
    C38 C43 . 1.384(3) ?
    C38 C39 . 1.392(3) ?
    C39 C40 . 1.391(3) ?
    C39 H39 . 0.9300 ?
    C40 C41 . 1.377(3) ?
    C40 H40 . 0.9300 ?
    C41 C42 . 1.378(3) ?
    C41 H41 . 0.9300 ?
    C42 C43 . 1.386(3) ?
    C42 H42 . 0.9300 ?
    C43 H43 . 0.9300 ?
loop_
    _geom_angle_atom_site_label_1
    _geom_angle_atom_site_label_2
    _geom_angle_atom_site_label_3
    _geom_angle_site_symmetry_1
    _geom_angle_site_symmetry_3
    _geom_angle
    _geom_angle_publ_flag
    P2 Ag1 P1 . . 120.053(16) ?
    P2 Ag1 S1 . . 108.823(16) ?
    P1 Ag1 S1 . . 115.223(17) ?
    P2 Ag1 Cl1 . . 106.579(16) ?
    P1 Ag1 Cl1 . . 97.298(16) ?
    S1 Ag1 Cl1 . . 107.087(16) ?
    C37 S1 Ag1 . . 108.95(7) ?
    C7 P1 C13 . . 105.87(9) ?
    C7 P1 C1 . . 104.61(8) ?
    C13 P1 C1 . . 102.26(8) ?
    C7 P1 Ag1 . . 111.37(6) ?
    C13 P1 Ag1 . . 114.86(6) ?
    C1 P1 Ag1 . . 116.70(6) ?
    C19 P2 C31 . . 102.67(8) ?
    C19 P2 C25 . . 104.13(8) ?
    C31 P2 C25 . . 105.47(9) ?
    C19 P2 Ag1 . . 117.18(6) ?
    C31 P2 Ag1 . . 113.60(6) ?
    C25 P2 Ag1 . . 112.53(6) ?
    C37 N1 H1A . . 120.0 ?
    C37 N1 H1B . . 120.0 ?
    H1A N1 H1B . . 120.0 ?
    C6 C1 C2 . . 119.31(17) ?
    C6 C1 P1 . . 118.31(14) ?
    C2 C1 P1 . . 122.38(14) ?
    C3 C2 C1 . . 120.12(18) ?
    C3 C2 H2 . . 119.9 ?
    C1 C2 H2 . . 119.9 ?
    C4 C3 C2 . . 119.88(18) ?
    C4 C3 H3 . . 120.1 ?
    C2 C3 H3 . . 120.1 ?
    C3 C4 C5 . . 120.62(19) ?
    C3 C4 H4 . . 119.7 ?
    C5 C4 H4 . . 119.7 ?
    C4 C5 C6 . . 119.69(19) ?
    C4 C5 H5 . . 120.2 ?
    C6 C5 H5 . . 120.2 ?
    C1 C6 C5 . . 120.38(19) ?
    C1 C6 H6 . . 119.8 ?
    C5 C6 H6 . . 119.8 ?
    C12 C7 C8 . . 118.76(18) ?
    C12 C7 P1 . . 121.58(15) ?
    C8 C7 P1 . . 119.41(15) ?
    C9 C8 C7 . . 120.7(2) ?
    C9 C8 H8 . . 119.7 ?
    C7 C8 H8 . . 119.7 ?
    C10 C9 C8 . . 119.8(2) ?
    C10 C9 H9 . . 120.1 ?
    C8 C9 H9 . . 120.1 ?
    C11 C10 C9 . . 120.0(2) ?
    C11 C10 H10 . . 120.0 ?
    C9 C10 H10 . . 120.0 ?
    C10 C11 C12 . . 120.4(2) ?
    C10 C11 H11 . . 119.8 ?
    C12 C11 H11 . . 119.8 ?
    C11 C12 C7 . . 120.2(2) ?
    C11 C12 H12 . . 119.9 ?
    C7 C12 H12 . . 119.9 ?
    C14 C13 C18 . . 118.83(18) ?
    C14 C13 P1 . . 115.88(15) ?
    C18 C13 P1 . . 125.29(14) ?
    C15 C14 C13 . . 120.6(2) ?
    C15 C14 H14 . . 119.7 ?
    C13 C14 H14 . . 119.7 ?
    C16 C15 C14 . . 120.3(2) ?
    C16 C15 H15 . . 119.9 ?
    C14 C15 H15 . . 119.9 ?
    C17 C16 C15 . . 119.7(2) ?
    C17 C16 H16 . . 120.1 ?
    C15 C16 H16 . . 120.1 ?
    C16 C17 C18 . . 120.6(2) ?
    C16 C17 H17 . . 119.7 ?
    C18 C17 H17 . . 119.7 ?
    C17 C18 C13 . . 119.99(19) ?
    C17 C18 H18 . . 120.0 ?
    C13 C18 H18 . . 120.0 ?
    C24 C19 C20 . . 118.98(18) ?
    C24 C19 P2 . . 117.53(15) ?
    C20 C19 P2 . . 123.49(15) ?
    C19 C20 C21 . . 120.5(2) ?
    C19 C20 H20 . . 119.8 ?
    C21 C20 H20 . . 119.8 ?
    C22 C21 C20 . . 120.3(2) ?
    C22 C21 H21 . . 119.8 ?
    C20 C21 H21 . . 119.8 ?
    C21 C22 C23 . . 119.6(2) ?
    C21 C22 H22 . . 120.2 ?
    C23 C22 H22 . . 120.2 ?
    C22 C23 C24 . . 120.5(2) ?
    C22 C23 H23 . . 119.7 ?
    C24 C23 H23 . . 119.7 ?
    C19 C24 C23 . . 120.1(2) ?
    C19 C24 H24 . . 119.9 ?
    C23 C24 H24 . . 119.9 ?
    C26 C25 C30 . . 118.54(18) ?
    C26 C25 P2 . . 124.32(15) ?
    C30 C25 P2 . . 117.13(15) ?
    C27 C26 C25 . . 120.6(2) ?
    C27 C26 H26 . . 119.7 ?
    C25 C26 H26 . . 119.7 ?
    C28 C27 C26 . . 120.1(2) ?
    C28 C27 H27 . . 119.9 ?
    C26 C27 H27 . . 119.9 ?
    C27 C28 C29 . . 120.2(2) ?
    C27 C28 H28 . . 119.9 ?
    C29 C28 H28 . . 119.9 ?
    C28 C29 C30 . . 119.9(2) ?
    C28 C29 H29 . . 120.1 ?
    C30 C29 H29 . . 120.1 ?
    C29 C30 C25 . . 120.6(2) ?
    C29 C30 H30 . . 119.7 ?
    C25 C30 H30 . . 119.7 ?
    C36 C31 C32 . . 118.82(17) ?
    C36 C31 P2 . . 123.17(14) ?
    C32 C31 P2 . . 118.01(14) ?
    C33 C32 C31 . . 120.38(19) ?
    C33 C32 H32 . . 119.8 ?
    C31 C32 H32 . . 119.8 ?
    C34 C33 C32 . . 120.30(19) ?
    C34 C33 H33 . . 119.9 ?
    C32 C33 H33 . . 119.9 ?
    C35 C34 C33 . . 119.59(19) ?
    C35 C34 H34 . . 120.2 ?
    C33 C34 H34 . . 120.2 ?
    C34 C35 C36 . . 120.40(19) ?
    C34 C35 H35 . . 119.8 ?
    C36 C35 H35 . . 119.8 ?
    C35 C36 C31 . . 120.48(19) ?
    C35 C36 H36 . . 119.8 ?
    C31 C36 H36 . . 119.8 ?
    N1 C37 C38 . . 117.60(16) ?
    N1 C37 S1 . . 122.48(14) ?
    C38 C37 S1 . . 119.91(14) ?
    C43 C38 C39 . . 118.97(18) ?
    C43 C38 C37 . . 120.29(17) ?
    C39 C38 C37 . . 120.74(18) ?
    C40 C39 C38 . . 120.1(2) ?
    C40 C39 H39 . . 120.0 ?
    C38 C39 H39 . . 120.0 ?
    C41 C40 C39 . . 120.4(2) ?
    C41 C40 H40 . . 119.8 ?
    C39 C40 H40 . . 119.8 ?
    C40 C41 C42 . . 119.7(2) ?
    C40 C41 H41 . . 120.1 ?
    C42 C41 H41 . . 120.1 ?
    C41 C42 C43 . . 120.2(2) ?
    C41 C42 H42 . . 119.9 ?
    C43 C42 H42 . . 119.9 ?
    C38 C43 C42 . . 120.6(2) ?
    C38 C43 H43 . . 119.7 ?
    C42 C43 H43 . . 119.7 ?
loop_
    _geom_torsion_atom_site_label_1
    _geom_torsion_atom_site_label_2
    _geom_torsion_atom_site_label_3
    _geom_torsion_atom_site_label_4
    _geom_torsion_site_symmetry_1
    _geom_torsion_site_symmetry_2
    _geom_torsion_site_symmetry_3
    _geom_torsion_site_symmetry_4
    _geom_torsion
    _geom_torsion_publ_flag
    C7 P1 C1 C6 . . . . 121.08(16) ?
    C13 P1 C1 C6 . . . . -128.69(16) ?
    Ag1 P1 C1 C6 . . . . -2.47(17) ?
    C7 P1 C1 C2 . . . . -59.59(17) ?
    C13 P1 C1 C2 . . . . 50.64(17) ?
    Ag1 P1 C1 C2 . . . . 176.86(13) ?
    C6 C1 C2 C3 . . . . -0.6(3) ?
    P1 C1 C2 C3 . . . . -179.96(15) ?
    C1 C2 C3 C4 . . . . 0.4(3) ?
    C2 C3 C4 C5 . . . . 0.1(3) ?
    C3 C4 C5 C6 . . . . -0.3(3) ?
    C2 C1 C6 C5 . . . . 0.5(3) ?
    P1 C1 C6 C5 . . . . 179.81(16) ?
    C4 C5 C6 C1 . . . . 0.0(3) ?
    C13 P1 C7 C12 . . . . -130.56(17) ?
    C1 P1 C7 C12 . . . . -22.97(19) ?
    Ag1 P1 C7 C12 . . . . 103.94(16) ?
    C13 P1 C7 C8 . . . . 55.30(17) ?
    C1 P1 C7 C8 . . . . 162.89(16) ?
    Ag1 P1 C7 C8 . . . . -70.20(16) ?
    C12 C7 C8 C9 . . . . 2.3(3) ?
    P1 C7 C8 C9 . . . . 176.59(17) ?
    C7 C8 C9 C10 . . . . -1.6(3) ?
    C8 C9 C10 C11 . . . . -0.2(4) ?
    C9 C10 C11 C12 . . . . 1.3(4) ?
    C10 C11 C12 C7 . . . . -0.6(4) ?
    C8 C7 C12 C11 . . . . -1.2(3) ?
    P1 C7 C12 C11 . . . . -175.38(17) ?
    C7 P1 C13 C14 . . . . -168.93(15) ?
    C1 P1 C13 C14 . . . . 81.80(16) ?
    Ag1 P1 C13 C14 . . . . -45.60(17) ?
    C7 P1 C13 C18 . . . . 11.10(18) ?
    C1 P1 C13 C18 . . . . -98.18(17) ?
    Ag1 P1 C13 C18 . . . . 134.42(15) ?
    C18 C13 C14 C15 . . . . 1.3(3) ?
    P1 C13 C14 C15 . . . . -178.66(18) ?
    C13 C14 C15 C16 . . . . -1.8(4) ?
    C14 C15 C16 C17 . . . . 0.6(3) ?
    C15 C16 C17 C18 . . . . 1.0(3) ?
    C16 C17 C18 C13 . . . . -1.5(3) ?
    C14 C13 C18 C17 . . . . 0.3(3) ?
    P1 C13 C18 C17 . . . . -179.73(14) ?
    C31 P2 C19 C24 . . . . 81.55(17) ?
    C25 P2 C19 C24 . . . . -168.66(16) ?
    Ag1 P2 C19 C24 . . . . -43.67(18) ?
    C31 P2 C19 C20 . . . . -98.36(18) ?
    C25 P2 C19 C20 . . . . 11.4(2) ?
    Ag1 P2 C19 C20 . . . . 136.42(16) ?
    C24 C19 C20 C21 . . . . -0.8(3) ?
    P2 C19 C20 C21 . . . . 179.13(18) ?
    C19 C20 C21 C22 . . . . 0.3(4) ?
    C20 C21 C22 C23 . . . . 0.5(4) ?
    C21 C22 C23 C24 . . . . -0.8(4) ?
    C20 C19 C24 C23 . . . . 0.5(3) ?
    P2 C19 C24 C23 . . . . -179.44(18) ?
    C22 C23 C24 C19 . . . . 0.3(4) ?
    C19 P2 C25 C26 . . . . -81.47(18) ?
    C31 P2 C25 C26 . . . . 26.25(18) ?
    Ag1 P2 C25 C26 . . . . 150.62(15) ?
    C19 P2 C25 C30 . . . . 97.99(15) ?
    C31 P2 C25 C30 . . . . -154.29(14) ?
    Ag1 P2 C25 C30 . . . . -29.92(16) ?
    C30 C25 C26 C27 . . . . 0.2(3) ?
    P2 C25 C26 C27 . . . . 179.70(16) ?
    C25 C26 C27 C28 . . . . -0.8(3) ?
    C26 C27 C28 C29 . . . . 0.4(3) ?
    C27 C28 C29 C30 . . . . 0.6(3) ?
    C28 C29 C30 C25 . . . . -1.1(3) ?
    C26 C25 C30 C29 . . . . 0.7(3) ?
    P2 C25 C30 C29 . . . . -178.80(16) ?
    C19 P2 C31 C36 . . . . 35.53(18) ?
    C25 P2 C31 C36 . . . . -73.24(17) ?
    Ag1 P2 C31 C36 . . . . 163.06(14) ?
    C19 P2 C31 C32 . . . . -144.12(15) ?
    C25 P2 C31 C32 . . . . 107.10(16) ?
    Ag1 P2 C31 C32 . . . . -16.59(17) ?
    C36 C31 C32 C33 . . . . 2.0(3) ?
    P2 C31 C32 C33 . . . . -178.37(16) ?
    C31 C32 C33 C34 . . . . -0.5(3) ?
    C32 C33 C34 C35 . . . . -1.1(3) ?
    C33 C34 C35 C36 . . . . 1.2(3) ?
    C34 C35 C36 C31 . . . . 0.2(3) ?
    C32 C31 C36 C35 . . . . -1.8(3) ?
    P2 C31 C36 C35 . . . . 178.54(15) ?
    Ag1 S1 C37 N1 . . . . 19.52(18) ?
    Ag1 S1 C37 C38 . . . . -161.76(13) ?
    N1 C37 C38 C43 . . . . -153.7(2) ?
    S1 C37 C38 C43 . . . . 27.5(3) ?
    N1 C37 C38 C39 . . . . 26.7(3) ?
    S1 C37 C38 C39 . . . . -152.13(17) ?
    C43 C38 C39 C40 . . . . -1.1(3) ?
    C37 C38 C39 C40 . . . . 178.5(2) ?
    C38 C39 C40 C41 . . . . 0.2(4) ?
    C39 C40 C41 C42 . . . . 0.8(4) ?
    C40 C41 C42 C43 . . . . -0.9(4) ?
    C39 C38 C43 C42 . . . . 1.1(4) ?
    C37 C38 C43 C42 . . . . -178.5(2) ?
    C41 C42 C43 C38 . . . . -0.1(4) ?
loop_
    _geom_hbond_atom_site_label_D
    _geom_hbond_atom_site_label_H
    _geom_hbond_atom_site_label_A
    _geom_hbond_site_symmetry_A
    _geom_hbond_distance_DH
    _geom_hbond_distance_HA
    _geom_hbond_distance_DA
    _geom_hbond_angle_DHA
    N1 H1A Cl1 3_755 0.86 2.43 3.1798(17) 145.7
    N1 H1B Cl1 . 0.86 2.39 3.2434(17) 172.7
_shelx_hkl_file
;
   1   0   0   -1.85    0.71
   1   0   0   -1.07    0.72
  -1   0   0   -0.53    0.73
   2   0   0 7483.08  172.12
   2   0   0 7778.49  164.08
  -2   0   0 7336.42  161.69
   3   0   0   -1.14    0.96
  -3   0   0    1.29    1.04
   3   0   0   -0.65    0.96
   4   0   0 3566.74   83.73
   4   0   0 3652.40   80.28
  -4   0   0 3566.50   79.09
   5   0   0    0.47    1.24
  -5   0   0    2.18    1.43
   5   0   0   -1.04    1.16
   6   0   0  836.80   21.97
   6   0   0  791.66   22.22
  -6   0   0  828.93   21.51
   7   0   0   -0.43    1.36
  -7   0   0    1.15    1.60
   7   0   0    1.10    1.70
   8   0   0  160.66    7.69
   8   0   0  141.05    7.33
  -8   0   0  149.19    7.43
   9   0   0    1.11    1.81
   9   0   0   -1.20    1.87
  -9   0   0   -0.28    1.74
  10   0   0    6.96    2.64
 -10   0   0   12.02    3.29
  10   0   0    6.67    2.96
 -11   0   0   -0.14    2.39
  11   0   0    0.92    2.63
  11   0   0    3.03    2.90
 -12   0   0 1058.79   30.67
  12   0   0 1051.37   31.21
  12   0   0 1006.44   31.11
 -13   0   0    8.33    3.71
  13   0   0    4.57    3.46
  13   0   0    8.24    3.01
  14   0   0  153.32    9.64
 -14   0   0  134.28   10.23
  14   0   0  139.04   10.71
  15   0   0   -4.91    2.34
 -15   0   0    6.86    3.88
  15   0   0    3.11    3.99
  16   0   0  329.97   16.00
 -16   0   0  328.37   16.52
  16   0   0  333.25   16.88
  17   0   0    9.19    4.30
 -17   0   0   10.31    4.92
  17   0   0    9.55    5.35
  18   0   0  137.62   12.99
 -18   0   0  149.65   12.81
   0  -1   0   -0.15    0.34
   0   1   0   -0.18    0.33
   0   1   0    0.72    0.40
   1   1   0 3216.49   74.15
  -1   1   0 3187.17   68.79
   1  -1   0 3240.15   75.03
  -1   1   0 3232.04   69.75
  -1  -1   0 3248.39   70.47
  -1  -1   0 3068.51   70.53
   1   1   0 3206.56   69.36
   1  -1   0 3318.41   70.71
   2   1   0    0.32    0.66
  -2   1   0    0.69    0.71
  -2  -1   0    1.69    0.75
   2   1   0    0.66    0.83
   2  -1   0    0.08    0.64
   2  -1   0    1.35    0.77
   2   1   0    0.30    0.38
  -2   1   0    0.43    0.69
   3  -1   0  519.25   13.27
   3  -1   0  524.37   13.31
  -3   1   0  503.41   13.03
  -3  -1   0  510.41   12.88
   3   1   0  521.88   13.31
   3   1   0  494.31   13.83
  -3   1   0  510.13   11.99
  -4  -1   0 1082.01   25.49
   4   1   0 1061.60   25.99
  -4   1   0 1087.33   23.90
   4  -1   0 1036.81   25.89
   4   1   0 1063.79   27.14
  -4   1   0 1072.99   25.65
   4  -1   0 1089.39   26.54
   5   1   0   20.36    2.67
  -5   1   0   25.70    1.75
  -5  -1   0   15.25    2.28
   5  -1   0   16.93    2.44
   5  -1   0   21.05    2.38
  -5   1   0   24.79    2.70
   5   1   0   19.32    2.60
   6   1   0  410.02   12.61
   6  -1   0  397.46   12.30
  -6   1   0  396.58    9.93
  -6  -1   0  395.31   12.16
   6   1   0  375.94   12.69
  -6   1   0  385.92   12.25
   6  -1   0  409.72   12.56
   7   1   0   41.65    4.18
  -7  -1   0   36.96    3.71
   7   1   0   35.46    3.91
   7  -1   0   41.21    3.75
  -7   1   0   35.83    2.22
   7  -1   0   33.78    3.83
  -7   1   0   38.42    3.85
  -8   1   0    8.78    2.46
   8   1   0   14.30    2.87
  -8   1   0   11.88    1.48
   8  -1   0   11.03    2.63
  -8  -1   0   11.59    2.68
   8  -1   0   12.91    2.84
   8   1   0   11.18    2.77
   9   1   0   77.34    6.13
  -9   1   0   72.29    3.29
   9   1   0   73.62    6.01
  -9  -1   0   68.59    5.61
   9  -1   0   73.18    6.03
   9  -1   0   74.83    5.48
  -9   1   0   76.24    6.04
 -10  -1   0   82.17    6.49
  10   1   0   63.93    6.21
  10  -1   0   90.32    7.00
  10  -1   0   83.89    6.35
 -10   1   0   71.80    6.35
  10   1   0   78.66    6.62
  11  -1   0    4.47    2.70
 -11   1   0   -3.32    2.19
  11  -1   0    1.08    2.72
  11   1   0   -2.75    2.59
  11   1   0    0.63    2.84
 -11  -1   0   -0.31    2.41
  12  -1   0    7.19    3.45
  12   1   0    7.97    3.00
 -12   1   0   12.08    3.73
 -12  -1   0    4.55    3.04
  12  -1   0   -1.77    2.77
  12   1   0    1.64    3.24
  13   1   0   99.24    8.90
  13   1   0  115.58    8.91
  13  -1   0  108.43    9.06
 -13   1   0  100.90    8.52
  13  -1   0  111.51    7.80
 -13  -1   0   96.01    8.38
  14   1   0   71.58    7.79
 -14   1   0   57.44    7.23
  14   1   0   68.06    7.93
  14  -1   0   63.24    6.97
  14  -1   0   51.17    7.23
 -14  -1   0   58.04    7.26
  15   1   0   34.23    5.89
 -15   1   0   37.10    6.48
 -15  -1   0   33.26    6.12
  15   1   0   22.83    5.70
  15  -1   0   39.22    6.73
  15  -1   0   49.09    6.48
 -16  -1   0   22.31    5.49
  16  -1   0   14.24    4.37
 -16   1   0   22.41    5.61
  16   1   0   19.71    4.97
  16  -1   0   19.60    5.51
  16   1   0    5.34    4.99
  17   1   0  153.84   11.12
 -17  -1   0  145.36   11.99
  17   1   0  143.70   12.75
  17  -1   0  130.81   12.14
 -17   1   0  123.07   11.50
 -18  -1   0   24.10    6.12
  18   1   0   23.17    6.14
  18   1   0   16.47    6.47
 -18   1   0   24.49    6.00
  18  -1   0   23.99    6.92
   0  -2   0  501.33   11.56
   0   2   0  488.04   11.99
   0  -2   0  505.16   12.31
   0   2   0  516.66   12.67
  -1   2   0  926.19   20.85
  -1  -2   0  926.07   21.59
   1  -2   0  944.27   22.10
  -1  -2   0  904.21   20.71
  -1   2   0  924.16   21.02
   1   2   0  900.90   20.75
   1  -2   0  948.74   21.60
   2  -2   0    7.91    1.38
   2   2   0    7.62    1.05
  -2   2   0    8.00    1.19
   2  -2   0   10.75    1.20
   2   2   0    8.34    1.52
  -2  -2   0    8.82    1.08
  -2   2   0   10.35    1.38
  -2  -2   0    7.47    1.37
  -3  -2   0 1440.88   32.23
  -3   2   0 1425.51   32.60
   3   2   0 1397.45   31.03
   3  -2   0 1416.20   33.72
   3   2   0 1405.55   34.90
   3   2   0 1385.67   33.16
  -3   2   0 1436.55   31.71
   3  -2   0 1472.02   33.30
   4  -2   0  106.88    4.36
   4  -2   0  100.59    4.67
   4   2   0  100.20    3.17
   4   2   0  108.03    4.90
  -4   2   0  103.09    4.66
  -4   2   0  110.33    4.16
   4   2   0   98.59    4.99
  -4  -2   0  111.73    4.55
   5  -2   0 2563.17   58.28
   5  -2   0 2495.50   59.68
   5   2   0 2476.10   61.02
   5   2   0 2563.57   58.37
  -5   2   0 2536.70   55.08
  -5  -2   0 2520.01   56.94
  -5   2   0 2524.97   57.40
   6  -2   0  330.61   10.52
  -6  -2   0  329.76   10.56
   6  -2   0  304.47   10.78
  -6   2   0  336.86    9.11
  -6   2   0  309.50   10.68
   6   2   0  316.10   11.46
   6   2   0  333.13   11.03
  -7   2   0 3129.95   68.12
  -7   2   0 3151.82   71.94
   7   2   0 3126.42   76.28
   7  -2   0 3106.95   74.77
   7  -2   0 3185.47   72.95
   7   2   0 3126.43   72.90
  -7  -2   0 3137.84   71.39
   8  -2   0  269.86   10.67
  -8   2   0  258.69   10.41
   8  -2   0  259.18    9.97
   8   2   0  276.24   10.73
  -8   2   0  264.48    8.04
   8   2   0  273.63   11.17
  -8  -2   0  271.28   10.25
   9   2   0 1176.14   33.43
  -9   2   0 1148.15   31.72
   9  -2   0 1208.68   32.41
  -9  -2   0 1223.75   31.56
  -9   2   0 1195.48   27.58
   9   2   0 1205.72   32.43
   9  -2   0 1190.59   32.14
  10   2   0   27.67    4.37
 -10   2   0   36.93    5.06
  10  -2   0   14.97    3.65
 -10  -2   0   27.09    4.41
 -10   2   0   29.78    2.60
  10   2   0   24.67    4.48
  10  -2   0   23.87    3.93
 -11  -2   0  287.47   12.33
  11  -2   0  285.38   12.06
  11   2   0  277.27   12.82
 -11   2   0  285.39   12.71
  11   2   0  297.25   13.04
  12  -2   0   19.36    4.29
 -12  -2   0   23.77    4.68
  12   2   0   16.47    4.61
  12  -2   0   21.85    4.64
  12   2   0   23.34    4.49
 -12   2   0   11.31    4.00
  13   2   0    4.25    2.83
  13  -2   0   -1.71    2.89
 -13   2   0    2.22    2.92
 -13  -2   0    3.03    2.91
  13   2   0    6.09    3.91
  13  -2   0    0.37    2.52
  14   2   0  112.91   10.00
  14  -2   0  127.07    8.39
 -14   2   0  106.71    9.43
  14  -2   0  111.28    9.84
  14   2   0   97.46    9.18
 -14  -2   0  110.01    9.10
 -15   2   0    7.04    3.80
  15   2   0    8.41    3.65
  15   2   0    2.73    3.87
  15  -2   0    6.42    3.97
  15  -2   0    4.75    2.90
 -15  -2   0   -1.98    2.84
  16  -2   0   24.40    6.39
 -16   2   0   19.41    5.45
  16   2   0   27.64    6.40
 -16  -2   0   15.06    4.90
  16   2   0   34.04    6.21
  17   2   0   21.54    5.42
  17  -2   0   23.00    6.54
 -17  -2   0   28.63    6.13
  17   2   0   16.31    6.54
 -17   2   0   14.95    5.37
 -18  -2   0    4.63    4.43
  18   2   0   -6.41    5.08
  18  -2   0    3.85    5.12
 -18   2   0    3.14    4.58
  18   2   0   12.93    5.14
   0   3   0    0.02    1.09
   0   3   0   -0.68    1.19
   0  -3   0   -2.69    0.49
   0  -3   0    0.41    1.20
   1  -3   0  417.90   10.96
  -1   3   0  411.54   10.74
  -1  -3   0  401.66   10.95
  -1  -3   0  399.42    9.40
  -1   3   0  401.89   10.75
   1   3   0  402.38   11.32
   1   3   0  400.01   10.53
   2   3   0  245.77    7.21
   2   3   0  268.34    8.40
  -2   3   0  253.26    7.66
  -2  -3   0  241.54    6.57
   2  -3   0  246.40    7.78
   2  -3   0  256.83    7.26
  -2   3   0  257.81    7.23
  -2  -3   0  236.60    7.79
  -3   3   0   75.17    3.64
  -3  -3   0   81.70    3.45
   3   3   0   79.89    4.32
   3  -3   0   71.02    3.79
   3  -3   0   78.77    3.47
   3   3   0   79.34    3.35
  -3  -3   0   75.57    4.09
  -3   3   0   75.09    3.85
  -4  -3   0  167.81    6.72
  -4   3   0  177.91    6.62
   4  -3   0  186.10    6.13
   4   3   0  187.60    7.49
  -4   3   0  184.37    6.33
  -4  -3   0  185.22    6.17
   4   3   0  175.37    5.41
   4  -3   0  187.88    6.97
   5   3   0  409.87   10.31
   5  -3   0  424.05   12.02
   5   3   0  408.99   13.47
   5   3   0  400.84   12.76
  -5   3   0  429.35   12.60
  -5  -3   0  425.74   11.98
  -5   3   0  415.13   11.51
   5  -3   0  436.12   13.00
   6   3   0 2699.09   58.43
  -6  -3   0 2721.93   61.67
   6  -3   0 2749.98   63.43
  -6   3   0 2698.61   59.89
  -6   3   0 2745.78   62.43
   6   3   0 2663.27   66.47
   6  -3   0 2719.92   64.57
   6   3   0 2747.28   63.53
   7   3   0   -0.42    1.76
  -7  -3   0    1.35    1.57
  -7   3   0   -0.25    1.26
   7  -3   0   -1.83    1.39
  -7   3   0    2.52    1.68
   7   3   0   -0.99    1.58
   7  -3   0    0.25    1.54
  -8   3   0  729.31   18.38
  -8  -3   0  714.51   20.43
   8   3   0  681.46   21.23
   8  -3   0  770.46   21.68
   8  -3   0  721.52   20.56
   8   3   0  744.95   22.59
  -8   3   0  693.97   20.93
  -9  -3   0   30.80    4.07
   9   3   0   33.05    4.67
   9  -3   0   26.36    4.00
  -9   3   0   29.54    4.21
  -9   3   0   29.59    2.94
   9   3   0   30.43    4.80
   9  -3   0   29.39    3.74
 -10   3   0 1815.04   44.86
  10  -3   0 1475.85   44.10
 -10   3   0 1784.11   39.79
 -10  -3   0 1716.59   43.72
  10   3   0 1760.91   47.14
  10  -3   0 1824.09   45.12
 -11   3   0   -0.53    2.35
  11   3   0   -3.70    2.66
  11  -3   0    3.91    2.91
  11   3   0    0.91    2.43
  11  -3   0   -1.78    2.22
 -11  -3   0   -0.97    2.26
  12  -3   0  274.55   11.83
 -12   3   0  267.72   12.80
  12  -3   0  251.63   12.57
 -12  -3   0  255.89   12.06
  12   3   0  263.05   12.90
  12   3   0  257.23   13.02
  13   3   0  328.03   15.06
 -13  -3   0  291.20   13.62
  13  -3   0  334.54   15.06
  13   3   0  312.17   14.80
 -13   3   0  293.41   14.16
  13  -3   0  278.61   13.00
  14   3   0  112.46   10.07
 -14  -3   0   96.95    8.73
 -14   3   0  102.89    9.29
  14  -3   0  111.36    9.83
  14  -3   0  104.52    8.10
  14   3   0  107.71    9.62
  15  -3   0  105.63   10.33
 -15  -3   0  127.09   10.06
 -15   3   0  129.97   10.87
  15   3   0   93.02   10.06
  15   3   0  130.16   10.74
  16   3   0   88.53    9.60
  16  -3   0   62.78    8.38
 -16   3   0   57.65    8.03
  16   3   0   77.71    9.48
 -16  -3   0   78.26    8.90
 -17   3   0    7.72    4.62
  17  -3   0    0.24    5.19
  17   3   0    0.66    4.70
 -17  -3   0    8.56    4.49
  17   3   0   12.07    5.13
  18   3   0   66.46    9.77
  18  -3   0   62.52    9.54
 -18   3   0   73.66    9.79
  18   3   0   73.09    9.97
 -18  -3   0   80.65    9.77
   0  -4   0  373.84    9.17
   0  -4   0  387.64   11.04
   0   4   0  379.13   10.85
   0   4   0  392.46   11.09
   1   4   0  440.52   12.73
   1   4   0  435.85   11.95
  -1  -4   0  449.90   12.42
   1  -4   0  426.13   12.23
  -1   4   0  455.65   12.12
  -1  -4   0  436.25   10.28
  -1   4   0  437.78   12.19
   2   4   0  751.14   18.76
  -2   4   0  762.43   19.26
  -2  -4   0  772.93   17.62
  -2  -4   0  777.14   19.86
   2  -4   0  757.88   19.67
  -2   4   0  776.96   18.54
   2  -4   0  792.07   19.47
   2   4   0  782.41   20.70
   3   4   0   23.95    2.98
   3   4   0   22.22    2.17
   3  -4   0   25.76    2.72
  -3   4   0   22.43    2.55
   3  -4   0   25.62    2.17
  -3  -4   0   20.84    2.67
  -3  -4   0   24.15    1.84
  -3   4   0   22.89    2.23
   4  -4   0  320.10    9.42
   4   4   0  317.51   11.06
  -4   4   0  325.32    9.90
   4  -4   0  300.32   10.27
   4   4   0  313.27    8.96
  -4   4   0  326.02    9.90
  -4  -4   0  314.25   10.47
  -4  -4   0  317.28    9.09
   5  -4   0  122.82    6.05
  -5   4   0  127.15    5.83
   5   4   0  121.35    6.49
  -5  -4   0  134.52    5.37
  -5  -4   0  109.76    5.84
   5   4   0  110.05    4.47
  -5   4   0  112.20    5.40
   5  -4   0  120.20    5.03
  -6  -4   0    6.60    1.88
  -6  -4   0   10.21    2.47
   6   4   0    4.47    2.37
   6   4   0    7.75    1.41
  -6   4   0    9.74    2.15
   6  -4   0    9.83    2.49
  -6   4   0   11.12    2.38
   6  -4   0    8.26    1.94
   7  -4   0   58.15    4.08
   7   4   0   66.39    5.77
  -7   4   0   68.07    5.13
  -7   4   0   62.75    4.19
   7   4   0   59.62    2.98
   7  -4   0   65.87    5.22
  -7  -4   0   61.00    4.46
   8  -4   0   39.15    4.65
  -8  -4   0   36.71    3.98
  -8   4   0   29.08    4.05
   8  -4   0   36.71    3.65
   8   4   0   35.01    4.80
  -8   4   0   36.06    3.44
   8   4   0   35.56    4.61
   9  -4   0   11.98    2.87
   9   4   0   15.83    3.52
   9   4   0   11.63    3.59
   9  -4   0   10.05    2.95
  -9  -4   0    8.51    2.64
  -9   4   0    9.56    2.91
  -9   4   0   11.84    2.55
  10   4   0  319.57   13.97
  10   4   0  317.31   13.50
 -10  -4   0  304.73   12.34
  10  -4   0  305.50   11.84
 -10   4   0  320.71   10.56
 -10   4   0  322.60   13.23
  10  -4   0  326.22   13.37
 -11   4   0  134.28    8.75
  11   4   0  133.87    9.11
  11  -4   0  130.23    7.60
  11   4   0  133.63    8.87
 -11  -4   0  108.65    7.84
  11  -4   0  131.60    8.59
  12   4   0  716.99   25.09
  12  -4   0  714.53   22.52
 -12  -4   0  688.29   22.64
 -12   4   0  709.85   23.80
  12   4   0  729.59   24.49
  12  -4   0  716.90   24.14
  13  -4   0  142.78    8.77
  13   4   0  142.82   10.88
  13   4   0  156.72   10.28
  13  -4   0  140.94    9.80
 -13  -4   0  141.62    9.08
 -13   4   0  157.99   10.07
 -14  -4   0  243.26   12.50
 -14   4   0  232.33   12.84
  14  -4   0  230.99   13.10
  14   4   0  248.45   13.60
  14   4   0  240.96   13.44
 -15   4   0   18.83    4.98
 -15  -4   0   28.66    5.78
  15   4   0   26.31    5.68
  15  -4   0   28.72    6.16
  15   4   0   17.11    5.67
  16   4   0  126.18   11.53
  16  -4   0  100.32   10.72
 -16   4   0  104.01   10.45
  16   4   0  110.72   11.13
 -16  -4   0  102.08    9.61
  17   4   0    2.88    4.17
  17  -4   0    8.44    5.01
  17   4   0   -2.57    4.77
 -17  -4   0   11.81    4.84
 -17   4   0    0.15    3.79
  18   4   0   12.29    4.89
 -18   4   0   -0.46    4.15
 -18  -4   0    1.10    4.32
  18   4   0   -1.20    5.40
  18  -4   0    4.26    6.11
   0  -5   0   -0.43    1.28
   0   5   0   -0.09    1.29
   0   5   0    0.45    1.45
   0  -5   0   -0.43    0.64
   1   5   0 1564.35   37.15
   1   5   0 1632.81   39.88
   1  -5   0 1637.48   38.41
  -1  -5   0 1641.71   38.53
  -1  -5   0 1604.14   35.47
  -1   5   0 1588.43   37.49
  -1   5   0 1623.38   39.08
   2  -5   0  270.76    8.35
   2   5   0  271.05    8.65
  -2   5   0  256.51    7.71
  -2   5   0  249.60    8.84
  -2  -5   0  268.85    9.21
   2   5   0  271.59    9.43
   2  -5   0  256.22    8.90
  -2  -5   0  263.85    6.74
  -3  -5   0  819.33   19.12
  -3   5   0  825.19   20.34
   3  -5   0  824.07   21.65
   3   5   0  814.76   22.72
   3  -5   0  826.79   20.99
   3   5   0  805.35   20.39
  -3   5   0  809.88   21.02
  -3  -5   0  838.65   21.90
   4  -5   0 1527.90   37.26
  -4   5   0 1551.74   36.32
  -4   5   0 1579.32   36.43
  -4  -5   0 1521.32   37.77
   4  -5   0 1555.90   37.74
  -4  -5   0 1552.35   35.07
   4   5   0 1501.05   39.62
   4   5   0 1518.76   35.41
   5   5   0 1436.86   37.82
   5  -5   0 1449.91   35.85
   5  -5   0 1413.91   35.05
  -5  -5   0 1445.33   35.96
  -5   5   0 1411.61   34.11
  -5   5   0 1427.92   34.65
   5   5   0 1439.21   33.03
  -5  -5   0 1408.29   33.37
   6   5   0  247.52    7.79
   6  -5   0  260.54   10.07
  -6  -5   0  254.63   10.15
  -6  -5   0  235.51    8.45
   6   5   0  242.57   10.59
   6  -5   0  238.22    8.45
  -6   5   0  251.39    9.13
  -6   5   0  243.04    9.41
  -7  -5   0   83.18    5.00
  -7   5   0   77.21    5.06
   7  -5   0   90.15    5.90
   7  -5   0   86.19    4.78
  -7   5   0   75.39    5.59
   7   5   0   87.04    6.73
   7   5   0   77.10    3.86
  -7  -5   0   82.53    5.79
  -8   5   0  794.49   22.61
   8   5   0  736.46   18.34
   8   5   0  764.21   24.25
  -8  -5   0  757.57   21.23
  -8  -5   0  741.53   22.91
   8  -5   0  777.45   21.45
  -8   5   0  788.54   20.75
   8  -5   0  772.91   22.98
  -9  -5   0    1.59    2.16
   9  -5   0    0.78    1.95
   9  -5   0    2.47    2.38
  -9   5   0   -0.51    1.97
  -9   5   0    4.54    2.41
  -9  -5   0    2.41    2.32
   9   5   0    1.89    2.70
  10  -5   0   20.24    4.23
 -10  -5   0   23.35    3.97
  10  -5   0   23.63    3.66
 -10  -5   0   16.81    3.72
 -10   5   0   21.84    3.35
  10   5   0   25.42    4.81
 -10   5   0   18.69    3.92
  11   5   0   92.52    8.57
 -11   5   0   85.22    7.55
  11  -5   0   91.01    6.41
  11  -5   0   85.61    7.86
 -11  -5   0   81.96    6.73
 -11   5   0   94.42    5.93
 -12  -5   0    0.61    2.41
  12  -5   0    3.63    2.67
  12  -5   0    4.87    3.60
 -12   5   0    6.74    3.15
  12   5   0    3.75    3.06
  13   5   0  515.54   20.89
 -13   5   0  474.70   19.15
  13  -5   0  498.74   19.81
 -13  -5   0  491.44   18.25
 -14  -5   0   16.23    4.32
 -14   5   0   27.28    5.60
  14   5   0   31.26    5.94
  14  -5   0   24.12    5.78
  15   5   0  376.49   18.09
  15  -5   0  344.93   17.11
 -15  -5   0  348.34   15.95
 -15   5   0  331.47   16.67
 -16  -5   0   60.12    8.22
 -16  -5   0   63.73    8.12
  16  -5   0   67.75    9.47
 -16   5   0   62.91    8.64
  16   5   0   69.64    9.64
  17   5   0  287.70   16.67
 -17  -5   0  260.81   15.29
  17  -5   0  294.62   16.55
 -17   5   0  295.42   16.65
 -17  -5   0  287.61   15.35
  18   5   0   70.39    9.95
 -18  -5   0   68.98    8.69
 -18  -5   0   47.82    7.80
  18  -5   0   74.23    9.99
 -18   5   0   46.21    7.98
   0   6   0 2097.48   49.06
   0  -6   0 2181.87   50.47
   0   6   0 2169.13   51.88
   0  -6   0 2102.55   46.88
  -1   6   0  104.84    4.97
  -1   6   0  110.39    4.01
  -1  -6   0   93.65    3.22
   1   6   0  105.16    5.46
  -1   6   0  104.78    5.58
   1  -6   0  104.73    5.48
  -1  -6   0  116.30    5.79
   1   6   0  110.15    5.51
   2   6   0  281.66    9.39
  -2   6   0  253.12    9.40
  -2  -6   0  262.27    9.62
  -2  -6   0  253.06    6.73
  -2   6   0  260.36    7.92
   2   6   0  275.12    9.96
   2  -6   0  267.72    9.59
   2  -6   0  273.18    8.87
   3  -6   0  763.62   20.72
  -3   6   0  742.41   18.92
  -3  -6   0  767.76   20.89
   3   6   0  713.50   21.40
   3  -6   0  746.61   19.75
  -3  -6   0  755.90   17.49
  -3   6   0  755.73   20.26
   3   6   0  721.68   19.41
   4  -6   0  973.08   25.64
   4  -6   0  940.49   24.47
  -4  -6   0  952.99   22.51
  -4   6   0  949.77   24.00
  -4   6   0  925.77   24.66
   4   6   0  955.74   26.92
   4   6   0  965.37   23.89
  -4  -6   0  970.07   25.79
   5  -6   0  542.02   16.96
   5  -6   0  557.08   15.56
  -5   6   0  558.04   16.35
  -5   6   0  553.54   15.96
   5   6   0  577.79   18.29
   5   6   0  534.72   15.15
  -5  -6   0  531.11   16.96
  -5  -6   0  562.02   14.65
  -6  -6   0  153.81    8.06
  -6   6   0  163.70    7.54
  -6   6   0  176.46    7.73
   6   6   0  179.11    9.01
   6  -6   0  164.13    8.13
   6   6   0  164.31    6.60
  -6  -6   0  166.20    6.67
   6  -6   0  162.56    6.72
   7  -6   0  239.45    8.80
  -7   6   0  251.51   10.08
  -7  -6   0  224.45   10.27
   7  -6   0  231.25   10.31
  -7  -6   0  247.51    8.98
   7   6   0  240.35    8.10
  -7   6   0  243.96    9.62
   7   6   0  224.83   10.97
   8   6   0   74.73    4.12
  -8  -6   0   80.66    5.31
   8  -6   0   83.06    6.70
  -8   6   0   83.59    5.68
  -8   6   0   86.16    6.35
   8   6   0   75.41    7.09
  -8  -6   0   79.48    6.69
   8  -6   0   79.21    5.04
  -9  -6   0    9.07    3.33
   9  -6   0    5.74    2.93
   9   6   0    8.80    3.49
  -9  -6   0    4.28    2.47
   9  -6   0    9.96    2.70
  -9   6   0    5.82    2.76
  -9   6   0   13.66    3.15
 -10   6   0   59.33    6.31
  10  -6   0   67.46    5.37
 -10  -6   0   56.14    6.35
 -10  -6   0   54.03    5.40
  10   6   0   64.99    7.33
  10  -6   0   63.23    6.75
 -10   6   0   64.30    5.30
 -11  -6   0    2.07    2.60
 -11   6   0    1.18    2.45
 -11  -6   0    0.16    2.30
 -11   6   0    1.39    2.28
  11   6   0    0.49    2.79
  11  -6   0    4.02    3.28
 -12   6   0  242.93   12.25
 -12  -6   0  207.92   11.77
  12  -6   0  215.38   12.00
 -12  -6   0  208.77   10.70
  12   6   0  225.89   12.92
 -13   6   0    1.45    3.01
 -13  -6   0    2.61    2.96
 -13  -6   0    6.17    3.42
  13   6   0    2.35    3.38
  13  -6   0    4.76    3.77
  14   6   0    9.08    4.31
 -14   6   0    2.70    3.34
  14  -6   0    8.78    4.24
 -14  -6   0    8.27    3.81
 -14  -6   0    5.50    3.36
  15  -6   0  285.13   15.34
 -15  -6   0  256.81   13.52
 -15  -6   0  232.63   14.00
 -15   6   0  283.66   15.20
  15   6   0  299.43   16.19
 -16  -6   0   74.97    9.42
  16   6   0   89.68   10.79
 -16  -6   0   73.66    8.50
  16  -6   0   81.82    9.96
 -16   6   0   80.38    9.70
 -17  -6   0   30.94    6.52
  17   6   0   49.87    8.50
 -17   6   0   30.86    6.87
 -17  -6   0   58.52    8.19
  17  -6   0   56.69    9.17
   0  -7   0   -0.46    0.77
   0   7   0    0.58    1.76
   0  -7   0    0.08    1.57
   0   7   0   -0.13    1.41
   1   7   0  161.14    7.38
  -1   7   0  175.79    7.06
  -1   7   0  160.81    5.44
   1  -7   0  161.58    7.36
  -1  -7   0  181.72    7.91
  -1   7   0  167.58    7.63
   1   7   0  178.27    7.65
   2  -7   0  238.97    9.34
   2   7   0  220.26    9.32
  -2   7   0  239.53    9.42
   2  -7   0  244.84    8.64
   2   7   0  247.47    9.25
  -2   7   0  225.75    7.40
  -2  -7   0  235.40    9.53
   3   7   0   19.99    3.05
  -3   7   0   18.94    2.38
   3  -7   0   20.03    3.11
   3   7   0   14.98    3.04
  -3   7   0   15.95    3.09
  -3  -7   0   23.32    3.69
   3  -7   0   21.55    2.72
  -3  -7   0   19.41    1.53
   4   7   0  318.35   12.36
  -4   7   0  335.43   10.55
   4  -7   0  330.34   11.98
   4  -7   0  323.01   10.44
  -4  -7   0  323.38   12.05
  -4  -7   0  306.76    8.78
  -4   7   0  318.87   11.58
   4   7   0  322.31   10.88
  -5   7   0   90.24    5.92
  -5   7   0   92.61    5.20
   5   7   0   85.06    6.21
   5  -7   0   85.99    4.85
  -5  -7   0   85.47    4.17
   5   7   0   87.97    5.27
   5  -7   0   85.68    5.88
  -5  -7   0   85.22    6.02
   6  -7   0  709.54   21.65
  -6  -7   0  739.05   22.04
  -6  -7   0  744.30   18.77
   6   7   0  707.75   19.26
   6   7   0  716.12   22.94
  -6   7   0  758.57   20.65
   6  -7   0  679.82   19.62
  -6   7   0  694.56   20.52
  -7   7   0  145.82    7.51
   7   7   0  137.93    6.32
  -7   7   0  148.80    7.77
   7  -7   0  135.99    6.49
  -7  -7   0  135.53    6.39
  -7  -7   0  148.20    8.44
   7  -7   0  136.75    7.98
   7   7   0  143.67    8.79
   8  -7   0  628.48   18.26
   8   7   0  622.76   16.92
  -8   7   0  632.17   18.90
   8  -7   0  622.84   20.54
  -8   7   0  621.02   19.62
   8   7   0  594.46   21.55
  -8  -7   0  633.02   18.02
   9  -7   0  166.37    7.85
   9  -7   0  176.42    9.76
  -9  -7   0  173.07    8.27
   9   7   0  160.93   10.06
  -9   7   0  173.78    8.69
  -9   7   0  168.20    9.17
  -9  -7   0  169.44    9.55
  10  -7   0  348.09   14.82
 -10  -7   0  334.62   14.67
 -10  -7   0  342.75   12.92
 -10   7   0  347.00   13.06
 -10   7   0  331.11   14.09
  10   7   0  353.84   15.89
 -11   7   0   91.75    6.69
 -11  -7   0   77.07    6.49
 -11   7   0   75.78    7.53
  11   7   0   89.99    8.98
  11  -7   0   86.98    8.32
 -11  -7   0   76.63    7.84
 -12  -7   0    4.45    2.71
 -12   7   0    2.45    2.99
  12   7   0    4.01    3.18
 -12  -7   0   -0.83    2.64
  12  -7   0   -3.22    2.76
 -13  -7   0   21.25    4.65
 -13   7   0   19.98    4.89
  13   7   0   24.07    5.63
  13  -7   0   27.93    5.60
 -13  -7   0   26.52    5.45
 -14  -7   0    4.47    3.34
  14  -7   0    0.50    3.87
  14   7   0    5.21    3.97
 -14   7   0    0.26    3.10
 -14  -7   0    4.84    3.37
 -15   7   0   66.61    8.74
  15  -7   0   91.68   10.22
  15   7   0   91.96   10.46
 -15  -7   0   64.62    8.45
  16   7   0   20.73    6.39
  16  -7   0   34.28    7.25
 -16  -7   0   26.10    5.86
 -16   7   0   14.11    5.31
  17  -7   0   40.25    7.64
 -17   7   0   48.54    8.13
  17   7   0   41.11    8.01
 -17  -7   0   35.66    6.83
   0   8   0 1009.43   23.93
   0   8   0 1094.55   28.56
   0  -8   0 1058.10   28.29
   0   8   0 1040.74   27.55
   1   8   0  165.41    7.72
  -1  -8   0  152.35    7.69
  -1   8   0  162.72    7.20
   1   8   0  159.16    7.75
  -1   8   0  158.73    7.74
  -1   8   0  154.77    5.37
   1  -8   0  153.79    7.69
   2  -8   0 1574.57   40.17
  -2   8   0 1599.17   39.34
  -2  -8   0 1607.27   40.41
   2   8   0 1580.55   38.90
   2   8   0 1621.93   41.59
  -2   8   0 1554.11   36.57
   3   8   0  136.35    7.75
  -3   8   0  136.92    5.93
   3   8   0  147.50    7.29
   3  -8   0  147.42    6.74
   3  -8   0  156.71    7.84
  -3  -8   0  154.13    7.95
  -3   8   0  154.57    7.96
   4  -8   0   11.92    3.02
  -4   8   0    8.32    2.87
  -4   8   0   10.45    2.21
   4   8   0    5.17    2.63
  -4  -8   0    9.23    1.37
   4   8   0    8.69    2.60
  -4  -8   0    8.38    2.98
   4  -8   0    7.18    2.34
   5  -8   0  119.90    7.13
  -5   8   0  122.01    7.32
  -5   8   0  116.61    6.14
   5   8   0  122.01    6.58
   5   8   0  122.83    7.71
  -5  -8   0  135.34    7.88
   5  -8   0  126.53    6.11
  -5  -8   0  118.74    4.83
   6   8   0  259.82    9.89
  -6   8   0  287.22   10.63
   6   8   0  267.65   12.31
  -6  -8   0  264.86    8.70
  -6   8   0  270.54   11.14
   6  -8   0  271.39   11.64
  -6  -8   0  252.95   11.61
   6  -8   0  252.21    9.54
  -7  -8   0  354.99   11.17
  -7   8   0  340.25   13.03
   7  -8   0  353.73   14.00
  -7   8   0  322.52   12.58
   7   8   0  359.83   11.95
  -7  -8   0  336.20   13.99
   7  -8   0  353.56   11.81
   7   8   0  349.57   14.88
   8  -8   0  121.44    6.43
  -8   8   0  114.74    7.41
   8   8   0  117.59    6.21
  -8  -8   0  130.11    8.31
  -8   8   0  122.48    7.66
  -8  -8   0  115.67    6.39
   8  -8   0  107.76    7.70
   8   8   0  126.78    8.86
  -9   8   0  265.87   11.95
  -9  -8   0  279.12   13.02
  -9  -8   0  275.33   10.62
  -9   8   0  267.54   11.59
   9  -8   0  275.13   12.88
   9   8   0  259.49   13.44
  10   8   0  250.03   13.33
 -10   8   0  273.28   12.40
 -10  -8   0  258.56   10.69
  10  -8   0  280.63   13.13
 -10  -8   0  244.64   12.60
 -10   8   0  222.90   10.95
 -11   8   0  130.85    8.11
 -11   8   0  125.66    8.77
  11   8   0  123.76   10.45
 -11  -8   0  118.91    9.70
  11  -8   0  124.70    9.88
 -12  -8   0  201.13   11.98
  12  -8   0  230.48   12.83
  12   8   0  209.49   12.87
 -12   8   0  214.54   11.96
 -13   8   0    1.31    3.22
  13   8   0    5.35    3.73
  13  -8   0    2.74    3.88
 -13  -8   0    4.91    3.23
  14   8   0   29.83    6.69
 -14   8   0   37.64    6.57
  14  -8   0   20.93    5.47
 -14  -8   0   30.48    6.12
  15   8   0   13.36    5.27
 -15   8   0   10.19    4.51
  15  -8   0   15.88    5.24
 -15  -8   0   21.02    5.56
  16   8   0   23.01    6.87
  16  -8   0   51.73    8.43
 -16  -8   0   32.14    6.59
 -16   8   0   35.55    6.74
   0   9   0    0.43    1.80
   0   9   0    1.38    1.00
   0   9   0    0.72    2.20
   0  -9   0    1.25    2.12
   1   9   0  700.88   21.30
   1   9   0  716.19   21.93
  -1   9   0  735.30   18.00
  -1   9   0  743.96   21.39
  -1   9   0  747.40   21.76
   1  -9   0  731.94   21.97
  -1  -9   0  767.03   22.37
   2   9   0   15.72    3.35
   2  -9   0   15.05    3.44
  -2   9   0   23.13    2.40
   2   9   0   17.74    3.54
  -2  -9   0   18.32    3.80
  -2   9   0   20.82    3.83
  -3   9   0  146.15    6.28
   3   9   0  152.18    7.98
  -3  -9   0  156.96    8.55
   3  -9   0  146.57    8.13
  -3   9   0  156.03    8.44
   3  -9   0  162.91    7.36
   3   9   0  148.60    8.26
   4  -9   0   94.55    7.02
   4  -9   0   85.84    5.50
  -4   9   0   85.80    6.75
  -4  -9   0   99.98    7.28
   4   9   0   90.08    7.20
  -4   9   0   86.27    5.14
   4   9   0   93.19    6.28
   5  -9   0  102.97    5.91
   5   9   0   86.86    6.08
  -5  -9   0  105.58    7.86
  -5   9   0  106.35    5.93
  -5   9   0  107.42    7.26
   5   9   0  109.46    7.68
   5  -9   0  100.24    7.50
  -6   9   0   14.82    3.03
  -6  -9   0   21.79    4.60
   6  -9   0   10.95    2.79
   6  -9   0   12.27    3.51
   6   9   0   17.24    4.36
  -6   9   0    9.66    3.36
   6   9   0   16.82    3.31
   7   9   0    9.66    3.76
   7  -9   0    9.59    3.27
  -7  -9   0    8.24    3.35
   7  -9   0    7.17    2.57
  -7   9   0    9.94    2.95
   7   9   0    7.54    2.65
  -7   9   0   12.06    3.88
  -8   9   0  101.81    7.67
  -8  -9   0  113.33    8.81
   8   9   0  104.36    6.39
   8  -9   0  116.24    8.77
   8   9   0  105.76    9.28
  -8   9   0  113.19    7.35
  -9   9   0   11.56    3.81
  -9   9   0    6.10    2.93
  -9  -9   0   12.61    3.96
   9   9   0   10.81    4.22
   9  -9   0    4.87    3.45
 -10   9   0   19.48    4.17
  10   9   0   19.22    5.21
 -10  -9   0   17.95    4.38
  10  -9   0   19.64    4.55
 -10   9   0   13.38    4.10
  11   9   0    4.80    3.62
  11  -9   0    9.73    3.94
 -11  -9   0    1.67    3.04
 -11   9   0    2.26    2.82
 -11   9   0    2.56    3.14
  12   9   0   38.64    6.79
  12  -9   0   28.55    5.81
 -12  -9   0   31.59    6.08
 -12   9   0   36.09    6.03
  13  -9   0   50.32    7.58
 -13   9   0   46.65    6.95
  13   9   0   46.10    7.49
 -13  -9   0   44.74    7.27
 -14  -9   0   17.65    5.44
  14  -9   0   16.88    5.63
  14   9   0   29.28    6.50
 -14   9   0   22.56    5.67
  15  -9   0    9.23    5.33
 -15  -9   0   15.73    4.98
 -15   9   0   16.04    5.20
  15   9   0   -0.51    3.71
 -16   9   0  101.50   10.99
 -16  -9   0   87.38   10.37
  16   9   0  108.48   12.34
  16  -9   0  119.70   12.64
   0  10   0  725.36   21.90
   0 -10   0  683.48   21.95
   0  10   0  720.17   21.67
  -1 -10   0   14.13    3.72
  -1  10   0   10.98    2.74
   1  10   0    8.50    3.18
  -1  10   0    4.40    2.73
   1 -10   0    9.75    3.25
   1  10   0    6.09    2.75
  -1  10   0    9.39    1.67
  -2  10   0  275.67    8.67
  -2 -10   0  261.16   11.65
   2  10   0  258.79   11.46
   2 -10   0  234.90   11.18
   2  10   0  283.22   11.68
  -2  10   0  266.52   11.73
   2 -10   0  274.64   10.73
   3 -10   0  340.34   12.18
  -3  10   0  325.32   10.60
   3 -10   0  328.55   13.43
   3  10   0  335.11   13.77
   3  10   0  320.87   12.80
  -3  10   0  340.78   13.52
   4 -10   0    3.25    2.65
  -4  10   0    8.85    2.40
   4  10   0    6.07    3.09
   4 -10   0    9.93    2.94
   4  10   0    9.69    3.08
  -4 -10   0    2.46    2.84
  -4  10   0    4.55    3.09
  -5  10   0  568.47   16.76
  -5  10   0  517.04   18.33
   5 -10   0  552.14   19.14
   5  10   0  533.62   17.52
   5  10   0  544.80   19.97
   5 -10   0  564.57   17.12
  -5 -10   0  517.09   19.13
   6 -10   0   17.53    3.25
  -6  10   0    6.34    2.76
  -6  10   0    6.32    3.52
   6 -10   0    7.77    3.05
  -6 -10   0    7.87    3.74
   6  10   0    4.97    3.27
   6  10   0    4.26    2.89
  -7 -10   0  494.10   19.06
  -7  10   0  515.90   18.32
   7 -10   0  532.45   19.22
   7  10   0  533.82   20.35
   7  10   0  488.69   16.54
  -7  10   0  517.12   17.13
  -8 -10   0   -3.30    2.35
   8  10   0    1.43    2.38
  -8  10   0   -1.99    3.01
   8  10   0   -5.91    2.85
  -8  10   0    0.53    2.30
   8 -10   0    3.62    3.04
  -9 -10   0  396.56   17.28
  -9  10   0  425.65   16.44
  -9  10   0  404.44   15.89
   9  10   0  426.83   18.67
   9 -10   0  440.90   17.76
 -10  10   0  130.15    9.33
  10  10   0  128.59   11.02
 -10 -10   0  113.07    9.84
 -10  10   0  111.25    8.52
  10 -10   0  119.20    9.99
 -11  10   0   34.23    5.59
 -11 -10   0   22.38    5.33
 -11  10   0   30.57    5.34
  11 -10   0   29.58    5.84
  11  10   0   22.87    6.02
  12 -10   0    2.94    3.91
  12  10   0   17.03    5.29
 -12  10   0   12.00    4.10
 -12 -10   0   14.46    4.53
 -12  10   0   14.84    4.29
  13  10   0    9.31    4.19
 -13 -10   0    0.59    3.64
  13 -10   0    5.11    4.57
 -13  10   0    3.78    3.55
 -14 -10   0    8.01    4.07
  14  10   0   10.84    4.83
  14 -10   0   10.20    4.99
 -14  10   0   11.22    4.41
  15 -10   0   45.35    8.12
 -15  10   0   39.57    6.95
 -15 -10   0   32.41    6.55
  15  10   0   41.31    8.19
   0 -11   0   -1.82    2.34
   0  11   0    1.37    2.38
   0  11   0   -3.16    2.13
  -1  11   0  118.35    7.20
  -1 -11   0  116.61    7.98
  -1  11   0  135.22    8.44
   1 -11   0  123.26    8.10
   1  11   0  115.35    7.47
   1  11   0  115.79    7.83
   2 -11   0    1.12    2.63
  -2 -11   0   -0.84    2.78
   2  11   0    7.58    2.92
   2 -11   0    4.10    2.67
  -2  11   0    3.53    3.05
   2  11   0    3.96    2.99
   3  11   0    3.17    2.91
   3 -11   0    9.32    3.37
  -3  11   0    5.41    3.60
   3 -11   0   10.51    3.20
   3  11   0   12.27    3.73
  -3 -11   0   11.78    3.96
   4 -11   0   92.29    7.77
  -4 -11   0   85.72    7.80
  -4  11   0   89.15    5.52
  -4  11   0   96.24    7.99
   4  11   0  106.82    7.09
   4  11   0  102.76    8.24
   4 -11   0   92.89    6.37
   5 -11   0    3.20    2.91
  -5  11   0    0.27    2.17
  -5  11   0   -3.25    2.67
   5  11   0   -0.38    2.37
  -5 -11   0    0.10    3.25
   5  11   0    0.13    2.69
   5 -11   0    2.46    2.73
   6  11   0  109.36    9.22
   6 -11   0  106.95    8.65
  -6  11   0  106.38    8.46
  -6  11   0   97.43    6.38
   6  11   0  102.92    7.09
  -6 -11   0  112.56    9.11
  -7  11   0   13.47    4.31
  -7 -11   0   13.99    4.54
   7  11   0   17.37    4.68
   7  11   0   18.73    3.96
  -7  11   0   17.86    3.70
   7 -11   0   13.15    4.08
   8  11   0  274.20   14.40
   8  11   0  260.36   11.28
  -8  11   0  265.03   11.77
  -8 -11   0  264.15   13.84
  -8  11   0  287.01   13.37
   8 -11   0  255.27   13.23
  -9  11   0    4.37    2.99
  -9 -11   0    6.79    3.81
  -9  11   0    8.57    4.03
   9 -11   0   11.42    4.27
   9  11   0    8.16    3.96
  10 -11   0   13.05    4.55
 -10  11   0   13.05    3.88
 -10 -11   0   11.53    4.29
 -10  11   0   13.14    4.58
  10  11   0   12.65    5.04
  11 -11   0   10.34    4.67
 -11  11   0    7.47    3.52
 -11 -11   0    5.21    3.86
  11  11   0    2.34    4.23
 -11  11   0    4.62    3.81
  12  11   0   19.08    5.92
  12 -11   0   19.41    5.65
 -12  11   0   30.97    5.88
 -12  11   0   22.99    5.30
 -12 -11   0   20.33    5.33
  13  11   0   30.03    6.70
 -13  11   0   36.51    6.29
  13 -11   0   30.98    6.47
 -13 -11   0   43.65    7.47
  14 -11   0   51.51    8.22
 -14  11   0   51.70    7.84
 -14 -11   0   47.29    7.73
  14  11   0   33.29    7.29
 -15 -11   0   26.38    6.37
  15 -11   0   22.06    6.49
 -15  11   0   32.54    6.69
  15  11   0   28.98    6.66
   0 -12   0  825.13   26.38
   0  12   0  864.16   25.82
   0  12   0  809.88   25.66
  -1 -12   0    4.65    3.39
  -1  12   0   18.63    4.34
   1  12   0   22.34    4.48
   1 -12   0   12.86    4.00
   1  12   0   19.89    4.09
  -1  12   0   17.70    3.84
  -2 -12   0  359.39   15.43
   2 -12   0  374.83   14.14
   2 -12   0  388.06   15.68
   2  12   0  350.18   14.68
   2  12   0  376.30   15.19
  -3  12   0   -1.20    3.13
   3 -12   0    1.82    2.87
   3  12   0   -1.24    2.59
   3  12   0   -0.31    2.63
  -3 -12   0   -6.07    2.68
   3 -12   0    0.64    2.79
  -4 -12   0  108.57    9.08
   4  12   0  107.40    8.66
   4 -12   0  109.18    8.75
   4 -12   0  103.53    7.06
  -4  12   0  102.40    8.64
   4  12   0  107.10    8.10
   5 -12   0    2.21    2.87
  -5 -12   0    2.14    3.36
   5  12   0   -1.83    2.30
  -5  12   0    0.79    3.19
   5  12   0    6.32    3.48
  -6 -12   0  161.83   10.52
   6  12   0  165.55    9.16
  -6  12   0  152.17   10.10
   6  12   0  168.11   10.80
   6 -12   0  162.39   10.21
   7  12   0  119.15    7.68
  -7 -12   0  103.29    9.53
  -7  12   0  109.94    7.19
   7  12   0  124.06   10.28
  -7  12   0  114.83    9.21
   7 -12   0  113.81    9.53
  -8 -12   0   19.41    5.40
   8 -12   0   17.75    4.54
   8  12   0   16.52    5.10
  -8  12   0   17.26    4.79
  -8  12   0   12.86    3.49
  -9 -12   0   33.12    6.38
  -9  12   0   34.00    6.40
  -9  12   0   38.25    5.35
   9 -12   0   31.58    5.97
   9  12   0   48.15    7.36
  10  12   0  136.63   12.31
 -10  12   0  140.30    9.22
  10 -12   0  148.82   11.76
 -10  12   0  132.86   10.31
 -10 -12   0  152.64   11.99
 -11  12   0   48.81    7.18
 -11  12   0   34.10    5.86
 -11 -12   0   45.45    7.35
  11 -12   0   57.17    8.23
  11  12   0   45.85    8.16
  12  12   0  193.63   13.83
 -12  12   0  181.02   11.40
 -12 -12   0  150.84   12.82
 -12  12   0  193.29   11.76
  12 -12   0  175.91   12.22
  13  12   0   43.11    8.32
  13 -12   0   47.55    7.76
 -13  12   0   39.96    7.01
 -13 -12   0   44.07    7.79
 -14  12   0  225.33   13.84
  14 -12   0  255.93   15.71
  14  12   0  223.33   15.59
 -14 -12   0  215.92   14.59
   0  13   0    8.84    3.07
   0  13   0    4.29    2.91
   0 -13   0    3.22    2.92
  -1 -13   0   13.24    4.16
  -1  13   0    5.34    3.18
   1  13   0   12.80    3.65
   1  13   0    9.82    3.52
  -1  13   0    6.25    3.41
   1 -13   0    7.59    3.55
   2  13   0   35.24    5.59
   2  13   0   48.90    6.35
  -2  13   0   44.96    6.35
  -2 -13   0   45.33    6.51
   2 -13   0   48.51    5.64
   2 -13   0   54.45    6.93
  -3  13   0  297.61   14.16
   3 -13   0  278.31   13.70
   3  13   0  293.23   13.87
   3 -13   0  300.75   12.59
  -3 -13   0  270.78   13.77
   3  13   0  271.44   12.94
  -4 -13   0   84.30    8.65
   4 -13   0   60.10    7.38
   4  13   0   90.86    8.41
  -4  13   0   75.99    8.11
   4  13   0   71.97    7.24
   5  13   0   20.09    5.08
  -5 -13   0   14.60    4.62
   5 -13   0   17.41    4.61
   5  13   0    9.96    3.51
  -5  13   0   14.88    4.68
  -6 -13   0    0.08    3.61
   6 -13   0    3.84    3.51
  -6  13   0    1.35    3.48
   6  13   0    8.56    3.30
   6  13   0    9.01    4.12
   7 -13   0    9.68    4.01
   7  13   0    8.34    4.40
  -7  13   0    3.32    3.85
   7  13   0   17.19    4.10
  -7 -13   0    6.69    4.51
   8  13   0   -0.54    3.39
  -8 -13   0   -4.32    3.68
   8 -13   0   -1.61    3.26
  -8  13   0   -1.54    3.53
   9  13   0   49.77    7.95
  -9 -13   0   35.05    6.86
  -9  13   0   48.97    7.50
   9 -13   0   61.28    8.38
  10 -13   0   19.62    5.64
  10  13   0   22.05    5.82
 -10  13   0   34.03    6.29
 -10 -13   0   29.37    6.19
  11  13   0  113.22   12.30
  11 -13   0  115.64   11.41
 -11 -13   0  111.28   11.49
 -11  13   0  133.28   10.68
  12 -13   0    7.79    4.97
 -12  13   0    5.88    4.86
  12  13   0    8.02    5.82
 -12 -13   0    2.55    4.18
 -13 -13   0  170.17   14.15
  13 -13   0  161.68   13.73
  13  13   0  174.43   15.54
   0  14   0    8.15    3.31
   0 -14   0    7.05    3.51
   0  14   0    7.44    3.51
   1 -14   0    5.14    3.40
  -1  14   0    0.29    3.11
  -1 -14   0   -0.51    2.98
   1  14   0    3.48    3.20
   1  14   0    2.46    2.70
  -2 -14   0   23.12    5.40
   2  14   0   17.11    4.47
  -2  14   0   24.14    5.20
   2 -14   0   19.90    4.63
   2  14   0   21.89    4.93
   3 -14   0  125.60   10.19
   3  14   0  130.50    9.42
  -3 -14   0  141.12   10.83
  -3  14   0  120.91   10.27
   3  14   0  133.23    9.99
   4  14   0    3.53    3.14
   4  14   0    4.13    3.42
  -4  14   0    7.58    4.06
   4 -14   0    7.74    3.78
  -4 -14   0    9.42    4.34
  -5  14   0  111.02   10.07
  -5 -14   0   95.89    9.84
   5 -14   0   99.11    9.63
   5  14   0  105.02    8.73
   5  14   0  109.37    9.88
  -6  14   0   10.59    4.64
   6  14   0    7.85    3.49
   6 -14   0   10.99    4.24
  -6 -14   0   16.27    5.32
   6  14   0   12.83    4.56
   7  14   0   42.20    5.87
   7  14   0   58.02    8.12
  -7  14   0   43.75    7.39
  -7 -14   0   42.68    7.30
   7 -14   0   53.12    7.58
   8 -14   0   43.97    7.14
   8  14   0   35.29    6.81
  -8 -14   0   37.82    7.30
  -8  14   0   32.54    6.80
   9 -14   0   13.60    5.24
  -9 -14   0   11.09    5.11
   9  14   0    3.07    4.25
  -9  14   0    9.41    5.06
 -10  14   0   76.96    9.08
 -10 -14   0   75.62    9.78
  10  14   0   77.23   10.35
  10 -14   0   80.45   10.15
 -11  14   0   16.58    5.67
 -11 -14   0   32.84    6.76
  11 -14   0   19.58    6.36
  11  14   0   35.19    7.70
 -12  14   0   58.37    8.38
  12  14   0   56.14    9.62
  12 -14   0   63.68    9.19
 -12 -14   0   45.62    8.01
   0  15   0    6.92    3.64
   0  15   0    0.37    2.84
   0 -15   0    1.97    3.50
  -1  15   0  278.58   14.37
   1 -15   0  259.45   14.17
   1  15   0  289.21   13.70
   1  15   0  296.28   14.59
  -1 -15   0  274.12   14.38
   2 -15   0   48.62    7.15
   2  15   0   41.06    6.51
   2  15   0   74.15    7.94
  -2 -15   0   65.45    8.00
  -2  15   0   51.22    7.28
  -3 -15   0   57.72    8.08
   3 -15   0   46.10    6.98
   3  15   0   62.21    7.76
   3  15   0   59.28    7.59
  -3  15   0   54.04    7.88
   4  15   0  218.40   12.83
  -4  15   0  235.80   13.58
   4  15   0  235.12   12.73
   4 -15   0  223.71   13.31
  -4 -15   0  221.90   13.40
   5  15   0   30.86    5.83
  -5  15   0   23.26    6.37
  -5 -15   0   41.71    7.18
   5  15   0   43.55    7.01
   5 -15   0   33.00    6.21
   6  15   0  150.72   12.19
   6  15   0  155.97   10.10
  -6 -15   0  131.63   11.86
   6 -15   0  149.84   11.99
  -6  15   0  145.19   11.88
  -7 -15   0   12.43    5.41
   7  15   0    3.34    4.08
  -7  15   0   17.11    5.93
   7 -15   0   -0.29    4.20
   7  15   0    8.48    3.91
   8  15   0  173.66   13.81
   8 -15   0  182.21   12.54
  -8 -15   0  173.74   13.72
  -8  15   0  161.89   12.61
  -9 -15   0   -0.84    4.69
  -9  15   0    8.08    4.79
   9 -15   0   -3.66    4.14
   9  15   0    5.84    5.23
 -10 -15   0  117.38   12.33
  10  15   0  121.44   12.78
 -10  15   0  111.78   11.41
  10 -15   0  113.29   11.90
 -11  15   0    6.44    5.26
 -11 -15   0    8.64    5.04
  11  15   0    7.65    5.83
  11 -15   0    3.76    5.02
   0  16   0  128.08   10.97
   0 -16   0  126.61   11.19
   1  16   0   10.78    4.57
  -1 -16   0    4.58    3.99
  -1  16   0    7.12    3.62
   1 -16   0    1.77    3.44
   1  16   0    6.54    3.98
   2  16   0  156.78   10.83
   2  16   0  188.10   11.75
   2 -16   0  181.93   11.89
  -2  16   0  171.89   11.50
  -2 -16   0  159.60   11.35
  -3 -16   0  146.91   12.21
   3  16   0  174.48   11.25
   3 -16   0  178.19   11.94
   3  16   0  153.45   10.94
  -3  16   0  143.14   12.08
   4  16   0   25.27    5.39
  -4  16   0   23.39    6.27
  -4 -16   0   17.88    5.78
   4  16   0   25.28    5.67
   4 -16   0   24.96    6.16
   5 -16   0  137.72   12.01
   5  16   0  156.85   10.51
  -5  16   0  125.75   11.71
   5  16   0  128.87   11.37
  -5 -16   0  136.20   12.18
   6  16   0   14.63    4.87
  -6 -16   0   17.01    6.40
   6 -16   0   26.39    6.04
  -6  16   0   16.18    5.60
   6  16   0   15.08    5.71
   7  16   0   23.96    6.31
   7 -16   0   43.80    7.70
  -7  16   0   28.62    6.58
  -7 -16   0   21.69    6.52
  -8  16   0   42.65    8.18
  -8 -16   0   30.19    7.32
   8 -16   0   51.83    8.47
   8  16   0   52.84    8.63
   9  16   0   79.11   10.46
  -9  16   0   79.25    9.98
   9 -16   0   80.64   10.23
  -9 -16   0   53.44    9.40
   0  17   0    4.13    3.71
   0 -17   0    9.68    4.32
  -1  17   0  230.09   13.96
   1 -17   0  211.62   13.54
   1  17   0  217.79   13.46
  -1 -17   0  199.10   13.15
  -2 -17   0    1.28    3.54
   2  17   0   -1.13    3.55
   2 -17   0    5.37    4.00
  -2  17   0    7.26    4.13
   3  17   0   89.74    9.50
  -3  17   0   99.63   10.72
   3 -17   0  108.06   11.05
   3  17   0   97.73   10.12
  -3 -17   0  114.01   11.44
  -4 -17   0    7.06    4.63
   4 -17   0   19.18    5.52
   4  17   0   20.74    5.43
  -4  17   0    3.07    4.44
   4  17   0    6.43    4.32
   5  17   0   13.52    4.58
   5 -17   0   13.26    5.59
  -5  17   0   16.28    5.94
  -5 -17   0    9.52    5.38
   5  17   0   25.61    6.19
   6 -17   0   47.86    8.06
   6  17   0   38.07    7.69
  -6  17   0   45.05    8.20
   6  17   0   47.56    7.24
  -6 -17   0   35.59    7.71
   7 -17   0    9.52    5.28
  -7  17   0   13.23    6.26
  -7 -17   0    5.87    5.43
   7  17   0   -0.03    5.28
   0 -18   0  169.42   13.63
   0  18   0  170.92   13.69
  -1 -18   0    4.25    4.26
  -1  18   0    4.24    4.05
   1 -18   0    4.80    4.42
   1  18   0    7.55    4.94
  -2  18   0  245.11   14.97
   2 -18   0  228.48   14.78
  -2 -18   0  290.66   16.50
   2  18   0  254.27   14.77
   3  18   0   29.49    6.40
  -3 -18   0   28.14    6.65
  -3  18   0   32.89    6.39
   3 -18   0   47.96    8.24
   4  18   0   83.50    9.62
  -4 -18   0   82.24   10.05
   4 -18   0   64.67    9.24
  -4  18   0   84.69   10.95
   4  18   0   74.86    9.28
 -18   0   1   11.07    5.02
  18   0  -1   -4.93    3.91
  18   0  -1    4.95    5.47
  17   0  -1   12.76    4.40
  17   0  -1    4.41    5.28
 -17   0   1    4.94    4.11
  16   0  -1    2.60    3.98
 -16   0   1    5.63    4.29
  16   0  -1    7.58    3.72
  15   0  -1    1.87    2.78
  15   0  -1    1.04    3.55
 -15   0   1   -0.88    2.98
  14   0  -1    1.83    2.79
 -14   0   1   -4.74    2.35
  14   0  -1    1.03    3.23
 -13   0   1   96.07    8.41
  13   0  -1  109.77    8.56
  13   0  -1   92.69    8.56
  12   0  -1    5.07    2.70
 -12   0   1    0.27    2.66
  12   0  -1    1.02    3.01
  11   0  -1 2224.02   57.79
 -11   0   1 2224.87   55.49
  10   0  -1    1.78    2.19
 -10   0   1    0.14    2.12
  10   0  -1   -1.25    1.95
  -9   0   1 1233.44   32.56
   9   0  -1 1212.94   32.71
   9   0  -1 1262.50   34.04
   8   0  -1    0.32    1.82
   8   0  -1   -0.68    1.70
  -8   0   1   -1.53    1.54
   7   0  -1 2302.37   54.11
  -7   0   1 2270.04   53.39
   7   0  -1 2257.85   56.15
  -6   0   1    1.42    1.44
   6   0  -1   -1.69    1.16
   6   0  -1   -0.11    1.25
   5   0  -1  485.08   14.03
   5   0  -1  470.17   13.45
  -5   0   1  470.73   13.42
  -4   0   1    2.75    1.45
   4   0  -1   -0.31    1.05
   4   0  -1   -0.92    1.27
   3   0  -1    8.44    1.58
   3   0  -1    5.58    1.29
  -3   0   1    7.88    1.48
  -2   0   1    0.03    0.35
  -2   0   1    1.06    0.74
   2   0  -1   -0.49    0.59
   2   0  -1    0.22    0.80
  -1   0   1  192.01    4.58
   1   0  -1  187.10    4.72
   1   0  -1  179.50    5.12
  -1   0   1  184.26    4.90
   0   0   1   -1.26    0.29
   0   0   1   -1.15    0.27
   0   0  -1   -1.49    0.25
   1   0   1 1480.75   32.79
   1   0   1 1460.06   32.33
   1   0   1 1444.75   34.43
   1   0   1 1474.93   31.91
   2   0   1    0.09    0.68
  -2   0  -1    0.78    0.58
  -2   0  -1   -0.01    0.65
  -2   0  -1    0.52    0.59
   2   0   1    1.31    0.75
   3   0   1 9422.88  215.42
   3   0   1 9503.41  205.63
  -3   0  -1 9439.90  202.76
  -3   0  -1 9444.45  200.15
  -4   0  -1   -0.51    1.13
   4   0   1    0.10    1.12
  -4   0  -1   -0.40    0.76
   4   0   1    0.43    1.17
  -5   0  -1 3593.55   75.40
  -5   0  -1 3438.66   78.30
   5   0   1 3544.08   79.73
   5   0   1 3523.93   82.76
   6   0   1    0.06    1.36
  -6   0  -1    0.82    0.82
   6   0   1   -0.45    1.35
  -6   0  -1   -0.61    1.16
  -7   0  -1  741.77   20.11
   7   0   1  718.31   20.51
   7   0   1  711.58   20.41
  -7   0  -1  712.58   16.63
  -8   0  -1    0.17    1.56
   8   0   1    0.10    1.69
   8   0   1   -0.10    1.55
   9   0   1  315.27   12.20
   9   0   1  305.13   12.29
  -9   0  -1  326.55   12.25
 -10   0  -1   -0.96    2.05
  10   0   1   -0.87    2.06
  10   0   1    0.15    2.25
  11   0   1  167.45    9.39
  11   0   1  160.53    9.03
 -11   0  -1  157.11    9.22
  12   0   1   -1.74    3.02
 -12   0  -1    0.64    2.78
  12   0   1   -0.76    2.54
  13   0   1    0.56    2.40
  13   0   1   -2.04    3.15
 -13   0  -1   -2.29    2.45
  14   0   1    1.27    3.46
 -14   0  -1    1.94    2.93
  14   0   1   -1.62    2.50
  15   0   1    8.53    4.34
 -15   0  -1    9.14    4.22
  15   0   1   13.93    3.75
  16   0   1    4.94    3.41
  16   0   1   -3.31    3.64
 -16   0  -1    0.19    3.64
 -17   0  -1  156.38   12.47
  17   0   1  134.34   12.54
 -18   0  -1   -0.47    4.10
  18   0   1    8.48    5.66
  18  -1  -1   13.05    5.99
  18   1  -1    2.86    5.53
 -18   1   1   17.27    5.49
  18   1  -1   21.67    5.40
 -18  -1   1   12.99    5.37
  17   1  -1  312.51   16.33
  17   1  -1  299.06   16.50
  17  -1  -1  292.57   15.27
 -17  -1   1  289.55   15.92
 -17   1   1  310.42   16.66
  17  -1  -1  289.88   16.18
 -16  -1   1    6.64    3.88
  16   1  -1    2.85    3.49
 -16   1   1    6.53    4.08
  16  -1  -1    5.95    3.61
  16   1  -1    7.51    4.64
  16  -1  -1    7.05    4.47
 -15   1   1  126.43   10.36
  15   1  -1  144.56    9.99
 -15  -1   1  112.66    9.91
  15   1  -1  101.14   10.02
  15  -1  -1  115.70   10.42
  15  -1  -1  121.98    8.96
  14  -1  -1    0.21    2.36
 -14  -1   1    1.87    2.90
  14   1  -1    1.95    3.70
 -14   1   1    2.21    3.26
  14   1  -1    2.62    3.13
  14  -1  -1    1.15    3.47
  13   1  -1  487.90   18.62
 -13  -1   1  432.85   17.52
  13   1  -1  464.62   18.31
  13  -1  -1  488.31   18.09
  13  -1  -1  419.62   17.66
 -13   1   1  465.55   18.15
  12  -1  -1  514.65   18.88
  12   1  -1  532.26   19.41
 -12  -1   1  534.93   18.97
  12  -1  -1  493.75   18.66
 -12   1   1  537.33   19.28
  12   1  -1  535.33   19.26
  11   1  -1  270.37   12.46
 -11   1   1  287.43   12.57
  11  -1  -1  268.42   12.09
 -11  -1   1  278.10   12.31
  11  -1  -1  298.05   12.82
  11   1  -1  299.41   13.04
  10  -1  -1 1335.62   35.94
  10   1  -1 1326.89   35.98
  10  -1  -1 1331.51   36.64
  10   1  -1 1343.08   37.34
 -10   1   1 1356.12   35.76
 -10  -1   1 1341.80   35.55
   9   1  -1    5.20    2.65
   9  -1  -1    8.29    2.76
   9   1  -1    6.16    2.49
  -9  -1   1    8.88    2.72
   9  -1  -1   12.42    2.90
  -9   1   1    9.78    2.87
   8   1  -1 1011.66   26.82
  -8   1   1 1002.05   26.60
   8   1  -1 1006.74   27.90
  -8  -1   1  976.57   26.41
   8  -1  -1  965.38   27.05
  -8   1   1  968.37   22.15
   8  -1  -1  964.21   26.56
   7   1  -1   31.55    3.67
  -7   1   1   27.23    3.45
   7   1  -1   35.26    3.84
   7  -1  -1   33.24    3.70
  -7   1   1   32.57    1.96
  -7  -1   1   28.28    3.40
   7  -1  -1   27.14    3.32
   6   1  -1 1959.64   46.03
   6  -1  -1 1938.75   45.95
  -6   1   1 1923.66   45.52
  -6  -1   1 1947.39   45.44
   6   1  -1 1926.54   48.12
  -6   1   1 1939.32   42.12
   6  -1  -1 1939.29   47.57
   5  -1  -1 1081.22   27.54
   5   1  -1 1111.39   26.89
  -5   1   1 1090.65   26.62
   5   1  -1 1084.47   28.11
  -5   1   1 1084.94   24.07
  -5  -1   1 1084.37   26.48
   5  -1  -1 1035.12   26.62
   4  -1  -1  739.42   18.20
   4   1  -1  708.28   19.12
   4   1  -1  701.11   18.13
  -4   1   1  716.37   16.30
  -4  -1   1  711.94   17.99
   4  -1  -1  718.32   18.71
  -4   1   1  713.69   18.12
   3   1  -1  281.38    8.17
  -3   1   1  279.42    7.16
  -3   1   1  281.69    8.23
   3  -1  -1  277.93    8.10
   3  -1  -1  285.76    8.39
   3   1  -1  302.93    8.90
  -3  -1   1  289.99    8.19
   2   1  -1  294.99    7.80
  -2  -1   1  301.82    7.79
   2  -1  -1  289.22    7.71
  -2   1   1  299.03    7.26
   2   1  -1  279.14    8.31
  -2   1   1  300.60    7.82
   2   1  -1  289.86    6.88
   2  -1  -1  297.98    8.08
   1   1  -1 3383.69   71.87
  -1  -1   1 3287.63   73.47
  -1   1   1 3362.21   72.68
   1  -1  -1 3384.13   77.15
  -1  -1   1 3234.89   72.54
  -1   1   1 3393.13   71.60
   1  -1  -1 3322.76   73.62
   0   1   1   95.69    2.87
   0  -1  -1  100.08    2.79
   0   1   1   95.01    3.07
   0   1  -1   95.14    2.74
   0   1  -1   99.54    2.91
   0  -1   1   93.57    2.84
   0   1   1   96.34    2.52
   0  -1   1   98.38    2.79
   1   1   1 2622.73   58.88
   1   1   1 2652.40   58.32
   1  -1   1 2705.61   58.20
   1   1   1 2678.08   61.89
  -1   1  -1 2708.92   57.36
   1   1   1 2614.94   57.28
   1  -1   1 2726.02   58.99
   2  -1   1   85.90    2.90
   2   1   1   80.19    3.41
   2   1   1   80.70    3.54
  -2  -1  -1   82.08    3.09
   2  -1   1   84.30    3.50
   2   1   1   85.94    2.78
  -2   1  -1   89.39    3.13
   2  -1   1   84.09    3.38
  -3  -1  -1  238.87    7.13
   3   1   1  246.09    7.54
   3   1   1  245.85    6.17
   3  -1   1  244.07    7.06
   3  -1   1  244.65    7.53
  -3   1  -1  252.98    7.53
   3   1   1  238.38    7.74
  -3   1  -1  259.36    6.71
   4   1   1  500.10   11.42
   4   1   1  471.09   13.47
  -4   1  -1  502.85   11.99
  -4  -1  -1  487.34   13.05
  -4   1  -1  497.64   13.41
   4  -1   1  489.54   13.54
   4   1   1  493.26   13.92
   4  -1   1  489.10   13.19
  -5  -1  -1  569.30   15.47
   5  -1   1  609.44   16.21
  -5   1  -1  582.69   13.90
  -5  -1  -1  573.72   13.22
  -5   1  -1  579.20   15.80
   5   1   1  559.70   16.35
  -5  -1  -1  572.78   12.80
   5  -1   1  581.83   15.75
   5   1   1  559.51   16.01
  -6   1  -1  951.35   21.79
  -6   1  -1  950.21   24.39
   6  -1   1  957.16   24.89
   6   1   1  959.70   24.95
   6  -1   1  959.78   24.76
   6   1   1  930.40   25.42
  -6  -1  -1  915.61   23.98
   7  -1   1   63.28    4.36
   7   1   1   72.39    5.00
   7   1   1   63.76    4.51
  -7   1  -1   66.87    3.24
   7  -1   1   71.92    4.81
  -7   1  -1   57.57    4.59
  -7  -1  -1   64.04    4.70
  -8  -1  -1   82.91    5.40
   8   1   1   90.75    5.75
  -8   1  -1   81.08    3.76
   8   1   1   74.81    5.25
   8  -1   1   93.22    5.69
  -8   1  -1   95.12    5.90
   8  -1   1   79.11    5.25
   9  -1   1   14.17    3.10
  -9   1  -1   18.13    2.01
   9   1   1   15.63    3.48
   9  -1   1   16.69    3.22
   9   1   1   20.09    3.65
  -9  -1  -1   17.57    3.48
  -9   1  -1   16.10    3.37
 -10   1  -1 1007.96   30.21
  10  -1   1 1137.13   31.17
  10   1   1 1151.88   31.97
  10   1   1 1069.83   31.05
  10  -1   1 1109.09   31.31
 -10  -1  -1 1164.98   30.79
 -11  -1  -1  322.70   13.42
 -11   1  -1  311.98   13.64
  11   1   1  346.18   14.12
  11  -1   1  338.23   13.47
  11   1   1  329.71   14.00
  11  -1   1  319.01   13.69
  12  -1   1   29.69    4.82
  12   1   1   27.17    4.92
 -12  -1  -1   21.36    4.46
  12   1   1   36.35    5.66
 -12   1  -1   42.37    5.95
  12  -1   1   33.88    5.54
  13  -1   1  110.49    7.73
  13   1   1  114.75    8.31
  13  -1   1  101.41    8.95
  13   1   1  112.81    9.37
 -13  -1  -1  108.42    8.64
 -13   1  -1  107.43    8.76
  14  -1   1   41.87    5.67
  14   1   1   31.30    6.06
 -14  -1  -1   24.41    5.24
 -14   1  -1   32.42    5.66
  14   1   1   36.83    5.93
  14  -1   1   26.58    5.69
  15  -1   1   58.38    6.84
  15  -1   1   49.91    7.21
  15   1   1   70.41    7.92
 -15  -1  -1   52.67    7.38
  15   1   1   62.85    8.33
 -15   1  -1   56.47    7.71
  16   1   1    4.69    4.46
 -16   1  -1   13.59    4.76
 -16  -1  -1    4.44    3.87
  16   1   1    5.17    3.93
  16  -1   1    6.49    4.94
 -17  -1  -1   46.21    7.67
  17   1   1   39.44    6.76
  17   1   1   38.32    7.76
 -17   1  -1   37.91    7.16
  17  -1   1   39.73    7.54
 -18  -1  -1  145.11   12.88
 -18   1  -1  182.72   14.07
  18  -1   1  160.60   14.12
  18   1   1  164.02   14.19
  18  -2  -1   94.53   11.03
  18   2  -1  110.59   12.13
  18   2  -1  123.41   11.62
 -18  -2   1   88.31   10.47
 -18   2   1   93.07   10.83
  17   2  -1    5.85    5.10
 -17  -2   1    6.67    4.29
 -17   2   1    3.11    3.96
  17   2  -1   12.55    4.57
  17  -2  -1   12.15    4.95
  16   2  -1  208.39   13.06
  16  -2  -1  215.88   13.33
  16   2  -1  226.13   13.73
 -16  -2   1  211.99   12.89
  16  -2  -1  227.94   12.64
 -16   2   1  202.91   12.90
 -15   2   1    0.57    3.31
  15  -2  -1    1.89    4.12
  15   2  -1    1.29    3.89
 -15  -2   1    7.67    3.77
  15  -2  -1    6.04    2.97
  15   2  -1    4.12    3.19
  14   2  -1  185.69   11.16
  14  -2  -1  167.91    9.96
 -14   2   1  176.21   10.98
  14  -2  -1  159.03   10.50
 -14  -2   1  148.64   10.07
  14   2  -1  165.25   10.79
  13  -2  -1    5.26    2.80
 -13  -2   1   -0.59    2.68
  13  -2  -1    0.18    3.19
  13   2  -1    0.35    2.80
  13   2  -1    1.24    3.37
 -13   2   1    4.87    3.08
  12   2  -1  253.79   12.51
  12  -2  -1  239.16   12.05
  12  -2  -1  253.39   11.79
  12   2  -1  265.89   12.70
 -12  -2   1  252.81   12.07
 -12   2   1  251.82   12.33
  11   2  -1  123.81    8.34
  11  -2  -1  142.77    8.34
  11   2  -1  137.46    8.73
 -11   2   1  125.22    8.40
  11  -2  -1  153.52    8.87
 -11  -2   1  138.97    8.50
 -10   2   1   15.86    3.68
  10   2  -1    6.60    3.09
  10  -2  -1    8.42    2.87
  10  -2  -1    9.21    3.01
 -10  -2   1    8.95    3.09
 -10   2   1   12.02    1.84
  10   2  -1    3.44    2.91
  -9   2   1  587.48   14.89
   9  -2  -1  595.90   18.59
   9   2  -1  591.41   19.68
  -9   2   1  575.40   18.64
   9  -2  -1  603.92   18.82
  -9  -2   1  606.79   18.56
   9   2  -1  619.71   19.08
   8  -2  -1    2.19    1.92
   8  -2  -1    0.36    1.70
   8   2  -1    1.34    1.84
  -8  -2   1    3.12    1.82
  -8   2   1    1.92    1.16
   8   2  -1    2.11    2.04
  -8   2   1    1.53    1.70
   7  -2  -1 2855.02   67.29
   7   2  -1 2834.66   65.31
  -7   2   1 2757.49   64.45
  -7  -2   1 2785.21   64.07
  -7   2   1 2716.38   60.58
   7   2  -1 2742.66   68.36
   7  -2  -1 2822.50   65.13
   6  -2  -1  984.79   25.46
   6  -2  -1  980.08   25.74
  -6  -2   1  987.57   24.95
  -6   2   1  984.06   22.79
  -6   2   1  997.70   25.35
   6   2  -1  982.09   25.55
   6   2  -1  970.30   26.80
  -5  -2   1  534.66   14.46
  -5   2   1  507.88   12.98
  -5   2   1  537.78   14.77
   5  -2  -1  515.81   14.70
   5   2  -1  535.66   15.80
   5   2  -1  527.43   14.89
   5  -2  -1  523.01   14.75
  -4   2   1 2412.02   53.92
   4   2  -1 2332.16   57.42
   4   2  -1 2366.42   51.48
  -4   2   1 2395.23   52.08
   4  -2  -1 2378.85   54.49
  -4  -2   1 2409.48   53.61
   4   2  -1 2435.54   54.70
   4  -2  -1 2418.65   56.49
  -3   2   1  328.65    8.78
   3  -2  -1  342.88    9.52
   3   2  -1  332.92   10.21
  -3  -2   1  329.19    9.14
  -3   2   1  334.98    9.36
   3  -2  -1  324.37    9.41
   3   2  -1  322.04    8.09
  -3  -2   1  317.01    9.45
  -2   2   1 2110.86   45.71
   2  -2  -1 2070.59   46.37
   2  -2  -1 2070.04   48.35
  -2  -2   1 2066.66   46.51
  -2  -2   1 2033.77   45.46
   2   2  -1 2037.22   44.68
  -2   2   1 2069.53   45.08
   2   2  -1 2020.86   48.83
  -1   2   1  852.26   19.69
  -1  -2   1  851.35   19.40
   1  -2  -1  864.44   20.05
  -1  -2   1  853.92   20.18
  -1   2   1  848.90   19.41
   1   2  -1  848.86   19.48
   1  -2  -1  859.60   20.93
   0   2  -1 1927.65   45.30
   0  -2   1 1978.59   43.54
   0   2  -1 1912.54   42.36
   0  -2   1 1958.31   42.63
   0   2   1 1929.78   42.39
   0   2   1 1960.82   45.62
   0  -2  -1 1957.85   43.43
  -1   2  -1    9.77    0.78
  -1  -2  -1   10.76    1.30
  -1   2  -1   11.10    1.36
   1   2   1   10.50    1.39
  -1  -2  -1   11.72    0.80
   1  -2   1   11.85    1.39
   1   2   1    9.85    1.16
   1  -2   1   11.08    1.15
   2  -2   1  303.30    8.14
  -2   2  -1  302.55    8.02
   2   2   1  283.15    7.49
  -2  -2  -1  295.16    8.35
   2  -2   1  292.14    7.47
  -2  -2  -1  283.39    7.38
   2  -2   1  289.74    8.34
   2   2   1  285.55    8.77
   3   2   1 3323.18   75.39
  -3   2  -1 3379.78   72.80
   3  -2   1 3357.54   77.85
  -3  -2  -1 3389.79   73.65
   3  -2   1 3423.49   75.49
   3   2   1 3330.47   72.24
  -3   2  -1 3433.91   74.38
   4   2   1    5.27    0.98
  -4   2  -1    4.06    1.37
   4  -2   1    6.82    1.62
  -4  -2  -1    6.43    1.53
  -4   2  -1    4.52    1.50
   4   2   1    5.59    1.64
   4   2   1    5.40    1.77
   4  -2   1    6.44    1.42
  -5   2  -1  220.42    8.20
   5   2   1  231.10    8.89
   5   2   1  245.35    6.38
   5  -2   1  237.34    7.74
  -5   2  -1  238.03    7.30
   5  -2   1  237.76    8.52
   5   2   1  254.12    8.77
  -5  -2  -1  239.86    8.03
  -6  -2  -1  979.52   24.72
   6   2   1  989.74   25.80
  -6   2  -1  975.78   23.08
   6  -2   1  980.38   25.78
   6   2   1  981.88   21.87
   6  -2   1  963.75   25.14
  -6   2  -1  995.78   25.34
   6   2   1  970.41   26.59
  -7   2  -1   15.20    2.00
  -7  -2  -1    8.71    2.26
  -7   2  -1   17.81    3.04
   7  -2   1   18.29    3.06
   7   2   1   11.33    2.70
   7   2   1   14.71    2.93
   7  -2   1   17.11    2.51
   8  -2   1  190.76    8.03
  -8   2  -1  192.39    6.58
   8   2   1  206.45    9.09
   8   2   1  180.50    8.79
   8  -2   1  188.94    8.68
  -8   2  -1  184.17    8.54
  -8  -2  -1  186.49    8.30
  -9   2  -1  317.25    9.52
   9   2   1  321.69   12.66
  -9  -2  -1  330.43   12.21
   9   2   1  321.02   12.85
   9  -2   1  327.97   11.82
  -9   2  -1  308.63   12.33
   9  -2   1  315.59   12.56
  10  -2   1   93.51    6.52
  10  -2   1   96.81    7.49
 -10   2  -1  106.01    4.92
 -10  -2  -1   91.81    6.80
 -10   2  -1  119.84    7.54
  10   2   1  103.22    7.09
  10   2   1  102.89    7.26
  11   2   1   77.83    7.26
  11   2   1   99.33    8.01
 -11  -2  -1  111.28    7.39
  11  -2   1   96.48    6.83
 -11   2  -1   89.73    7.46
  12  -2   1  822.61   26.64
  12   2   1  810.56   26.69
  12  -2   1  817.04   25.43
 -12  -2  -1  826.38   25.59
  12   2   1  840.02   26.61
 -12   2  -1  802.60   25.97
 -13  -2  -1   98.44    8.32
  13  -2   1   93.76    8.80
 -13   2  -1   79.78    7.95
  13   2   1  112.00    8.98
  13  -2   1   77.94    7.13
  13   2   1   91.80    8.84
  14  -2   1   70.94    8.38
  14   2   1  105.98    9.15
 -14   2  -1   74.57    8.23
 -14  -2  -1   81.38    8.14
  14   2   1   77.38    8.82
  14  -2   1   83.66    7.52
 -15   2  -1  180.78   11.89
  15   2   1  195.88   12.46
 -15  -2  -1  204.70   12.11
  15   2   1  216.30   12.53
  15  -2   1  182.47   11.81
  16   2   1   67.02    8.38
 -16   2  -1   49.02    7.90
  16  -2   1   63.11    8.73
 -16  -2  -1   49.86    7.52
  16   2   1   50.59    8.15
  17   2   1   -6.86    4.59
  17  -2   1    2.52    4.80
 -17  -2  -1    7.86    4.47
 -17   2  -1    1.04    3.89
  17   2   1   12.44    4.91
 -18  -2  -1    9.15    4.90
  18   2   1    5.54    5.81
  18  -2   1    5.62    5.66
 -18   2  -1    5.22    4.45
  18   2   1    8.80    4.75
 -18  -3   1   68.47    9.31
  18   3  -1   71.45    9.75
 -18   3   1   74.71    9.98
  18   3  -1   68.44    9.74
  18  -3  -1   83.08   10.28
 -17  -3   1  196.92   12.84
  17   3  -1  207.36   13.88
  17   3  -1  201.73   13.32
  17  -3  -1  217.78   13.91
 -17   3   1  192.31   13.19
  16   3  -1    4.42    4.54
 -16  -3   1   -1.67    3.26
  16  -3  -1    6.50    4.34
  16   3  -1    0.35    3.35
 -16   3   1   -0.86    3.62
  15  -3  -1    4.61    4.13
  15   3  -1    3.63    3.99
 -15  -3   1   -1.05    3.09
  15  -3  -1    7.23    3.19
  15   3  -1    1.42    3.46
 -15   3   1   -3.81    3.03
  14  -3  -1   76.62    7.22
  14   3  -1   79.09    8.72
 -14   3   1   69.99    7.96
 -14  -3   1   85.01    8.19
  14   3  -1   99.60    9.29
  14  -3  -1   79.45    8.62
  13  -3  -1  399.51   17.08
  13   3  -1  417.15   17.78
  13  -3  -1  435.56   16.32
 -13   3   1  411.27   17.17
  13   3  -1  434.98   17.72
 -13  -3   1  400.85   16.42
  12   3  -1   17.00    4.23
  12   3  -1   21.55    4.78
  12  -3  -1   18.36    4.02
 -12  -3   1   14.24    3.83
 -12   3   1   17.03    4.12
  12  -3  -1   14.63    3.98
  11   3  -1  258.74   12.53
  11  -3  -1  270.69   11.53
 -11   3   1  257.49   12.07
  11  -3  -1  260.56   12.13
 -11  -3   1  271.07   11.93
  11   3  -1  269.93   12.52
  10   3  -1  149.33    9.16
  10  -3  -1  169.27    8.89
  10  -3  -1  146.25    7.99
 -10   3   1  170.90    9.13
 -10  -3   1  139.38    8.20
  10   3  -1  154.33    8.84
 -10   3   1  164.12    6.41
  -9  -3   1   37.41    4.46
   9  -3  -1   42.55    4.91
   9   3  -1   42.95    5.08
  -9   3   1   31.02    4.33
   9  -3  -1   50.23    4.64
   9   3  -1   39.17    5.12
  -9   3   1   48.68    3.34
  -8   3   1   28.30    3.90
   8  -3  -1   25.12    3.39
   8  -3  -1   23.92    3.65
  -8   3   1   25.94    2.61
   8   3  -1   20.93    3.98
  -8  -3   1   22.04    3.45
   8   3  -1   24.61    3.77
  -7   3   1  306.55   11.15
   7  -3  -1  318.53   10.82
  -7  -3   1  318.52   10.85
   7  -3  -1  302.51   11.20
   7   3  -1  318.43   11.46
   7   3  -1  299.09   11.94
  -7   3   1  314.64    9.43
   6   3  -1   57.01    4.47
  -6  -3   1   48.10    3.77
  -6   3   1   46.89    3.21
  -6   3   1   53.91    4.21
   6   3  -1   56.50    4.81
   6  -3  -1   53.23    3.80
   6  -3  -1   45.77    4.03
   5  -3  -1 1451.99   35.94
   5  -3  -1 1505.18   35.61
  -5   3   1 1487.28   35.04
   5   3  -1 1461.82   37.55
  -5   3   1 1450.22   33.38
  -5  -3   1 1459.99   34.43
   5   3  -1 1429.84   32.15
  -4   3   1  369.95   10.38
  -4   3   1  392.26   11.12
   4  -3  -1  373.85   11.24
  -4  -3   1  362.21   11.28
   4   3  -1  383.73    9.61
  -4  -3   1  381.47   10.61
   4   3  -1  380.78   12.09
   4  -3  -1  370.05   10.89
   3  -3  -1   74.44    3.68
   3  -3  -1   79.33    3.91
  -3   3   1   73.71    3.72
  -3  -3   1   75.03    3.42
  -3   3   1   70.64    3.62
  -3  -3   1   72.42    3.95
   3   3  -1   69.90    3.24
   3   3  -1   69.81    4.20
   2   3  -1  551.04   13.52
  -2   3   1  532.33   13.87
   2  -3  -1  553.21   14.23
  -2  -3   1  548.62   13.19
  -2  -3   1  540.05   14.32
  -2   3   1  561.02   13.53
   2  -3  -1  562.42   14.42
   1   3  -1 9964.42  224.65
  -1  -3   1 9734.97  214.15
   1   3  -1 9747.44  208.29
  -1  -3   1 9913.50  211.35
  -1   3   1 9626.93  208.40
   1  -3  -1 9989.65  214.10
  -1   3   1 9999.41  211.45
   0   3  -1 4060.34   92.22
   0   3  -1 3889.65   86.02
   0  -3  -1 4009.91   88.30
   0   3   1 4001.65   92.58
   0  -3   1 4063.68   86.64
   0  -3   1 4051.04   88.44
   0   3   1 3954.22   86.06
   1  -3   1   14.72    1.43
  -1   3  -1   13.20    1.87
  -1   3  -1   11.88    1.24
   1   3   1   12.25    1.84
   1   3   1   13.70    1.75
  -1  -3  -1   13.03    1.83
   1  -3   1   11.33    1.82
   2  -3   1 1157.33   26.18
   2   3   1 1115.41   28.27
  -2   3  -1 1125.40   26.16
  -2  -3  -1 1100.70   26.84
   2  -3   1 1113.76   26.91
   2   3   1 1134.67   25.69
  -2  -3  -1 1119.69   25.09
   2  -3   1 1130.84   26.66
   3  -3   1 1498.13   35.27
   3   3   1 1465.35   37.01
  -3  -3  -1 1492.86   33.46
  -3   3  -1 1549.02   34.58
   3   3   1 1460.10   33.17
   3  -3   1 1493.62   35.08
  -3   3  -1 1488.60   33.96
  -3  -3  -1 1476.64   35.22
  -4   3  -1 1944.31   44.11
   4  -3   1 1957.20   45.04
   4   3   1 1900.21   41.97
  -4  -3  -1 1897.92   43.05
   4  -3   1 1908.45   44.99
   4   3   1 1869.41   47.06
  -4   3  -1 1906.68   42.90
   5  -3   1    4.65    1.74
   5   3   1    2.24    0.99
   5  -3   1    3.79    1.33
   5   3   1    3.30    1.85
  -5   3  -1    3.55    1.53
  -5   3  -1    3.65    1.57
  -5  -3  -1    0.29    1.24
   5   3   1    1.00    1.65
   6  -3   1  804.72   21.21
  -6   3  -1  820.40   20.26
   6   3   1  814.79   18.82
  -6  -3  -1  829.44   21.12
   6   3   1  818.47   22.41
  -6   3  -1  793.07   21.75
   6   3   1  807.37   23.35
   6  -3   1  813.05   22.35
  -7   3  -1  509.33   13.71
   7   3   1  492.73   16.53
  -7   3  -1  509.47   15.62
   7  -3   1  483.33   15.79
   7   3   1  469.11   15.72
  -7  -3  -1  491.27   14.79
   7  -3   1  501.25   14.58
   7   3   1  505.98   12.07
  -8   3  -1  405.77   11.79
   8   3   1  397.49   14.76
   8   3   1  414.25   14.42
  -8   3  -1  417.02   14.08
   8  -3   1  401.02   14.15
  -8  -3  -1  388.60   13.17
   8  -3   1  397.64   12.91
   9   3   1  183.11    9.14
  -9  -3  -1  174.32    8.40
  -9   3  -1  168.65    8.68
   9   3   1  161.35    9.23
  -9   3  -1  182.14    6.94
   9  -3   1  169.81    7.90
   9  -3   1  185.13    9.08
 -10   3  -1   24.07    2.91
 -10  -3  -1   23.98    4.11
  10  -3   1   28.18    3.89
  10   3   1   23.34    4.32
  10  -3   1   29.86    4.83
 -10   3  -1   18.58    3.86
  10   3   1   24.09    4.74
 -11  -3  -1  567.69   19.31
  11   3   1  581.29   20.83
  11  -3   1  639.07   20.86
  11  -3   1  575.12   18.95
  11   3   1  585.55   20.46
 -11   3  -1  565.49   19.92
  12   3   1   47.14    6.53
 -12   3  -1   43.65    6.09
 -12  -3  -1   53.93    6.22
  12   3   1   54.09    6.64
  12  -3   1   46.51    5.45
  12  -3   1   47.57    6.40
  13  -3   1  105.52    7.97
  13  -3   1   97.53    9.05
 -13   3  -1  105.27    9.00
  13   3   1   92.58    8.65
  13   3   1   81.49    8.78
 -13  -3  -1  107.73    8.55
 -14  -3  -1    3.92    3.16
  14   3   1   14.89    4.93
  14  -3   1    7.29    4.00
  14   3   1    9.07    3.75
 -14   3  -1    8.24    3.92
  15   3   1   39.28    7.08
 -15  -3  -1   39.64    6.58
 -15   3  -1   45.86    7.12
  15   3   1   65.38    8.08
  15  -3   1   43.56    7.05
 -16   3  -1    7.34    4.33
  16  -3   1    1.24    4.13
  16   3   1    2.19    4.15
  16   3   1    1.27    3.59
 -16  -3  -1   -1.79    3.32
  17   3   1    4.06    5.17
  17  -3   1    3.12    4.74
 -17   3  -1   -0.88    4.10
 -17  -3  -1    7.11    4.01
  17   3   1    2.95    4.16
 -18   3  -1    9.07    4.89
 -18  -3  -1   10.38    4.70
  18   3   1    4.87    4.73
  18  -3   1    3.42    5.00
  18   3   1   -0.02    5.38
  18   4  -1   38.97    7.65
  18  -4  -1   33.21    7.82
 -18   4   1   30.70    6.81
 -18  -4   1   30.06    6.32
  17  -4  -1    4.40    4.81
 -17  -4   1    7.58    4.10
  17   4  -1    6.59    4.56
 -17   4   1    3.31    3.82
  17   4  -1    4.97    5.55
  16  -4  -1   93.52   10.32
 -16   4   1   80.47    9.46
  16   4  -1   98.20   10.23
 -16  -4   1   98.89    9.61
  16   4  -1   89.33   10.10
  15  -4  -1  145.26   11.62
 -15  -4   1  136.50   10.45
 -15   4   1  128.17   10.83
  15   4  -1  127.67   11.24
  15   4  -1  142.59   10.55
 -14  -4   1  109.04    8.96
  14  -4  -1   86.14    9.14
  14   4  -1  110.67   10.04
  14  -4  -1  105.69    8.18
 -14   4   1   88.37    8.92
  14   4  -1   95.64    9.54
  13  -4  -1  268.29   13.42
  13   4  -1  288.17   14.28
 -13   4   1  275.89   13.56
 -13  -4   1  268.49   12.75
  13   4  -1  283.70   13.89
  13  -4  -1  230.29   11.61
  12   4  -1    0.80    3.36
 -12  -4   1    6.37    2.97
  12  -4  -1    6.74    3.12
  12  -4  -1    1.47    3.04
 -12   4   1    5.05    3.06
  12   4  -1    2.80    3.11
  11   4  -1  796.62   24.84
 -11  -4   1  624.66   22.37
 -11   4   1  822.44   24.68
  11   4  -1  797.38   25.88
  11  -4  -1  777.01   24.55
  11  -4  -1  795.78   23.59
 -10   4   1   69.60    4.60
  10   4  -1   72.90    6.86
  10  -4  -1   62.71    6.32
 -10   4   1   68.84    6.43
  10   4  -1   72.76    7.10
 -10  -4   1   74.69    6.17
  10  -4  -1   79.53    5.95
  -9   4   1 1398.98   36.52
   9   4  -1 1338.84   36.87
   9   4  -1 1420.51   39.16
  -9  -4   1 1373.78   35.49
   9  -4  -1 1426.87   37.12
   9  -4  -1 1379.70   36.43
  -9   4   1 1376.97   32.99
   8   4  -1  150.76    8.79
  -8   4   1  174.39    8.32
  -8  -4   1  165.58    7.76
  -8   4   1  164.01    6.83
   8  -4  -1  160.38    8.12
   8  -4  -1  171.54    7.64
   8   4  -1  179.04    8.62
  -7   4   1 3095.00   68.83
  -7  -4   1 3188.75   73.00
   7   4  -1 3078.49   76.61
   7  -4  -1 3056.54   74.13
   7  -4  -1 3064.84   72.61
   7   4  -1 3089.34   66.92
  -7  -4   1 3148.43   70.78
  -7   4   1 3166.30   71.76
  -6   4   1   67.94    4.54
   6  -4  -1   65.16    4.61
   6  -4  -1   67.59    4.29
  -6  -4   1   71.04    4.44
   6   4  -1   62.51    3.22
  -6  -4   1   69.38    4.84
   6   4  -1   64.62    5.39
  -6   4   1   68.09    4.18
  -5   4   1 1083.22   26.77
   5   4  -1 1074.97   24.67
  -5  -4   1 1055.11   25.95
   5  -4  -1 1083.48   27.38
   5  -4  -1 1046.53   27.13
  -5   4   1 1059.84   25.80
  -5  -4   1 1095.18   27.56
   5   4  -1 1056.10   28.91
  -4   4   1   27.07    2.74
  -4  -4   1   20.42    2.84
  -4  -4   1   36.50    2.62
   4   4  -1   26.49    3.32
   4   4  -1   27.85    2.40
   4  -4  -1   31.08    2.74
  -4   4   1   31.89    2.86
   4  -4  -1   23.33    2.87
  -3  -4   1 1169.81   26.77
   3   4  -1 1156.08   30.05
   3  -4  -1 1189.17   28.85
   3   4  -1 1159.35   26.93
   3  -4  -1 1169.02   28.44
  -3   4   1 1186.82   27.43
  -3   4   1 1142.83   27.58
  -3  -4   1 1151.57   28.63
   2  -4  -1  142.99    5.77
   2  -4  -1  156.70    5.71
  -2  -4   1  155.52    6.12
  -2   4   1  149.96    5.04
  -2   4   1  159.10    6.00
   2   4  -1  146.10    5.58
   2   4  -1  155.82    6.23
  -2  -4   1  151.58    4.70
   1   4  -1 1001.23   24.93
   1   4  -1  991.37   23.46
  -1   4   1  956.28   23.61
  -1  -4   1  998.91   22.32
   1  -4  -1  972.07   24.00
  -1   4   1  996.72   24.74
  -1   4   1  980.18   22.27
  -1  -4   1  981.67   24.23
   0   4  -1 6368.13  138.26
   0  -4   1 6565.08  142.11
   0  -4   1 6579.98  139.16
   0  -4  -1 6480.43  141.95
   0   4   1 6469.40  148.71
   0   4   1 6329.28  138.18
   0   4  -1 6498.39  148.26
   1   4   1   72.41    4.09
  -1  -4  -1   74.36    4.11
  -1   4  -1   79.42    4.30
   1  -4   1   79.02    3.27
   1  -4   1   76.26    4.07
   1   4   1   77.51    4.02
  -1   4  -1   78.11    3.37
  -2  -4  -1  175.71    4.74
   2   4   1  181.42    7.04
   2   4   1  176.03    6.25
  -2   4  -1  168.94    6.52
   2  -4   1  184.95    6.00
   2  -4   1  177.76    6.69
   2  -4   1  175.01    5.57
  -2  -4  -1  189.76    6.81
   3   4   1 2035.31   50.62
  -3   4  -1 2139.36   47.07
  -3  -4  -1 2065.68   45.64
  -3   4  -1 2039.60   46.71
   3  -4   1 2081.69   48.37
   3  -4   1 2067.16   48.24
   3   4   1 2044.58   45.98
  -3  -4  -1 2067.73   48.23
  -4  -4  -1  407.02   10.70
  -4   4  -1  390.30   11.70
   4   4   1  382.23   12.87
  -4   4  -1  395.58   11.61
  -4  -4  -1  368.27   12.08
   4   4   1  405.03   10.76
   4  -4   1  382.75   10.67
   4  -4   1  385.86   12.16
   5  -4   1 3183.31   74.30
  -5  -4  -1 3205.32   73.58
  -5   4  -1 3169.10   70.50
  -5  -4  -1 3222.48   70.86
   5   4   1 3093.18   77.02
  -5   4  -1 3191.22   72.07
   5  -4   1 3283.26   73.66
   5   4   1 3166.62   69.27
   6   4   1  376.92   13.40
  -6   4  -1  373.40   12.25
  -6   4  -1  364.75   11.34
   6  -4   1  387.96   12.86
  -6  -4  -1  362.63   12.66
   6   4   1  364.74    9.92
   6  -4   1  362.52   10.98
  -6  -4  -1  354.36   11.24
   7  -4   1  714.10   20.95
   7  -4   1  714.74   19.34
   7   4   1  716.17   21.96
  -7   4  -1  702.72   18.75
   7   4   1  708.71   17.03
   7   4   1  686.14   20.88
  -7  -4  -1  682.72   19.28
  -7   4  -1  725.66   20.49
   8   4   1  186.78    8.92
   8   4   1  183.22    9.43
  -8  -4  -1  187.76    8.15
  -8   4  -1  180.54    8.65
   8  -4   1  173.58    7.40
  -8   4  -1  178.97    7.33
   8  -4   1  183.28    8.87
   9  -4   1  146.80    7.12
  -9  -4  -1  149.50    7.66
   9  -4   1  129.23    7.97
   9   4   1  139.78    8.66
  -9   4  -1  149.08    8.19
  -9   4  -1  152.03    6.85
   9   4   1  157.52    8.67
 -10   4  -1  113.18    7.70
  10  -4   1  117.34    7.85
 -10   4  -1  125.93    6.40
  10   4   1  132.23    8.42
 -10  -4  -1  108.47    7.13
  10  -4   1  117.68    6.68
  10   4   1  102.50    7.71
  11   4   1    4.21    3.45
  11  -4   1    9.58    2.86
 -11  -4  -1   12.51    3.54
  11  -4   1    6.69    3.01
  11   4   1    8.21    3.16
 -11   4  -1    7.13    2.97
 -12  -4  -1    1.30    2.61
  12  -4   1    0.16    2.96
  12  -4   1    2.08    2.44
  12   4   1   -0.13    2.69
  12   4   1   -2.10    3.04
 -12   4  -1    2.15    2.58
 -13  -4  -1    4.53    3.23
 -13   4  -1    9.99    3.77
  13   4   1   11.04    3.91
  13   4   1    2.89    3.65
  13  -4   1   10.82    4.42
 -14  -4  -1   23.40    4.91
 -14   4  -1   15.27    4.64
  14   4   1    6.43    4.44
  14   4   1   15.24    4.64
  14  -4   1   14.02    4.63
 -15  -4  -1    7.62    3.74
 -15   4  -1    8.23    4.28
  15   4   1    7.09    4.10
  15  -4   1    2.07    4.56
  15   4   1    6.77    4.73
 -16  -4  -1   26.50    5.55
 -16   4  -1   28.14    6.00
  16   4   1   28.82    6.63
  16   4   1   23.21    5.64
  16  -4   1   14.73    5.73
  17  -4   1   22.55    6.67
  17   4   1   23.15    5.82
 -17   4  -1   18.31    5.63
 -17  -4  -1   21.77    5.34
  17   4   1   25.71    6.40
  18   4   1   12.49    5.22
 -18  -4  -1   14.75    5.48
  18   4   1    3.51    5.77
 -18   4  -1   15.29    5.64
  18  -4   1   18.36    6.04
  18   5  -1   -0.62    4.74
  18  -5  -1    8.50    5.76
 -18   5   1    5.59    4.52
 -18  -5   1    2.59    3.83
 -18  -5   1    2.14    4.27
  17  -5  -1    1.21    4.44
 -17  -5   1    2.69    4.01
  17   5  -1    2.68    4.82
 -17   5   1   -1.06    3.77
 -17  -5   1   -3.57    2.93
  16   5  -1  124.58   11.92
 -16   5   1  114.39   11.09
  16  -5  -1  136.54   12.29
 -16  -5   1  107.35   10.27
 -16  -5   1  137.42   10.71
 -15  -5   1   40.03    6.36
 -15  -5   1   50.16    7.09
 -15   5   1   34.41    6.15
  15  -5  -1   41.62    7.17
  15   5  -1   40.28    6.93
 -14  -5   1  141.95    9.66
 -14  -5   1  148.84   10.27
  14   5  -1  180.90   11.57
  14  -5  -1  149.08   11.39
 -14   5   1  155.20   10.74
  13  -5  -1   13.87    3.90
 -13   5   1   11.42    3.85
 -13  -5   1    7.60    3.44
  13   5  -1   18.98    4.65
  13  -5  -1    9.51    4.03
 -13  -5   1   12.44    3.98
 -12   5   1  266.71   12.96
 -12  -5   1  264.98   12.97
  12  -5  -1  260.76   11.64
 -12  -5   1  259.82   12.12
  12  -5  -1  272.54   13.24
  12   5  -1  274.28   13.89
 -11   5   1   70.78    5.09
 -11   5   1   67.99    6.87
  11   5  -1   71.95    7.78
 -11  -5   1   69.75    6.41
  11  -5  -1   83.87    6.32
  11  -5  -1   72.48    7.28
 -11  -5   1   62.26    6.70
  10   5  -1  209.65   11.18
 -10   5   1  194.05   10.12
 -10  -5   1  193.79    9.41
 -10   5   1  202.75    8.43
  10  -5  -1  194.89    9.18
  -9  -5   1    4.14    2.45
  -9   5   1    1.94    2.32
   9   5  -1    6.69    2.97
  -9  -5   1    4.88    2.57
   9  -5  -1    2.80    2.26
   9  -5  -1    4.54    2.44
  -9   5   1    5.37    2.32
  -8   5   1  167.43    7.35
   8   5  -1  173.12    9.38
   8  -5  -1  176.22    8.54
  -8  -5   1  162.58    7.67
  -8   5   1  164.32    8.31
   8   5  -1  164.42    5.52
   8  -5  -1  160.67    7.46
  -8  -5   1  153.21    8.31
   7   5  -1    1.80    2.41
   7   5  -1    2.04    1.25
   7  -5  -1    2.81    1.82
  -7  -5   1   -1.03    1.81
  -7   5   1    4.60    2.00
  -7   5   1    1.66    1.78
  -7  -5   1    4.74    1.95
   7  -5  -1    3.73    2.12
   6   5  -1  783.73   19.28
   6   5  -1  738.19   23.33
  -6  -5   1  805.22   20.58
   6  -5  -1  807.88   22.32
  -6   5   1  784.10   20.64
  -6   5   1  783.15   21.43
   6  -5  -1  785.11   21.29
  -6  -5   1  795.97   22.39
   5  -5  -1  276.76   10.13
  -5  -5   1  288.10   10.48
   5   5  -1  267.79    8.61
   5  -5  -1  277.02    9.39
   5   5  -1  282.38   10.98
  -5   5   1  270.78    9.54
  -5   5   1  285.25    9.67
  -5  -5   1  288.35    8.94
  -4  -5   1   43.00    3.94
  -4   5   1   50.37    3.49
  -4  -5   1   49.93    3.06
  -4   5   1   46.33    3.75
   4   5  -1   38.93    4.02
   4  -5  -1   47.66    3.47
   4   5  -1   49.51    3.33
   4  -5  -1   52.63    4.09
   3   5  -1  378.19   12.51
   3  -5  -1  367.45   11.72
  -3  -5   1  399.85   10.14
   3   5  -1  384.02   11.11
   3  -5  -1  370.67   11.30
  -3  -5   1  387.90   12.12
  -3   5   1  385.75   10.78
  -3   5   1  373.64   11.58
   2   5  -1  180.28    7.11
  -2  -5   1  170.27    5.15
   2  -5  -1  178.52    6.54
  -2   5   1  172.98    5.61
  -2  -5   1  164.09    6.82
   2   5  -1  173.55    6.53
  -2   5   1  175.94    6.91
   2  -5  -1  167.22    6.72
  -1  -5   1  200.68    7.37
  -1   5   1  185.31    6.92
   1   5  -1  188.79    7.04
   1  -5  -1  179.71    6.98
  -1   5   1  184.90    5.39
  -1   5   1  190.37    7.24
  -1  -5   1  189.95    5.43
   1   5  -1  188.29    7.11
   0   5  -1  419.03   11.87
   0   5  -1  386.57   11.80
   0   5   1  420.23   12.39
   0  -5  -1  404.97   12.10
   0  -5   1  406.35   12.23
   0   5   1  395.61   11.88
   0  -5   1  419.13   10.37
   1  -5   1   25.32    2.03
   1   5   1   22.85    2.65
   1   5   1   23.74    2.83
   1  -5   1   26.94    2.91
  -1   5  -1   28.77    2.34
  -1   5  -1   22.87    2.84
  -1  -5  -1   24.78    2.88
  -2  -5  -1  692.69   18.75
  -2   5  -1  669.47   18.27
   2  -5   1  712.14   18.83
   2   5   1  694.20   19.65
   2  -5   1  693.57   17.41
   2   5   1  706.40   18.06
   2  -5   1  702.95   17.84
  -3   5  -1   58.15    3.54
   3  -5   1   53.06    4.13
  -3  -5  -1   61.01    4.27
  -3  -5  -1   58.52    2.70
   3   5   1   73.26    4.08
   3  -5   1   62.45    3.29
  -3   5  -1   62.18    4.24
   3   5   1   71.41    4.67
  -4  -5  -1 1431.47   35.95
  -4   5  -1 1475.85   34.76
  -4  -5  -1 1447.15   33.08
   4  -5   1 1452.42   34.93
   4  -5   1 1480.61   36.02
   4   5   1 1436.23   37.78
  -4   5  -1 1462.85   34.69
   4   5   1 1428.93   33.66
  -5   5  -1  440.35   13.38
  -5  -5  -1  427.48   14.05
  -5   5  -1  437.31   13.24
  -5  -5  -1  431.43   12.02
   5  -5   1  466.86   14.32
   5   5   1  401.85   14.55
   5  -5   1  429.82   12.12
   5   5   1  428.20   12.09
  -6   5  -1 2459.78   57.38
   6  -5   1 2432.64   58.69
   6   5   1 2454.60   54.48
  -6  -5  -1 2489.89   55.88
   6   5   1 2410.00   61.73
  -6  -5  -1 2487.09   58.87
   6  -5   1 2443.63   58.20
  -6   5  -1 2460.21   56.05
   7  -5   1   47.47    5.05
  -7  -5  -1   52.18    4.10
   7   5   1   50.19    3.17
   7   5   1   57.45    5.74
  -7   5  -1   53.87    4.38
   7  -5   1   59.82    3.97
  -7   5  -1   63.37    5.17
  -7  -5  -1   49.60    5.09
  -8   5  -1   66.70    5.76
   8   5   1   63.23    3.56
  -8   5  -1   72.87    5.06
   8  -5   1   69.57    4.62
   8  -5   1   74.10    6.19
  -8  -5  -1   75.95    5.16
   8   5   1   81.24    6.90
  -8  -5  -1   59.43    5.68
   9   5   1  874.12   29.18
   9  -5   1  985.66   28.47
  -9   5  -1 1040.51   25.61
  -9   5  -1  876.08   27.17
   9  -5   1 1028.26   26.52
  -9  -5  -1 1005.29   26.54
 -10   5  -1   47.93    4.49
  10  -5   1   55.39    4.76
  10   5   1   42.16    6.14
 -10   5  -1   53.02    5.92
  10  -5   1   48.74    6.05
 -10  -5  -1   45.95    5.06
  11  -5   1  306.38   13.79
 -11   5  -1  316.16   13.78
 -11  -5  -1  303.39   12.66
  11  -5   1  308.99   11.95
  11   5   1  293.49   14.32
 -11   5  -1  309.79   11.22
  12   5   1  114.44    9.75
  12   5   1  126.94    9.98
 -12  -5  -1  125.66    8.21
 -12   5  -1  116.76    9.07
  12  -5   1  121.38    9.72
  13   5   1  181.41   11.58
  13  -5   1  216.89   12.27
  13   5   1  212.39   12.54
 -13  -5  -1  199.29   10.75
 -13   5  -1  195.43   11.62
 -14   5  -1   86.85    8.96
  14  -5   1   70.46    8.65
 -14  -5  -1   88.96    8.11
  14   5   1   90.13    9.57
  15  -5   1  104.25   10.58
 -15  -5  -1   88.48    8.78
  15   5   1  113.77   10.97
 -15   5  -1   94.80    9.77
  16   5   1   87.33   10.43
 -16   5  -1   93.87   10.08
  16  -5   1  104.35   11.07
 -16  -5  -1   72.34    8.48
  17   5   1    6.67    4.53
 -17  -5  -1    9.72    4.48
 -17   5  -1    1.39    3.98
 -17  -5  -1    7.48    4.06
  17  -5   1    4.62    4.69
  17   6  -1   53.36    9.18
 -17   6   1   63.74    8.97
 -17  -6   1   55.40    8.20
  17  -6  -1   62.28    9.25
 -17  -6   1   69.36    8.58
 -16   6   1  217.21   13.93
 -16  -6   1  236.04   14.06
  16  -6  -1  246.13   14.69
 -16  -6   1  232.27   13.29
  16   6  -1  233.21   14.83
  15   6  -1   86.21   10.12
 -15  -6   1   83.95    9.12
  15  -6  -1   75.31    9.24
 -15   6   1   85.36    9.51
 -15  -6   1   73.47    7.95
  14   6  -1  550.91   22.94
 -14  -6   1  544.49   20.12
 -14  -6   1  519.91   21.19
  14  -6  -1  562.15   21.93
 -14   6   1  523.69   21.32
 -13  -6   1   24.65    5.19
  13   6  -1   33.41    6.17
  13  -6  -1   24.15    5.37
 -13   6   1   26.49    5.17
 -13  -6   1   27.58    5.12
 -12   6   1  318.16   14.42
  12  -6  -1  300.42   14.37
 -12  -6   1  315.37   14.52
 -12  -6   1  327.95   13.55
  12   6  -1  313.47   15.54
 -11   6   1   43.09    5.83
 -11  -6   1   36.97    5.62
  11   6  -1   41.12    6.41
  11  -6  -1   42.26    4.99
  11  -6  -1   32.31    5.29
 -11  -6   1   49.05    5.51
 -11   6   1   44.80    4.63
  10  -6  -1  205.86   10.70
 -10  -6   1  215.99    9.85
 -10   6   1  205.74   10.45
 -10  -6   1  200.60   10.66
  10  -6  -1  203.63    9.23
  10   6  -1  171.71   10.59
 -10   6   1  209.36    9.06
   9  -6  -1   14.86    3.22
  -9  -6   1   16.62    3.65
   9  -6  -1   18.28    3.90
  -9   6   1   20.41    3.46
  -9   6   1   14.82    3.57
  -9  -6   1   15.21    3.30
   9   6  -1   16.05    3.92
  -8  -6   1   13.04    3.44
   8   6  -1   14.15    2.09
   8   6  -1   10.69    3.53
  -8   6   1   11.19    2.81
  -8  -6   1   12.47    2.74
  -8   6   1   12.38    3.06
   8  -6  -1   11.32    2.72
   8  -6  -1   15.89    3.46
  -7  -6   1  259.16    9.29
  -7   6   1  240.58    9.58
  -7   6   1  249.99   10.10
   7   6  -1  242.70   11.28
   7   6  -1  255.10    8.31
   7  -6  -1  240.33   10.38
   7  -6  -1  243.43    9.20
  -7  -6   1  238.66   10.58
  -6   6   1  387.63   12.87
  -6   6   1  400.78   12.84
   6   6  -1  398.19   11.68
   6   6  -1  409.81   14.83
  -6  -6   1  386.92   11.85
  -6  -6   1  381.46   13.79
   6  -6  -1  385.59   12.40
   6  -6  -1  395.36   13.64
  -5  -6   1   56.18    3.59
   5  -6  -1   46.08    4.52
  -5   6   1   57.04    4.52
  -5   6   1   59.52    4.26
  -5  -6   1   56.59    5.00
   5  -6  -1   50.54    3.89
   5   6  -1   54.20    3.80
   5   6  -1   50.13    5.06
  -4   6   1 1713.95   40.03
   4   6  -1 1685.15   39.72
   4  -6  -1 1778.69   42.24
  -4  -6   1 1713.12   38.89
  -4   6   1 1706.27   40.60
   4  -6  -1 1742.37   41.96
  -4  -6   1 1664.23   41.99
   4   6  -1 1682.30   44.01
  -3  -6   1  115.17    6.13
  -3   6   1  118.67    6.05
   3  -6  -1  114.10    5.41
   3   6  -1  120.79    6.25
  -3  -6   1  116.35    4.26
   3   6  -1  102.08    5.42
  -3   6   1  110.05    4.83
   3  -6  -1  117.08    5.94
   2  -6  -1  471.77   14.10
  -2  -6   1  458.52   11.46
   2   6  -1  462.95   13.55
  -2   6   1  462.64   13.89
   2  -6  -1  470.96   13.75
   2   6  -1  448.82   14.31
  -2  -6   1  448.36   14.11
  -2   6   1  472.91   12.09
   1  -6  -1  919.81   23.61
  -1   6   1  893.88   23.75
  -1   6   1  876.88   23.09
   1   6  -1  924.50   24.05
  -1   6   1  905.37   20.71
  -1  -6   1  907.68   20.76
   1   6  -1  887.87   22.89
  -1  -6   1  856.11   23.49
   0  -6   1 2834.19   62.90
   0   6   1 2851.69   64.56
   0  -6  -1 2928.28   66.20
   0   6   1 2935.38   68.86
   0  -6   1 2889.13   66.31
   0   6  -1 2859.24   68.15
   0   6  -1 2818.26   64.50
   1   6   1   30.73    3.35
  -1  -6  -1   32.43    3.44
   1  -6   1   29.61    2.27
   1  -6   1   24.42    3.07
  -1   6  -1   30.82    2.74
  -1   6  -1   21.61    3.04
   1   6   1   23.58    2.99
   2   6   1  920.83   23.37
  -2   6  -1  930.45   23.78
   2  -6   1  903.42   24.16
   2   6   1  909.69   25.15
  -2  -6  -1  948.37   24.41
   2  -6   1  891.78   22.26
   3   6   1  146.42    6.58
  -3   6  -1  160.90    6.26
  -3  -6  -1  160.50    7.34
   3   6   1  157.90    7.59
   3  -6   1  152.09    5.81
  -3   6  -1  160.59    7.23
  -3  -6  -1  158.24    4.59
   3  -6   1  151.21    7.01
  -4  -6  -1   96.85    3.97
   4   6   1  102.69    6.27
   4  -6   1  102.57    5.91
  -4  -6  -1   92.13    5.77
  -4   6  -1  105.68    5.24
   4   6   1   95.09    5.13
   4  -6   1  101.71    4.56
  -4   6  -1  101.74    5.81
   5   6   1 1402.10   33.22
   5  -6   1 1359.75   34.04
   5   6   1 1366.71   37.57
  -5  -6  -1 1382.17   32.42
   5  -6   1 1399.36   35.73
  -5   6  -1 1423.35   34.42
  -5   6  -1 1430.11   34.43
  -5  -6  -1 1402.47   35.88
  -6  -6  -1   63.29    4.06
  -6   6  -1   55.62    4.74
   6   6   1   64.53    4.08
  -6  -6  -1   70.07    5.81
  -6   6  -1   72.28    5.13
   6  -6   1   69.38    3.99
   6  -6   1   57.45    5.30
   6   6   1   64.15    5.91
  -7   6  -1    0.98    1.81
   7   6   1    0.03    1.33
  -7  -6  -1    2.55    1.67
   7   6   1   -0.65    2.19
  -7  -6  -1    1.67    2.34
  -7   6  -1   -2.26    1.71
   7  -6   1    2.79    1.55
   7  -6   1   -1.69    1.85
   8  -6   1   48.75    5.53
  -8  -6  -1   41.94    5.34
   8   6   1   50.32    3.40
   8  -6   1   54.78    4.08
  -8  -6  -1   58.10    4.57
   8   6   1   38.49    5.57
  -8   6  -1   46.41    5.16
  -8   6  -1   48.13    4.64
  -9  -6  -1    7.18    3.11
   9  -6   1    4.53    2.82
   9  -6   1    6.41    2.43
  -9   6  -1    6.88    2.93
  -9  -6  -1    6.37    2.50
   9   6   1    3.94    2.88
  -9   6  -1    5.55    2.79
  10   6   1  101.96    8.86
 -10   6  -1  107.31    8.09
 -10  -6  -1  120.25    7.23
 -10   6  -1  116.17    7.03
 -10  -6  -1  120.83    8.28
  10  -6   1  126.63    8.38
  11   6   1    4.89    3.11
 -11   6  -1    1.70    2.36
 -11   6  -1   -0.87    2.28
 -11  -6  -1   -0.53    2.27
 -11  -6  -1    0.89    2.73
  11  -6   1    0.92    3.00
 -12  -6  -1  194.19   11.40
 -12   6  -1  201.00   11.36
 -12  -6  -1  222.79   10.74
  12  -6   1  215.71   12.11
  12   6   1  219.64   12.62
  13  -6   1   42.43    6.89
 -13   6  -1   43.36    6.66
 -13  -6  -1   49.08    6.05
  13   6   1   59.93    8.01
 -13  -6  -1   53.92    7.17
  14  -6   1  309.73   15.69
  14   6   1  286.59   15.73
 -14  -6  -1  294.78   13.87
 -14   6  -1  317.38   15.50
 -14  -6  -1  281.42   14.79
  15  -6   1   13.61    5.31
  15   6   1    6.30    4.37
 -15  -6  -1   10.35    4.04
 -15   6  -1   10.02    4.18
 -15  -6  -1   13.13    4.47
 -16  -6  -1   99.37    9.55
  16  -6   1  103.19   11.09
  16   6   1   88.55   10.58
 -16  -6  -1   82.04    9.68
 -16   6  -1  108.88   10.84
  17   6   1   -2.77    4.10
 -17  -6  -1    6.39    4.12
 -17   6  -1   -1.13    3.60
  17  -6   1    2.97    5.03
  17   7  -1   98.46   11.82
  17  -7  -1  106.10   11.78
 -17  -7   1   89.84   10.72
 -17   7   1  105.15   11.24
  16  -7  -1   55.39    8.48
 -16   7   1   52.88    8.22
 -16  -7   1   48.43    7.64
  16   7  -1   65.38    9.50
 -15   7   1  231.01   13.69
  15  -7  -1  213.14   13.45
 -15  -7   1  219.61   13.40
  15   7  -1  209.95   14.19
 -15  -7   1  240.30   12.59
 -14  -7   1    7.64    3.77
  14   7  -1    6.09    4.43
 -14   7   1   14.75    4.72
  14  -7  -1   14.47    5.16
 -14  -7   1   11.49    4.46
 -13  -7   1  323.29   14.27
 -13  -7   1  295.48   15.15
  13   7  -1  338.40   16.93
  13  -7  -1  351.52   16.30
 -13   7   1  361.40   15.97
 -12  -7   1   13.53    3.58
  12   7  -1    5.09    3.44
 -12   7   1   14.75    4.21
  12  -7  -1    5.22    3.75
 -12  -7   1   13.71    4.21
 -11   7   1  439.56   16.93
  11  -7  -1  393.60   16.78
  11   7  -1  410.58   18.18
 -11   7   1  442.21   14.96
 -11  -7   1  430.80   15.47
 -11  -7   1  424.64   17.28
  10  -7  -1   12.12    3.19
 -10   7   1   12.98    3.72
  10  -7  -1   16.01    4.15
 -10  -7   1   16.07    3.61
  10   7  -1   12.75    4.24
 -10  -7   1   10.60    3.72
 -10   7   1   10.35    3.30
   9   7  -1   32.42    5.53
  -9  -7   1   27.34    4.75
   9  -7  -1   30.32    3.87
  -9   7   1   30.45    4.75
   9  -7  -1   31.67    5.05
  -9   7   1   30.82    4.25
  -9  -7   1   25.76    3.79
  -8   7   1    1.72    2.15
   8   7  -1   -1.67    1.57
   8  -7  -1    0.75    2.17
  -8  -7   1    3.17    2.72
  -8   7   1   -1.48    2.33
   8   7  -1   -3.12    2.55
   8  -7  -1    0.26    2.18
  -8  -7   1   -2.81    1.59
  -7   7   1   27.29    3.95
   7   7  -1   21.30    4.39
   7   7  -1   22.72    2.98
  -7  -7   1   21.94    4.17
  -7  -7   1   27.25    3.23
   7  -7  -1   15.13    3.53
   7  -7  -1   24.82    3.35
  -7   7   1   21.57    3.49
  -6   7   1    2.37    1.77
   6  -7  -1    3.76    2.14
  -6  -7   1    1.94    1.51
  -6  -7   1    4.09    2.41
   6  -7  -1    4.35    2.04
   6   7  -1    3.10    2.40
  -6   7   1    0.39    2.15
   6   7  -1    2.45    1.79
  -5   7   1  185.28    7.72
  -5  -7   1  178.54    8.76
  -5   7   1  179.96    8.33
  -5  -7   1  199.77    6.83
   5  -7  -1  199.97    7.88
   5   7  -1  173.65    7.60
   5   7  -1  205.16    9.54
   5  -7  -1  196.19    8.82
   4   7  -1   43.68    4.73
  -4  -7   1   46.39    2.86
   4   7  -1   38.30    3.81
  -4   7   1   40.33    4.24
  -4  -7   1   40.83    4.54
  -4   7   1   45.74    3.58
   4  -7  -1   48.90    4.62
   4  -7  -1   48.46    3.91
  -3  -7   1 1135.31   30.36
   3  -7  -1 1192.85   30.30
  -3   7   1 1162.26   29.56
   3  -7  -1 1144.00   29.89
  -3  -7   1 1156.70   26.56
   3   7  -1 1116.96   28.75
   3   7  -1 1196.14   31.58
  -3   7   1 1142.89   27.65
   2   7  -1 1110.22   28.51
  -2  -7   1 1126.40   25.91
  -2  -7   1 1126.63   29.69
   2  -7  -1 1161.08   29.66
   2   7  -1 1121.60   30.42
  -2   7   1 1148.71   26.65
  -2   7   1 1151.31   29.16
   2  -7  -1 1150.06   29.67
   1   7  -1 1626.75   41.13
   1   7  -1 1639.83   39.11
  -1   7   1 1642.98   40.91
  -1   7   1 1643.83   39.38
  -1   7   1 1643.41   36.38
  -1  -7   1 1597.96   36.36
   1  -7  -1 1627.84   40.04
  -1  -7   1 1600.42   40.17
   0   7  -1  382.87   12.66
   0  -7   1  376.40   12.84
   0  -7   1  391.88   10.32
   0   7   1  385.30   12.70
   0   7  -1  393.13   12.41
   0   7   1  396.02   12.89
   0  -7  -1  401.58   13.01
   1   7   1 1034.40   27.05
  -1   7  -1 1063.95   27.37
   1  -7   1 1102.86   28.08
  -1   7  -1 1060.85   27.37
   1   7   1 1060.71   28.69
  -1  -7  -1 1070.81   27.92
   1  -7   1 1035.74   25.03
   2   7   1  106.57    5.91
   2  -7   1  114.49    6.22
   2   7   1  105.92    6.25
  -2   7  -1  108.11    6.32
  -2  -7  -1  100.80    5.92
   3   7   1    4.62    2.29
  -3   7  -1    8.29    1.94
  -3   7  -1    9.16    2.72
   3  -7   1    6.53    2.18
   3   7   1    8.26    2.38
  -3  -7  -1    8.83    2.71
   3  -7   1    8.87    1.98
  -4  -7  -1    0.87    0.97
   4  -7   1   -1.00    1.72
   4  -7   1    4.26    1.67
   4   7   1    0.04    1.72
  -4   7  -1    0.18    1.49
  -4  -7  -1    0.45    1.88
  -4   7  -1    0.40    1.97
   4   7   1    1.40    1.98
  -5  -7  -1   21.40    3.86
   5   7   1   19.91    3.05
  -5  -7  -1   23.58    2.22
  -5   7  -1   24.80    3.76
   5   7   1   23.26    4.09
   5  -7   1   31.10    2.86
  -5   7  -1   23.13    3.25
   5  -7   1   23.85    3.71
   6  -7   1    5.77    1.86
  -6   7  -1    2.54    1.86
   6   7   1    2.85    1.81
   6  -7   1    5.59    2.52
  -6  -7  -1    5.83    2.86
   6   7   1    5.54    2.78
  -6  -7  -1    6.64    1.87
  -6   7  -1    8.47    2.79
   7  -7   1   14.19    3.41
   7   7   1    8.76    3.32
   7  -7   1   11.66    2.32
   7   7   1    5.75    2.10
  -7   7  -1    9.41    2.61
  -7  -7  -1   10.73    2.38
  -7  -7  -1    9.60    3.32
  -7   7  -1    6.50    2.89
   8  -7   1   55.05    6.09
  -8   7  -1   57.31    5.66
  -8   7  -1   57.16    5.47
  -8  -7  -1   49.56    4.32
   8   7   1   49.58    6.22
   8   7   1   56.91    4.15
  -8  -7  -1   59.42    6.24
   8  -7   1   58.31    4.24
  -9  -7  -1  184.98    8.34
   9  -7   1  164.69    9.62
  -9  -7  -1  164.32    9.69
   9   7   1  165.51   10.09
  -9   7  -1  181.48    9.46
  -9   7  -1  166.23    8.79
 -10   7  -1  426.72   14.84
 -10  -7  -1  399.76   14.40
  10   7   1  401.22   17.46
 -10  -7  -1  424.77   16.86
 -10   7  -1  425.02   16.27
  10  -7   1  416.04   16.73
 -11  -7  -1  732.34   22.43
  11   7   1  752.42   26.53
 -11   7  -1  738.37   24.32
  11  -7   1  735.18   25.18
 -11  -7  -1  695.27   24.67
 -11   7  -1  763.93   22.13
 -12  -7  -1    8.89    3.23
  12  -7   1    1.07    3.33
 -12  -7  -1    2.90    3.09
 -12   7  -1    4.78    2.90
  12   7   1    2.58    3.45
 -13  -7  -1  488.63   20.46
 -13  -7  -1  533.84   18.91
 -13   7  -1  526.70   20.69
  13  -7   1  508.92   20.89
  13   7   1  537.32   22.17
 -14  -7  -1  175.82   11.82
  14  -7   1  195.76   12.71
  14   7   1  198.82   13.06
 -14   7  -1  191.15   12.14
  15   7   1  197.61   13.62
  15  -7   1  243.88   14.44
 -15  -7  -1  213.57   13.36
 -15   7  -1  238.01   13.89
  16  -7   1  254.41   15.63
 -16  -7  -1  247.65   14.95
  16   7   1  274.49   16.38
 -16   7  -1  263.05   15.35
 -17   7  -1   24.37    6.27
  17  -7   1   30.42    7.40
 -17  -7  -1   27.04    6.30
  17   7   1   39.60    7.55
 -17  -8   1   90.45   10.68
  17  -8  -1   90.66   11.15
  17   8  -1  112.83   12.34
 -17   8   1   90.06   10.61
 -16  -8   1    5.90    4.35
 -16   8   1   11.50    5.07
  16  -8  -1   15.57    5.84
  16   8  -1    7.79    5.37
 -15  -8   1   45.99    7.41
  15   8  -1   44.18    7.86
  15  -8  -1   52.19    8.18
 -15   8   1   39.39    6.97
  14   8  -1   17.59    5.66
  14  -8  -1   17.60    5.38
 -14  -8   1   18.53    5.08
 -14   8   1   19.66    5.08
  13  -8  -1   43.55    6.89
 -13   8   1   37.05    6.31
  13   8  -1   48.02    7.77
 -13  -8   1   41.58    6.69
 -12  -8   1    6.41    3.74
 -12   8   1    6.05    3.47
  12  -8  -1   16.57    4.62
  12   8  -1    7.37    3.67
 -11   8   1   10.95    3.58
 -11   8   1    4.37    3.00
 -11  -8   1   12.13    3.38
  11   8  -1    8.31    3.73
 -11  -8   1    5.96    3.52
  11  -8  -1    6.82    3.75
 -10  -8   1   -0.09    2.67
 -10   8   1    2.52    2.79
  10   8  -1    8.76    3.76
 -10  -8   1    6.63    2.69
  10  -8  -1    8.09    3.55
 -10   8   1    0.54    2.49
  -9   8   1  765.43   23.63
  -9   8   1  811.39   23.11
  -9  -8   1  764.92   25.00
   9   8  -1  719.31   26.02
   9  -8  -1  757.31   24.70
  -9  -8   1  766.53   21.77
   9  -8  -1  772.27   22.53
   8   8  -1   59.13    7.07
  -8  -8   1   51.03    6.03
   8  -8  -1   53.43    6.16
   8  -8  -1   61.48    5.02
  -8   8   1   58.02    5.68
   8   8  -1   53.28    4.43
  -8   8   1   57.52    5.66
  -8  -8   1   51.48    4.47
  -7   8   1  125.56    7.11
  -7   8   1  130.90    7.70
   7   8  -1  125.26    6.53
  -7  -8   1  118.05    7.84
   7  -8  -1  121.88    6.68
  -7  -8   1  122.59    5.99
   7  -8  -1  107.03    7.33
   7   8  -1  126.96    8.47
   6   8  -1  184.01   10.01
   6  -8  -1  192.89    8.19
  -6  -8   1  188.12    9.70
  -6   8   1  201.77    9.32
   6  -8  -1  183.56    9.26
  -6  -8   1  184.03    7.06
   6   8  -1  171.55    7.83
  -6   8   1  182.52    8.22
   5   8  -1   66.70    6.32
   5   8  -1   83.29    5.61
  -5   8   1   71.84    5.90
   5  -8  -1   74.62    6.17
  -5  -8   1   73.63    6.35
  -5   8   1   76.77    4.95
  -5  -8   1   79.56    4.10
   5  -8  -1   76.71    5.20
  -4   8   1  423.63   12.91
   4   8  -1  427.62   13.92
  -4  -8   1  434.94   15.20
   4   8  -1  432.23   15.51
  -4   8   1  434.72   14.73
   4  -8  -1  435.63   13.82
  -4  -8   1  428.15   11.46
   4  -8  -1  429.96   14.85
  -3   8   1   31.47    2.92
  -3   8   1   33.42    4.33
   3   8  -1   25.12    3.61
   3  -8  -1   37.62    3.84
  -3  -8   1   28.60    2.11
   3  -8  -1   27.64    3.93
   3   8  -1   26.13    4.00
  -3  -8   1   34.73    4.47
   2  -8  -1   77.08    5.29
  -2  -8   1   61.06    2.97
  -2   8   1   62.67    3.50
  -2  -8   1   60.05    5.37
  -2   8   1   68.12    5.50
   2   8  -1   72.05    5.48
   2  -8  -1   62.91    4.69
   2   8  -1   67.15    5.20
  -1  -8   1   85.71    3.59
  -1   8   1   94.80    5.49
  -1   8   1   89.46    3.61
   1   8  -1   85.31    5.46
  -1  -8   1   92.51    6.01
   1  -8  -1   89.87    5.72
  -1   8   1   90.38    5.98
   1   8  -1   88.57    5.85
   0  -8   1   28.84    3.93
   0   8  -1   27.67    3.40
   0  -8  -1   33.55    4.19
   0   8   1   31.08    3.77
   0   8   1   27.60    3.84
   0  -8   1   29.93    2.27
   0   8  -1   30.54    3.96
   1  -8   1 1228.41   28.80
   1   8   1 1212.54   31.34
  -1   8  -1 1204.23   31.60
  -1   8  -1 1196.10   31.51
   1  -8   1 1262.41   32.38
   1   8   1 1226.43   32.97
  -1  -8  -1 1249.96   32.33
   2  -8   1    3.60    2.17
  -2   8  -1   -0.85    2.01
  -2  -8  -1    0.45    2.14
  -2   8  -1    4.11    1.48
   2   8   1    1.70    2.15
   2   8   1    3.68    2.27
   3  -8   1 1062.01   27.36
  -3   8  -1 1049.30   26.22
  -3  -8  -1 1049.62   28.86
  -3   8  -1 1048.68   28.15
   3   8   1 1024.37   27.47
   3   8   1 1058.42   29.96
   3  -8   1 1073.02   28.87
   4   8   1    3.75    2.61
   4  -8   1    5.16    2.07
   4   8   1    7.22    2.58
  -4  -8  -1    6.82    2.98
  -4   8  -1    3.44    2.44
   4  -8   1   10.56    2.78
  -4   8  -1    8.49    2.26
  -5  -8  -1   36.14    2.47
   5   8   1   33.65    4.00
   5  -8   1   39.88    4.94
  -5  -8  -1   40.42    5.10
   5  -8   1   39.40    3.40
  -5   8  -1   38.88    4.82
  -5   8  -1   38.01    3.99
   5   8   1   33.38    5.01
   6   8   1  187.14    8.26
  -6   8  -1  181.83    9.28
  -6  -8  -1  154.69    8.94
   6  -8   1  182.99    7.32
   6  -8   1  207.49    9.87
   6   8   1  184.96   10.16
  -6   8  -1  201.34    8.72
  -6  -8  -1  196.55    6.88
  -7   8  -1  292.12   11.83
  -7  -8  -1  277.61    9.41
   7   8   1  284.35   13.03
  -7  -8  -1  273.13   12.42
   7  -8   1  271.09   12.19
   7  -8   1  267.81    9.51
   7   8   1  273.87   10.21
  -7   8  -1  264.49   11.14
   8   8   1    1.62    2.72
  -8   8  -1    1.82    2.82
  -8  -8  -1    1.43    2.73
   8   8   1    1.47    1.83
  -8  -8  -1    3.33    2.22
   8  -8   1    2.65    2.74
  -8   8  -1    2.69    2.68
  -9  -8  -1   11.11    2.83
  -9   8  -1   18.08    3.90
   9  -8   1   12.88    3.99
  -9  -8  -1   13.88    4.32
   9   8   1   11.59    3.95
  -9   8  -1    8.08    3.42
  10   8   1    4.46    2.99
  10  -8   1   20.50    4.63
 -10   8  -1   15.31    3.96
 -10  -8  -1   15.77    4.29
 -10   8  -1   13.48    3.83
 -11  -8  -1   60.30    7.34
 -11   8  -1   57.03    5.98
 -11   8  -1   59.32    6.88
  11  -8   1   48.01    6.90
  11   8   1   62.98    8.22
 -12   8  -1  268.25   13.36
  12   8   1  237.28   14.02
 -12  -8  -1  245.10   13.43
  12  -8   1  235.52   13.40
 -13   8  -1   -1.67    2.87
  13   8   1    2.71    3.62
  13  -8   1    6.41    4.10
 -13  -8  -1    1.69    3.12
  14  -8   1   20.77    5.58
 -14   8  -1   14.64    4.39
 -14  -8  -1   12.67    4.56
  14   8   1   19.64    5.65
  15  -8   1  155.35   13.06
 -15  -8  -1  155.36   12.65
  15   8   1  191.31   13.25
 -15   8  -1  145.70   12.13
  16   8   1   13.73    5.65
  16  -8   1    3.82    5.42
 -16   8  -1    9.49    4.50
 -16  -8  -1   -6.33    3.32
 -16  -9   1   67.91    9.29
 -16   9   1   69.77    9.23
  16   9  -1   75.78   10.49
  16  -9  -1   60.58    9.49
  15   9  -1   54.46    8.46
 -15   9   1   57.95    8.32
  15  -9  -1   57.56    8.40
 -15  -9   1   58.86    8.46
 -14   9   1   -2.77    2.68
  14   9  -1    4.37    4.41
  14  -9  -1   12.30    4.81
 -14  -9   1    7.10    4.14
 -13  -9   1   33.47    6.32
 -13   9   1   40.57    6.48
  13  -9  -1   43.27    6.96
  13   9  -1   55.62    8.27
  12  -9  -1    8.06    3.85
 -12  -9   1    8.34    3.97
  12   9  -1   20.48    5.09
 -12   9   1   15.79    4.37
  11   9  -1   21.15    5.51
  11  -9  -1   14.78    4.47
 -11   9   1   16.65    3.92
 -11   9   1   19.69    4.60
 -11  -9   1   12.16    4.26
 -10   9   1  524.53   18.80
 -10   9   1  523.23   18.12
 -10  -9   1  495.61   19.74
  10  -9  -1  505.23   19.66
  10   9  -1  524.49   21.16
   9   9  -1   32.92    5.91
   9  -9  -1   36.01    5.68
  -9   9   1   29.52    5.00
  -9   9   1   46.14    5.53
  -9  -9   1   35.85    5.81
   8  -9  -1  594.97   20.54
  -8   9   1  578.05   18.95
  -8  -9   1  581.20   20.70
   8   9  -1  576.79   21.63
  -8   9   1  564.97   18.96
   8   9  -1  550.83   17.14
   8  -9  -1  599.26   18.19
  -7   9   1   31.53    4.86
   7   9  -1   29.38    5.23
   7  -9  -1   32.92    5.13
   7  -9  -1   31.92    4.03
  -7   9   1   24.85    4.04
  -7  -9   1   30.15    5.05
   7   9  -1   29.97    3.99
  -6   9   1  228.64   10.90
   6   9  -1  253.49   12.28
   6  -9  -1  265.58   10.26
  -6  -9   1  249.76   11.76
   6   9  -1  274.39   10.57
  -6   9   1  251.06   10.10
   5  -9  -1    3.31    2.37
  -5   9   1    3.19    1.86
   5   9  -1    0.68    2.47
  -5  -9   1   -3.13    2.25
  -5  -9   1    1.96    1.31
   5  -9  -1   -0.19    2.23
  -5   9   1    3.29    2.61
   5   9  -1    1.08    2.15
  -4   9   1  186.32    9.42
   4   9  -1  186.34    8.82
  -4   9   1  196.10    7.71
  -4  -9   1  183.93    9.56
  -4  -9   1  187.40    6.13
   4   9  -1  196.82    9.79
   4  -9  -1  192.66    9.39
   4  -9  -1  193.84    8.54
  -3   9   1  173.38    6.64
   3  -9  -1  176.06    8.75
   3  -9  -1  175.95    8.09
  -3  -9   1  173.82    5.48
  -3  -9   1  167.93    8.87
  -3   9   1  173.04    8.90
   3   9  -1  154.63    8.19
   3   9  -1  167.71    8.87
  -2  -9   1    2.55    1.10
   2   9  -1   -0.35    2.17
  -2  -9   1    1.47    2.40
  -2   9   1   -0.94    1.09
   2  -9  -1   -1.21    1.85
   2  -9  -1   -0.26    1.96
  -2   9   1   -0.89    2.01
   2   9  -1    6.21    2.72
   1   9  -1   23.05    3.61
  -1  -9   1   25.67    2.05
  -1  -9   1   28.62    4.25
   1  -9  -1   20.87    3.68
  -1   9   1   18.80    3.72
   1   9  -1   28.00    4.24
  -1   9   1   27.28    2.06
  -1   9   1   23.30    3.56
   0   9  -1   42.52    4.89
   0   9   1   50.48    4.82
   0   9   1   40.59    4.76
   0  -9   1   41.74    2.82
   0  -9  -1   46.95    5.02
   0  -9   1   37.71    4.79
   0   9  -1   38.11    4.16
  -1  -9  -1  308.82   12.38
   1   9   1  321.29   12.33
   1   9   1  313.30   12.18
  -1   9  -1  304.80   12.19
  -1   9  -1  320.98   11.28
   1  -9   1  334.33   12.64
   2   9   1  694.46   21.62
   2   9   1  696.91   20.53
  -2  -9  -1  687.41   21.19
  -2   9  -1  684.02   17.98
   2  -9   1  667.69   20.95
  -2   9  -1  692.17   20.91
   3  -9   1  100.12    6.71
  -3   9  -1   92.70    5.07
   3   9   1   93.85    6.54
  -3   9  -1   98.48    7.09
  -3  -9  -1   99.37    6.87
   3  -9   1   96.99    5.51
   3   9   1   94.49    6.77
  -4   9  -1  372.19   13.82
  -4   9  -1  357.27   11.71
   4   9   1  346.55   14.12
   4  -9   1  354.99   11.64
   4   9   1  344.66   12.80
   4  -9   1  329.43   13.35
  -4  -9  -1  353.83   13.98
   5  -9   1    7.89    2.32
   5   9   1    1.02    2.24
   5   9   1    6.12    3.10
  -5   9  -1    6.21    3.19
  -5   9  -1    8.53    2.43
   5  -9   1    6.08    2.83
  -5  -9  -1    3.42    3.04
  -6  -9  -1  512.43   18.20
  -6   9  -1  443.69   16.60
   6  -9   1  487.54   14.78
  -6   9  -1  500.28   16.05
   6   9   1  505.74   15.97
  -7  -9  -1   80.29    7.59
   7   9   1   83.37    7.94
   7  -9   1   70.40    6.99
   7   9   1   75.42    5.66
  -7   9  -1   76.28    6.25
  -7   9  -1   69.54    6.59
   8   9   1  299.97   11.05
  -8  -9  -1  278.64   13.45
  -8   9  -1  299.98   12.46
  -8   9  -1  285.58   12.52
   8  -9   1  290.42   13.40
   8   9   1  269.66   13.98
   9   9   1  146.78   10.33
  -9  -9  -1  148.19   10.05
  -9   9  -1  144.03    8.77
   9  -9   1  150.37    9.73
  -9   9  -1  175.89    9.62
 -10   9  -1  237.63   11.85
  10   9   1  228.09   13.11
 -10   9  -1  241.56   11.53
  10  -9   1  238.64   12.66
 -10  -9  -1  198.35   11.91
 -11   9  -1   56.37    6.94
  11   9   1   48.86    7.48
 -11   9  -1   60.02    6.58
 -11  -9  -1   52.21    7.21
  11  -9   1   51.22    7.32
  12  -9   1   68.73    8.50
 -12  -9  -1   81.86    8.96
 -12   9  -1   80.28    8.41
  12   9   1   90.46   10.05
  13  -9   1   51.25    7.82
 -13  -9  -1   45.94    7.15
 -13   9  -1   54.52    7.40
  13   9   1   59.32    8.57
 -14  -9  -1    0.69    3.43
  14  -9   1    9.59    5.03
  14   9   1   -3.06    3.65
 -14   9  -1    3.58    3.68
 -15   9  -1   37.79    6.93
 -15  -9  -1   30.04    6.39
  15  -9   1   39.90    7.90
  15   9   1   41.17    7.65
 -16   9  -1   15.06    5.25
  16  -9   1   10.69    5.44
 -16  -9  -1   14.87    5.15
  16   9   1   14.07    5.43
  15  10  -1    4.65    4.72
 -15  10   1   17.80    5.36
 -15 -10   1   16.17    5.20
  15 -10  -1   13.52    5.91
 -14  10   1   86.52    9.37
  14  10  -1   71.58   10.22
 -14 -10   1   88.12   10.15
  14 -10  -1   76.81    9.85
  13 -10  -1    9.86    4.74
  13  10  -1    4.16    3.89
 -13 -10   1    3.71    3.83
 -13  10   1   12.56    4.14
 -12  10   1    3.74    3.06
 -12  10   1    3.98    3.38
  12 -10  -1    3.25    3.67
  12  10  -1    2.91    4.17
 -12 -10   1    2.99    3.30
 -11  10   1  135.19    8.94
  11 -10  -1  152.64   10.25
  11  10  -1  133.77   11.88
 -11 -10   1  137.06   10.90
 -11  10   1  140.28    9.40
  10  10  -1   64.53    8.57
 -10  10   1   67.33    7.05
  10 -10  -1   67.38    7.87
 -10 -10   1   71.87    8.28
 -10  10   1   60.91    6.70
  -9 -10   1  127.84    9.98
  -9  10   1  115.20    7.89
   9  10  -1  127.71   10.64
   9 -10  -1  118.28    9.38
  -9  10   1  141.92    9.03
   8  10  -1   29.68    5.54
  -8  10   1   34.49    5.48
  -8  10   1   26.33    4.31
   8  10  -1   34.64    4.43
   8 -10  -1   33.46    5.48
  -8 -10   1   31.70    5.58
   7  10  -1  243.35   10.59
  -7  10   1  266.81   12.11
  -7 -10   1  256.95   12.70
   7 -10  -1  244.38   12.00
   7 -10  -1  250.75   10.45
  -7  10   1  248.47   10.74
   7  10  -1  256.46   13.10
   6  10  -1    3.58    3.31
  -6 -10   1    1.01    2.58
   6 -10  -1    6.35    3.13
   6 -10  -1    2.90    2.51
  -6  10   1    3.91    3.15
   6  10  -1    4.01    2.94
  -6  10   1    7.20    2.61
  -5  10   1   14.23    3.00
   5  10  -1    9.11    3.54
   5 -10  -1   15.25    3.78
   5 -10  -1    9.00    3.11
  -5  10   1    7.33    3.32
   5  10  -1   15.47    3.58
  -5 -10   1   13.49    3.78
   4  10  -1   29.23    4.97
   4 -10  -1   35.39    5.13
   4  10  -1   30.82    4.64
   4 -10  -1   30.88    4.11
  -4 -10   1   24.94    4.62
  -4  10   1   29.77    4.84
  -4  10   1   24.74    3.12
   3 -10  -1    0.93    2.43
   3 -10  -1    0.40    2.31
   3  10  -1    2.22    2.60
  -3 -10   1    0.90    2.88
   3  10  -1    3.76    2.56
  -3  10   1    3.03    2.90
  -3  10   1    2.10    1.62
   2  10  -1  156.07    8.72
  -2  10   1  164.72    9.18
  -2  10   1  172.53    6.19
   2  10  -1  164.70    8.71
   2 -10  -1  182.85    8.61
  -2 -10   1  161.82    8.93
   2 -10  -1  161.97    8.90
  -1 -10   1  284.78   12.89
  -1  10   1  347.13   12.86
   1  10  -1  368.35   13.21
   1  10  -1  346.09   13.27
   1 -10  -1  331.13   13.12
  -1  10   1  332.47   13.22
   0  10   1    9.70    3.28
   0  10  -1    7.73    2.52
   0  10   1   13.02    3.22
   0 -10  -1    6.20    3.06
   0  10  -1   11.03    3.30
   0 -10   1    9.25    3.14
  -1 -10  -1   36.27    5.13
   1  10   1   40.33    5.11
   1 -10   1   39.35    5.19
  -1  10  -1   49.01    4.64
  -1  10  -1   33.97    5.00
   1  10   1   47.07    5.21
  -1  10  -1   37.88    2.96
  -2  10  -1   32.05    3.07
   2  10   1   44.06    5.24
   2  10   1   38.68    5.13
  -2 -10  -1   31.14    4.98
   2 -10   1   35.30    5.01
  -2  10  -1   29.31    4.74
   3  10   1   13.34    3.47
  -3  10  -1   15.53    2.54
   3 -10   1   10.33    2.97
  -3  10  -1   10.39    3.68
  -3 -10  -1    8.28    3.39
   3  10   1   10.88    3.51
   3 -10   1   13.77    3.64
  -4  10  -1  248.03    9.46
   4 -10   1  252.83    9.79
   4  10   1  255.17   11.13
  -4  10  -1  257.07   11.79
  -4 -10  -1  251.16   11.90
   4  10   1  247.37   11.86
   5 -10   1   97.01    5.89
  -5  10  -1  104.87    7.96
   5 -10   1  102.32    7.99
   5  10   1  100.82    6.92
  -5  10  -1  106.96    6.28
  -5 -10  -1  106.64    8.41
   5  10   1  106.89    8.39
  -6  10  -1  429.17   15.01
   6  10   1  455.11   18.16
  -6 -10  -1  440.74   17.29
   6  10   1  437.57   15.42
   6 -10   1  463.62   17.22
  -6  10  -1  450.18   16.70
  -7 -10  -1   11.83    3.89
   7 -10   1   14.47    4.07
   7  10   1   12.99    4.19
  -7  10  -1    9.78    3.18
  -7  10  -1   11.54    3.93
   7  10   1    9.67    3.10
  -8 -10  -1  572.12   21.51
   8 -10   1  571.87   21.12
  -8  10  -1  576.75   20.07
  -8  10  -1  608.95   19.64
   8  10   1  555.32   22.10
   8  10   1  600.93   18.39
  -9  10  -1   65.96    6.95
   9  10   1   56.03    7.74
  -9  10  -1   54.94    6.40
   9 -10   1   62.26    7.47
  -9 -10  -1   62.20    7.84
  10  10   1  525.28   22.02
  10 -10   1  562.94   21.35
 -10  10  -1  536.11   19.52
 -10 -10  -1  500.28   20.74
 -10  10  -1  521.47   19.16
 -11  10  -1   59.96    7.04
  11 -10   1   71.85    8.35
  11  10   1   77.46    9.45
 -11  10  -1   85.42    8.19
 -11 -10  -1   69.13    8.45
 -12 -10  -1  152.99   11.98
  12 -10   1  172.20   11.76
 -12  10  -1  142.31   10.84
 -12  10  -1  183.72   10.56
  12  10   1  171.33   12.30
 -13 -10  -1    0.69    3.56
  13 -10   1    5.25    4.46
  13  10   1    7.13    4.12
 -13  10  -1    0.85    3.51
 -14 -10  -1  140.80   12.30
  14  10   1  170.38   14.09
 -14  10  -1  114.01   10.90
  14 -10   1  126.94   12.29
 -15 -10  -1   26.85    6.26
  15  10   1   22.19    6.60
  15 -10   1   24.34    6.60
 -15  10  -1   21.00    5.43
 -15 -11   1   99.83   11.24
  15  11  -1  114.08   12.81
 -15  11   1   92.35   10.28
  15 -11  -1  108.74   11.75
 -14 -11   1   65.00    8.84
  14 -11  -1   67.52    9.45
  14  11  -1   81.49   10.65
 -14  11   1   60.14    8.27
 -13  11   1   66.55    8.17
  13  11  -1   78.46   10.51
  13 -11  -1   63.18    8.66
 -13 -11   1   62.47    8.50
  12 -11  -1    0.55    3.97
 -12  11   1    2.90    3.47
 -12 -11   1    0.72    3.51
  12  11  -1    9.79    4.97
 -12  11   1   11.14    4.07
 -11 -11   1   70.02    8.51
  11  11  -1   63.80    8.74
 -11  11   1   71.20    7.65
 -11  11   1   63.05    7.26
  11 -11  -1   83.09    9.31
 -10  11   1   12.87    4.32
 -10 -11   1   15.75    4.70
  10 -11  -1    6.08    3.80
 -10  11   1   14.07    3.96
  10  11  -1   13.61    4.88
  -9  11   1    7.08    3.23
  -9  11   1    4.20    3.55
   9 -11  -1   10.08    3.90
   9  11  -1    6.91    4.30
  -9 -11   1   14.46    4.35
  -8 -11   1    7.16    3.67
   8  11  -1    7.71    3.13
   8  11  -1   15.07    4.83
  -8  11   1   13.24    4.19
  -8  11   1   26.51    4.27
   8 -11  -1   15.44    3.99
  -7  11   1   26.42    4.18
   7  11  -1   24.26    4.41
   7  11  -1   21.53    5.05
   7 -11  -1   29.17    5.31
  -7  11   1   19.89    4.48
  -7 -11   1   25.98    5.13
   6 -11  -1    3.84    2.80
   6  11  -1    2.62    2.80
   6 -11  -1    3.83    3.26
  -6  11   1    1.06    2.05
  -6  11   1    3.78    3.33
   6  11  -1    1.35    2.86
  -6 -11   1   -0.26    2.17
  -5  11   1   26.27    5.11
   5  11  -1   18.46    4.47
  -5 -11   1   21.79    4.60
  -5  11   1   18.07    3.13
   5 -11  -1   25.31    4.15
   5  11  -1   15.39    3.69
   5 -11  -1   16.42    4.22
   4 -11  -1  170.69    8.53
  -4 -11   1  156.03    9.38
   4  11  -1  167.21    8.82
   4  11  -1  144.62    9.12
  -4  11   1  143.61    9.22
   4 -11  -1  158.01    9.38
   3  11  -1  280.41   12.84
   3  11  -1  300.74   12.59
   3 -11  -1  281.83   11.88
   3 -11  -1  306.21   13.20
  -3  11   1  331.94   13.73
  -3 -11   1  298.24   13.46
  -2  11   1   30.11    4.84
   2 -11  -1   27.29    4.86
  -2 -11   1   25.10    4.75
   2  11  -1   27.36    4.58
   2 -11  -1   32.91    4.46
   2  11  -1   27.73    4.57
  -1  11   1  237.50   11.32
   1  11  -1  225.65   10.50
  -1  11   1  247.40   10.73
   1  11  -1  223.90   11.00
  -1 -11   1  218.31   11.12
   1 -11  -1  230.64   11.18
   0 -11  -1   94.35    7.58
   0  11   1   95.49    6.76
   0  11  -1   93.27    6.29
   0  11   1   79.33    7.09
   0 -11   1   78.77    7.19
   0  11  -1   99.09    7.61
   1  11   1  329.51   13.37
   1  11   1  319.32   13.21
   1 -11   1  309.70   13.36
  -1  11  -1  312.42   13.29
  -1 -11  -1  314.47   13.60
  -1  11  -1  323.49   12.24
   2 -11   1   57.64    6.37
   2  11   1   59.41    6.25
  -2  11  -1   49.27    6.06
  -2 -11  -1   66.29    6.79
   2 -11   1   45.43    4.80
   2  11   1   71.71    6.52
   3 -11   1  191.39    8.93
   3  11   1  205.67   10.79
  -3 -11  -1  196.31   10.67
  -3  11  -1  196.66   10.63
   3  11   1  198.52   10.05
   3 -11   1  191.15   10.36
  -3  11  -1  201.63    8.02
  -4 -11  -1  463.46   17.90
  -4  11  -1  464.78   17.41
   4  11   1  460.89   16.61
  -4  11  -1  476.23   14.81
   4  11   1  481.12   18.29
   4 -11   1  474.76   15.44
   4 -11   1  466.48   17.73
   5 -11   1   45.76    6.04
   5  11   1   44.46    5.49
  -5 -11  -1   57.04    6.89
  -5  11  -1   46.29    4.75
   5  11   1   47.87    6.36
  -5  11  -1   48.67    6.23
   6  11   1  150.75   10.10
  -6  11  -1  142.07    9.52
  -6  11  -1  168.47    8.43
   6 -11   1  153.00    9.75
   6  11   1  169.99    8.84
  -6 -11  -1  161.90   10.40
   7 -11   1  104.86    8.81
  -7  11  -1   90.88    6.93
  -7 -11  -1   80.53    8.42
  -7  11  -1   86.76    8.00
   7  11   1   94.42    9.02
   7  11   1   85.03    6.63
  -8  11  -1   43.32    6.45
  -8  11  -1   50.41    5.94
   8  11   1   48.69    5.57
   8  11   1   48.70    7.44
   8 -11   1   64.18    7.54
  -8 -11  -1   49.57    7.23
  -9  11  -1  566.32   20.47
  -9 -11  -1  531.77   21.74
   9  11   1  565.53   22.78
   9 -11   1  549.13   21.57
  -9  11  -1  570.90   19.88
 -10 -11  -1   69.26    8.59
 -10  11  -1   73.86    7.87
  10 -11   1   62.13    7.95
  10  11   1   63.12    8.77
 -10  11  -1   66.29    7.25
  11  11   1  575.73   24.47
 -11  11  -1  583.13   21.62
 -11 -11  -1  541.44   22.84
  11 -11   1  567.26   22.91
 -11  11  -1  613.36   21.46
 -12 -11  -1   35.99    6.69
 -12  11  -1   27.85    5.48
  12 -11   1   33.43    6.82
 -12  11  -1   33.13    5.82
  12  11   1   32.95    6.88
  13 -11   1  119.59   11.54
 -13 -11  -1  125.27   11.62
  13  11   1  113.96   12.20
 -13  11  -1  111.84   10.30
 -14  11  -1   18.88    5.49
  14 -11   1   18.78    5.80
  14  11   1   16.98    5.59
 -14 -11  -1    3.89    4.45
  15 -11   1  107.75   11.88
 -15 -11  -1   84.55   10.56
 -15  11  -1   95.40   10.51
 -14 -12   1   37.91    7.58
 -14  12   1   40.52    7.21
  14 -12  -1   36.95    7.33
  14  12  -1   34.66    7.93
 -13  12   1    5.62    4.24
  13 -12  -1   14.56    5.74
  13  12  -1   10.64    5.77
 -13 -12   1    7.24    4.19
  12  12  -1   55.53    8.68
 -12 -12   1   61.55    8.53
 -12  12   1   72.96    8.16
 -12  12   1   57.64    7.55
  12 -12  -1   70.67    8.90
  11  12  -1   36.91    7.33
  11 -12  -1   57.89    8.25
 -11 -12   1   56.36    8.00
 -11  12   1   43.96    6.57
 -11  12   1   46.39    7.02
  10  12  -1   35.11    6.86
 -10 -12   1   32.14    6.08
 -10  12   1   50.08    6.41
  10 -12  -1   35.02    6.44
 -10  12   1   33.50    6.18
  -9  12   1  143.74    8.91
  -9 -12   1  153.79   10.84
   9 -12  -1  142.77   11.15
  -9  12   1  148.77   10.14
   9  12  -1  177.79   11.98
  -8  12   1    3.17    3.55
   8 -12  -1    7.05    3.74
   8  12  -1   -2.66    3.44
  -8 -12   1    8.51    3.93
   7  12  -1   27.94    5.77
  -7 -12   1   17.24    4.67
   7  12  -1   16.83    3.51
   7 -12  -1   26.65    5.22
  -7  12   1   12.41    4.38
  -6  12   1    4.40    3.63
   6  12  -1   -4.17    2.66
   6 -12  -1    2.60    3.17
  -6 -12   1   -0.08    2.72
   6  12  -1    1.18    2.36
   5 -12  -1  159.33    8.54
   5  12  -1  138.74    9.55
  -5  12   1  160.01   10.02
   5  12  -1  139.13    8.51
  -5 -12   1  122.55    9.84
   5 -12  -1  169.53   10.03
   4  12  -1   78.01    7.81
   4 -12  -1   96.60    7.11
  -4  12   1   98.89    8.42
  -4 -12   1   81.93    8.16
   4 -12  -1   91.31    8.17
   4  12  -1   99.60    7.79
   3 -12  -1   29.80    5.18
   3  12  -1   30.64    5.06
   3 -12  -1   27.66    4.65
   3  12  -1   30.66    5.18
  -3  12   1   26.12    5.21
  -3 -12   1   25.42    5.18
   2  12  -1  131.42    8.32
  -2 -12   1  125.65    8.83
   2 -12  -1  143.83    9.07
  -2  12   1  130.61    8.66
   2 -12  -1  118.73    7.88
   2  12  -1  145.63    8.95
   1  12  -1   40.78    5.79
   1 -12  -1   25.65    4.92
   1  12  -1   38.06    5.31
  -1  12   1   39.69    5.25
  -1  12   1   46.11    6.14
  -1 -12   1   35.45    5.59
   0 -12  -1  115.27    8.07
   0  12   1   98.20    7.22
   0  12  -1   88.35    7.84
   0 -12   1   96.64    8.20
   0  12   1  101.83    8.21
   0  12  -1  102.26    7.03
   1 -12   1  127.05    8.60
  -1  12  -1  119.67    8.94
  -1 -12  -1  112.84    8.73
   1  12   1  122.19    8.32
   1  12   1  118.71    7.91
  -1  12  -1  113.87    7.24
  -2 -12  -1  176.22   10.28
   2 -12   1  166.49    9.97
   2  12   1  164.85    9.68
  -2  12  -1  169.38    9.97
   2  12   1  170.87    9.92
   2 -12   1  177.49    8.98
   3 -12   1 1039.60   29.01
  -3 -12  -1  994.65   31.10
   3  12   1 1022.29   31.68
   3 -12   1 1040.65   31.17
  -3  12  -1 1010.20   30.45
   3  12   1 1046.06   29.96
   4  12   1    9.97    3.86
   4  12   1    6.68    3.03
  -4  12  -1    7.34    3.79
  -4 -12  -1    7.90    3.93
   4 -12   1    4.78    3.56
   5 -12   1  491.51   19.12
  -5  12  -1  527.58   19.28
   5  12   1  492.25   17.78
  -5 -12  -1  498.21   19.53
   5  12   1  497.98   19.80
   6 -12   1    7.60    3.75
   6  12   1    9.35    3.92
  -6  12  -1    6.75    2.77
   6  12   1    6.05    2.80
  -6 -12  -1    3.73    3.57
  -6  12  -1   15.10    4.81
  -7  12  -1  246.82   12.90
   7  12   1  245.49   13.59
   7  12   1  251.02   11.35
  -7 -12  -1  248.83   13.64
  -7  12  -1  244.76   11.08
   7 -12   1  228.33   12.72
   8 -12   1   84.41    8.87
  -8  12  -1   87.53    8.62
  -8  12  -1   96.68    7.62
  -8 -12  -1   80.68    9.13
   8  12   1   92.73    7.19
   8  12   1   89.45    9.47
   9  12   1   28.15    6.17
  -9  12  -1   19.49    4.36
  -9  12  -1   26.44    5.80
   9 -12   1   29.92    5.86
  -9 -12  -1   25.88    6.03
  10 -12   1   76.77    9.13
 -10 -12  -1   77.78    9.54
 -10  12  -1   68.84    7.55
  10  12   1   74.59    9.68
 -10  12  -1   92.00    8.87
 -11  12  -1   30.64    5.45
 -11  12  -1   16.35    5.48
  11  12   1   33.19    7.01
  11 -12   1   28.57    6.41
 -11 -12  -1   21.06    6.18
  12  12   1  135.79   13.19
 -12  12  -1  147.38   10.97
  12 -12   1  165.16   12.85
 -12  12  -1  153.95   10.58
 -12 -12  -1  113.41   11.67
 -13  12  -1    0.31    3.77
  13 -12   1    4.53    4.72
 -13 -12  -1   -0.48    3.64
  13  12   1   12.54    5.72
  14 -12   1   36.88    7.75
  14  12   1   41.13    8.13
 -14  12  -1   31.73    6.46
 -14 -12  -1   30.34    6.85
 -13 -13   1    8.41    4.91
  13  13  -1    8.71    5.95
  13 -13  -1   12.47    5.59
 -12 -13   1   37.39    7.09
  12  13  -1   40.00    8.38
  12 -13  -1   37.20    7.42
 -12  13   1   42.72    6.98
 -11  13   1   33.39    6.18
 -11 -13   1   14.67    5.10
  11  13  -1   15.91    5.59
  11 -13  -1   13.98    4.90
  10 -13  -1    2.69    3.91
  10  13  -1    1.43    4.38
 -10 -13   1   12.85    4.61
 -10  13   1    1.07    4.14
   9  13  -1    3.66    4.56
   9 -13  -1    1.86    4.06
  -9 -13   1    4.64    3.72
  -9  13   1    3.09    4.07
   8  13  -1   25.29    6.16
  -8  13   1   24.67    5.48
   8 -13  -1   26.01    5.39
  -8 -13   1   16.59    4.93
   7  13  -1   15.02    3.81
  -7  13   1   12.85    4.70
   7 -13  -1   15.04    4.60
   7  13  -1    8.15    4.39
  -7 -13   1   10.59    4.15
   6  13  -1   11.31    3.35
  -6  13   1    4.85    3.97
  -6 -13   1    9.38    3.82
   6 -13  -1    5.00    3.57
   6  13  -1    5.16    3.68
  -5  13   1   28.59    5.66
   5  13  -1   32.44    5.75
  -5 -13   1   38.08    6.47
   5 -13  -1   38.45    6.22
   5  13  -1   42.25    5.82
  -4 -13   1   77.93    8.41
  -4  13   1   77.67    8.14
   4 -13  -1   78.71    8.12
   4  13  -1   80.43    7.56
   4  13  -1   78.33    7.97
  -3 -13   1   21.90    5.00
   3  13  -1   12.73    4.06
   3 -13  -1   20.93    4.91
   3 -13  -1   25.30    4.73
   3  13  -1   21.26    4.35
  -3  13   1   20.96    5.07
   2 -13  -1   16.06    4.35
   2  13  -1   22.94    4.74
   2 -13  -1   18.23    4.14
  -2 -13   1   16.04    4.39
  -2  13   1   17.85    4.22
   2  13  -1   19.54    4.41
  -1 -13   1   96.67    8.64
   1 -13  -1  103.12    8.66
  -1  13   1  100.93    8.61
   1  13  -1  103.93    7.90
   1  13  -1   95.91    8.32
   0  13   1   27.61    4.63
   0  13  -1   13.13    4.07
   0 -13   1   16.31    4.11
   0 -13  -1   15.17    4.04
   0  13  -1   11.17    3.69
   0  13   1   20.20    4.33
   1  13   1  119.13    8.13
   1 -13   1  103.70    8.88
  -1 -13  -1   92.24    8.52
   1  13   1  100.50    8.47
  -1  13  -1  106.66    7.23
  -1  13  -1   97.89    8.60
  -2 -13  -1   59.39    7.38
   2 -13   1   84.03    6.68
  -2  13  -1   70.40    7.66
   2 -13   1   79.67    8.06
   2  13   1   73.71    7.52
   2  13   1   72.75    7.50
  -3  13  -1    8.51    4.06
   3  13   1    9.79    3.73
   3  13   1    4.45    3.09
  -3 -13  -1    7.52    4.05
   3 -13   1    2.14    3.01
   4 -13   1  433.99   18.11
  -4 -13  -1  441.66   18.41
  -4  13  -1  448.72   18.18
   4  13   1  432.31   18.13
   4  13   1  439.50   17.05
   5  13   1   50.02    6.96
   5  13   1   51.79    6.34
  -5  13  -1   60.71    7.67
  -5 -13  -1   41.29    6.65
   5 -13   1   59.14    7.44
   6  13   1  148.20   10.53
   6 -13   1  144.77   10.04
  -6 -13  -1  144.08   11.22
   6  13   1  154.66    9.22
  -6  13  -1  151.51   11.02
   7  13   1   14.41    5.24
   7 -13   1   18.04    4.99
   7  13   1   18.44    4.18
  -7 -13  -1   23.93    5.85
  -7  13  -1   14.01    4.75
   8 -13   1   54.86    7.55
  -8  13  -1   53.32    7.51
   8  13   1   52.23    7.73
  -8 -13  -1   40.71    7.34
   9  13   1   -1.63    3.95
  -9  13  -1    4.68    4.10
   9 -13   1   -3.90    3.08
  -9 -13  -1    0.58    4.38
 -10 -13  -1   15.23    5.73
  10  13   1   19.75    5.91
  10 -13   1   19.89    5.83
 -10  13  -1   12.38    5.00
 -11 -13  -1   -1.64    4.72
  11 -13   1    3.61    4.18
  11  13   1    5.42    4.77
 -11  13  -1    6.84    4.26
 -12  13  -1   26.22    6.28
  12  13   1   15.68    6.02
  12 -13   1   21.78    6.10
 -12 -13  -1   20.21    6.48
  13  13   1    9.32    5.97
 -13 -13  -1    3.18    4.36
  13 -13   1    8.55    5.38
 -12 -14   1   96.00   11.36
  12  14  -1  101.39   12.33
  12 -14  -1  116.09   12.11
 -12  14   1  105.66   10.43
 -11  14   1   -0.29    4.35
 -11 -14   1    2.23    4.50
  11  14  -1   -0.48    4.93
  11 -14  -1   19.57    5.48
  10  14  -1   23.90    6.77
 -10 -14   1   28.45    6.21
 -10  14   1   30.54    6.41
  10 -14  -1   18.73    6.00
   9  14  -1   60.12    8.71
  -9 -14   1   77.31    9.68
  -9  14   1   59.77    8.28
   9 -14  -1   71.06    9.05
   8  14  -1   18.90    5.82
   8 -14  -1   12.07    4.73
  -8  14   1    5.69    4.65
  -8 -14   1    7.86    4.44
  -7 -14   1   58.79    8.00
   7 -14  -1   64.54    8.29
   7  14  -1   57.15    6.66
  -7  14   1   58.73    8.11
   7  14  -1   61.68    8.23
   6  14  -1   74.47    7.59
   6  14  -1   67.30    8.53
   6 -14  -1   70.37    8.32
  -6  14   1   66.21    8.25
  -6 -14   1   71.19    8.73
  -5 -14   1   57.61    8.14
   5  14  -1   61.98    6.97
   5  14  -1   62.73    7.84
   5 -14  -1   60.83    7.81
  -5  14   1   58.71    7.86
   4  14  -1  513.16   19.22
  -4  14   1  500.92   19.87
   4  14  -1  483.88   19.71
   4 -14  -1  487.60   19.78
  -4 -14   1  467.26   19.93
  -3  14   1   58.35    7.73
   3  14  -1   51.53    6.76
   3  14  -1   49.41    6.81
  -3 -14   1   54.11    7.70
   3 -14  -1   46.90    6.92
  -2 -14   1  437.96   18.71
   2  14  -1  466.74   18.21
  -2  14   1  452.94   18.60
   2 -14  -1  447.03   17.31
   2 -14  -1  467.47   18.94
   2  14  -1  477.42   18.52
   1 -14  -1   28.64    5.07
   1  14  -1   31.13    5.07
  -1 -14   1   19.33    4.76
  -1  14   1   14.88    4.38
   1  14  -1   21.42    4.67
   1 -14  -1   17.13    4.70
   0  14  -1   47.82    5.83
   0 -14   1   34.42    5.62
   0  14  -1   31.24    5.58
   0  14   1   35.18    5.77
   0 -14  -1   34.78    5.77
   0  14   1   40.97    5.95
   1 -14   1    8.61    3.81
  -1 -14  -1    7.88    3.68
  -1  14  -1    9.76    4.07
   1  14   1    8.66    3.59
   1  14   1    2.37    3.21
   2 -14   1  114.44    9.83
   2  14   1  120.78    9.62
  -2  14  -1  124.38    9.95
   2  14   1  121.92    9.51
  -2 -14  -1  118.07    9.91
   3  14   1  231.18   12.55
   3 -14   1  217.57   12.43
  -3 -14  -1  203.86   12.30
   3  14   1  252.56   12.80
  -3  14  -1  226.44   13.00
  -4  14  -1   48.50    7.24
   4  14   1   45.32    6.43
   4  14   1   39.25    6.40
  -4 -14  -1   45.66    7.14
   4 -14   1   46.66    7.08
   5 -14   1  138.41   11.09
   5  14   1  160.93    9.95
  -5 -14  -1  156.00   11.79
   5  14   1  153.81   10.68
  -5  14  -1  152.64   11.46
   6  14   1    3.89    3.20
   6 -14   1    2.12    3.43
   6  14   1    6.27    4.22
  -6  14  -1    2.58    4.21
  -6 -14  -1   -8.48    3.56
  -7  14  -1   87.65    9.33
   7  14   1   75.86    9.53
  -7 -14  -1   78.05    9.46
   7  14   1   80.85    7.71
   7 -14   1   89.32    9.60
  -8  14  -1   17.92    5.38
  -8 -14  -1   26.08    6.40
   8  14   1   27.18    6.49
   8 -14   1   31.38    6.19
  -9  14  -1   -0.24    4.37
   9 -14   1    2.18    3.95
  -9 -14  -1   -1.53    4.42
   9  14   1    6.12    4.56
  10 -14   1   45.64    7.79
 -10  14  -1   54.79    8.00
  10  14   1   66.76    9.45
 -10 -14  -1   48.36    8.56
  11 -14   1   19.44    5.98
 -11  14  -1   11.89    5.22
  11  14   1   11.62    5.59
 -11 -14  -1   20.24    6.65
  12 -14   1   44.19    8.12
 -12  14  -1   40.30    7.67
 -12 -14  -1   28.16    7.39
  12  14   1   43.59    8.61
  11 -15  -1   27.25    7.56
  11  15  -1   30.44    7.53
 -11 -15   1   31.70    6.86
 -11  15   1   29.69    6.99
  10  15  -1   21.37    6.77
 -10 -15   1   23.42    6.41
  10 -15  -1   19.70    6.33
 -10  15   1   33.30    6.91
   9  15  -1   15.94    5.88
  -9 -15   1    7.18    4.41
   9 -15  -1    6.60    4.54
  -9  15   1    9.91    5.08
   8 -15  -1    6.03    4.42
  -8 -15   1    5.98    4.64
   8  15  -1    8.43    5.11
  -8  15   1    6.66    4.99
   7  15  -1  117.13   11.01
  -7 -15   1   84.77   10.10
   7 -15  -1   92.12    9.99
  -7  15   1  100.24   10.45
   7  15  -1   82.90    8.34
   6 -15  -1   13.67    4.75
  -6 -15   1   17.72    5.64
  -6  15   1   21.14    6.14
   6  15  -1   19.63    4.52
   6  15  -1   18.98    5.40
   5 -15  -1  111.31   10.42
   5  15  -1  107.65    9.52
  -5  15   1   97.30   10.15
  -5 -15   1   94.36   10.12
   5  15  -1  102.00    9.92
   4 -15  -1    7.20    3.95
  -4 -15   1    5.86    4.05
  -4  15   1    3.78    4.55
   4  15  -1   14.93    4.26
   4  15  -1    6.98    4.16
  -3  15   1  208.48   13.26
   3  15  -1  266.06   13.61
   3  15  -1  282.83   13.81
  -3 -15   1  248.03   14.06
   3 -15  -1  247.44   13.62
   2 -15  -1    8.79    3.93
   2  15  -1    2.82    3.37
  -2  15   1   14.80    4.45
  -2 -15   1    5.23    3.50
   2  15  -1   10.99    3.96
   1  15  -1  116.65   10.05
   1  15  -1  119.83    9.22
  -1  15   1   99.22    9.72
  -1 -15   1  107.30    9.89
   1 -15  -1   93.03    9.48
   1 -15  -1  123.25    8.49
   0 -15   1    7.44    3.46
   0  15  -1   13.81    4.17
   0 -15  -1    8.33    3.80
   0  15   1   11.62    3.87
   0  15   1    6.32    3.85
   1  15   1    8.01    4.19
   1 -15   1    4.77    3.72
   1  15   1   -0.63    3.07
  -1  15  -1   11.13    4.33
  -1 -15  -1    7.88    3.71
   2  15   1    0.54    3.38
  -2 -15  -1    5.52    3.60
  -2  15  -1    4.00    3.48
   2 -15   1    5.90    3.51
   2  15   1   -3.22    3.30
  -3 -15  -1   12.23    4.74
   3 -15   1   13.12    4.62
  -3  15  -1    8.60    4.75
   3  15   1   15.82    4.57
   3  15   1   10.90    4.54
  -4 -15  -1   -1.20    3.60
   4  15   1   10.43    3.97
   4 -15   1    3.89    3.93
   4  15   1    3.02    3.83
  -4  15  -1    4.82    4.44
  -5  15  -1   -3.50    4.14
   5 -15   1    3.66    3.88
   5  15   1    2.15    3.52
   5  15   1    2.21    4.01
  -5 -15  -1    4.85    4.10
   6 -15   1    7.28    4.08
   6  15   1   12.02    4.50
  -6 -15  -1    3.30    4.58
  -6  15  -1    7.23    4.94
   6  15   1    8.03    3.38
   7  15   1   19.60    4.65
  -7 -15  -1   23.58    6.70
   7  15   1   19.39    5.39
   7 -15   1   14.07    5.35
  -7  15  -1   22.23    6.35
  -8  15  -1    9.56    5.08
   8  15   1    3.38    4.80
  -8 -15  -1   17.88    6.08
   8 -15   1    1.76    4.09
  -9 -15  -1  176.52   14.27
  -9  15  -1  171.76   13.14
   9 -15   1  165.88   13.50
   9  15   1  177.86   14.52
 -10  15  -1    9.08    5.74
 -10 -15  -1    0.97    5.07
  10 -15   1   -0.60    4.31
  10  15   1   13.42    5.94
   9  16  -1  335.00   18.61
   9 -16  -1  324.75   17.77
  -9  16   1  319.69   17.21
  -9 -16   1  312.93   17.89
  -8  16   1    6.51    5.06
  -8 -16   1    8.78    5.00
   8  16  -1   13.31    5.75
   8 -16  -1    9.26    5.18
  -7 -16   1  244.44   15.52
   7  16  -1  258.85   15.64
   7 -16  -1  279.34   15.68
  -7  16   1  267.54   15.59
   6  16  -1   43.26    7.55
   6  16  -1   45.07    6.68
  -6  16   1   49.62    8.05
   6 -16  -1   51.02    8.03
  -6 -16   1   25.80    6.78
  -5  16   1  295.59   16.44
   5  16  -1  318.41   16.39
   5  16  -1  317.95   15.42
   5 -16  -1  317.48   16.51
  -5 -16   1  328.24   17.27
   4  16  -1   42.96    7.17
  -4 -16   1   37.09    6.90
   4  16  -1   51.18    7.29
  -4  16   1   41.25    7.79
   4 -16  -1   39.40    7.22
   3  16  -1  142.30   10.20
   3 -16  -1  147.63   11.67
  -3 -16   1  126.90   11.52
  -3  16   1  150.15   12.27
   3  16  -1  130.99   10.88
   2  16  -1   29.14    5.85
   2  16  -1   25.02    5.50
  -2  16   1   19.53    5.31
  -2 -16   1   36.75    6.53
   2 -16  -1   27.69    5.72
  -1  16   1   14.10    4.24
  -1 -16   1   10.41    4.35
   1  16  -1   15.71    4.73
   1 -16  -1   10.80    4.29
   0  16   1   -1.00    3.12
   0  16  -1   -1.46    3.10
   0 -16  -1    5.24    3.63
   0 -16   1    4.01    3.63
  -1 -16  -1   37.99    6.28
   1  16   1   39.88    6.85
   1 -16   1   38.40    6.75
  -1  16  -1   49.21    7.10
   1  16   1   43.69    6.59
   2  16   1   -1.44    3.44
  -2 -16  -1    1.54    4.01
   2  16   1    3.28    4.00
   2 -16   1   -0.63    3.48
  -2  16  -1    1.84    3.45
   3 -16   1   69.16    8.75
   3  16   1   56.30    7.34
  -3  16  -1   53.59    8.13
  -3 -16  -1   63.02    8.65
   3  16   1   62.86    8.18
  -4 -16  -1  133.88   11.96
   4 -16   1  142.37   11.86
  -4  16  -1  113.89   11.29
   4  16   1  129.79   11.14
   4  16   1  111.62   10.22
  -5 -16  -1   93.45   10.58
   5 -16   1  106.07   10.72
   5  16   1   95.19   10.18
   5  16   1   82.55    8.99
  -5  16  -1   91.61   10.48
   6  16   1   19.43    6.06
   6 -16   1    8.62    4.51
  -6 -16  -1    6.32    5.23
  -6  16  -1    9.11    5.18
   6  16   1    3.72    3.81
  -7 -16  -1   95.19   11.07
  -7  16  -1   69.99    9.51
   7  16   1   81.03   10.58
   7 -16   1   88.94   10.39
  -8  16  -1   44.02    8.09
  -8 -16  -1   40.15    7.98
   8  16   1   51.36    8.34
   8 -16   1   60.42    9.12
  -9  16  -1   67.52    9.47
   9 -16   1   64.82    9.66
  -9 -16  -1   61.39    9.78
   9  16   1   72.92   10.49
   7 -17  -1    2.35    4.19
   7  17  -1   13.39    5.54
  -7  17   1   15.43    6.38
  -7 -17   1   -1.55    4.56
   6  17  -1  137.74   12.59
   6  17  -1  140.17   11.33
  -6 -17   1  157.01   13.66
  -6  17   1  128.11   12.27
   6 -17  -1  136.17   12.64
  -5  17   1    2.83    4.96
   5 -17  -1    8.70    5.03
   5  17  -1    5.29    3.97
  -5 -17   1    4.55    4.89
   5  17  -1   12.12    5.23
   4 -17  -1  174.49   13.41
   4  17  -1  159.64   12.37
  -4  17   1  131.82   12.28
  -4 -17   1  162.69   13.35
   4  17  -1  177.76   11.82
   3  17  -1    6.35    4.23
   3 -17  -1    3.00    4.24
  -3 -17   1   -2.34    3.84
  -3  17   1    1.06    3.98
  -2 -17   1    9.03    4.61
   2 -17  -1    8.25    4.93
   2  17  -1    1.70    3.90
  -2  17   1    1.77    3.82
  -1  17   1   36.65    6.73
   1 -17  -1   39.27    7.00
  -1 -17   1   34.48    6.72
   1  17  -1   23.73    5.62
   0  17  -1   10.49    4.37
   0 -17  -1    3.73    3.88
   0 -17   1    4.44    4.24
   0  17   1    2.00    3.58
   1  17   1   12.93    4.71
  -1 -17  -1    8.07    4.34
  -1  17  -1    5.84    4.28
   1 -17   1    8.04    4.24
  -2  17  -1   99.11   10.56
  -2 -17  -1   96.72   10.39
   2  17   1  100.10   10.00
   2  17   1  101.31   10.23
   2 -17   1   72.60    9.50
   3  17   1    6.28    5.10
   3  17   1   12.49    4.42
  -3 -17  -1    3.50    4.16
  -3  17  -1   -0.64    3.70
   3 -17   1    5.41    4.52
   4 -17   1  117.61   11.47
  -4  17  -1   82.49   10.09
  -4 -17  -1   94.77   10.90
   4  17   1  116.11   11.21
   4  17   1   91.68    9.85
  -5  17  -1    2.04    4.80
   5 -17   1    1.09    4.27
   5  17   1    5.98    4.52
   5  17   1    0.70    3.63
  -5 -17  -1  -10.08    3.82
   6  17   1  103.95    9.98
  -6 -17  -1   96.15   11.20
   6 -17   1  111.19   11.71
   6  17   1  112.70   11.79
  -6  17  -1   99.92   11.24
   7 -17   1    8.70    5.21
  -7 -17  -1   25.32    6.62
  -7  17  -1   14.66    6.18
   7  17   1   16.94    5.98
   4 -18  -1   56.30    8.45
   4  18  -1   42.00    7.03
  -4  18   1   50.34    8.70
  -4 -18   1   37.59    7.48
   3  18  -1    7.74    4.31
   3 -18  -1    5.13    4.59
  -3  18   1    4.01    3.85
  -3 -18   1   10.17    4.81
  -2 -18   1   87.44   10.27
   2  18  -1  102.18   10.63
   2 -18  -1   73.56    9.40
  -2  18   1   77.43    9.66
   1 -18  -1   80.79   10.13
   1  18  -1   73.93    9.20
  -1 -18   1   82.71   10.24
  -1  18   1   79.49    9.59
   0  18   1  194.12   13.12
   0 -18   1  186.56   14.43
   0 -18  -1  176.32   13.98
  -1  18  -1  104.22   11.06
   1  18   1   89.73   10.34
  -1 -18  -1   73.77    9.52
   1 -18   1   96.42   10.93
   2 -18   1   99.08   11.24
   2  18   1  102.52   10.67
  -2 -18  -1   94.28   10.72
  -2  18  -1  122.51   11.94
  -3  18  -1  107.29   11.32
  -3 -18  -1  104.34   11.40
   3  18   1   90.38    9.97
   3 -18   1  102.06   11.48
   3  18   1  113.29   11.16
  -4  18  -1   14.10    6.56
   4  18   1   27.36    6.62
  -4 -18  -1   23.36    6.13
   4  18   1   26.75    5.90
   4 -18   1   34.15    7.47
  18   0  -2  564.27   24.31
  18   0  -2  553.21   23.55
 -18   0   2  567.87   23.97
 -17   0   2    6.41    4.28
  17   0  -2    8.13    4.01
  17   0  -2    2.98    5.21
  16   0  -2  696.96   25.80
  16   0  -2  709.88   26.03
 -16   0   2  658.98   25.21
  15   0  -2   10.14    4.44
 -15   0   2    5.49    3.58
  15   0  -2    1.10    3.00
 -14   0   2 1776.10   48.10
  14   0  -2 1739.62   48.31
  14   0  -2 1750.79   49.47
 -13   0   2   -1.91    2.60
  13   0  -2   -2.97    2.45
  13   0  -2    1.16    3.15
 -12   0   2   39.24    5.64
  12   0  -2   44.04    5.71
  12   0  -2   40.56    5.79
  11   0  -2    0.34    2.54
  11   0  -2    0.73    2.63
 -11   0   2   -1.80    2.45
  10   0  -2  138.08    8.21
  10   0  -2  130.54    7.64
 -10   0   2  145.69    8.24
  -9   0   2    2.92    2.18
   9   0  -2    1.41    2.16
   9   0  -2   -0.65    1.46
   8   0  -2  173.15    8.27
   8   0  -2  173.43    7.78
  -8   0   2  171.11    8.09
  -7   0   2   -0.87    1.48
   7   0  -2    0.69    1.41
   7   0  -2    0.22    1.83
   6   0  -2 1021.81   27.52
  -6   0   2 1046.96   26.45
   6   0  -2 1050.02   26.38
   5   0  -2    1.25    1.47
  -5   0   2    1.84    1.35
   5   0  -2   -1.03    1.08
   4   0  -2   56.51    3.12
   4   0  -2   52.06    3.72
  -4   0   2   56.34    2.07
  -4   0   2   59.59    3.74
   3   0  -2   -1.21    1.01
   3   0  -2   -1.71    1.33
  -3   0   2   -1.69    1.14
  -3   0   2   -0.46    0.67
   2   0  -2 2345.38   52.74
  -2   0   2 2410.52   51.35
   2   0  -2 2408.01   55.74
  -1   0   2   -0.31    0.45
   1   0  -2    0.49    0.29
  -1   0   2    0.49    0.49
   1   0  -2    0.31    0.60
   0   0   2 1552.80   35.55
   0   0   2 1528.43   33.75
   0   0   2 1572.84   34.26
   0   0  -2 1550.75   36.30
   1   0   2    0.14    0.63
   1   0   2   -0.17    0.62
   1   0   2    1.35    0.71
   1   0   2    0.21    0.61
   2   0   2 1228.50   28.01
   2   0   2 1205.00   27.63
   2   0   2 1206.52   28.86
  -3   0  -2    0.29    0.91
   3   0   2    0.34    1.15
   3   0   2    0.41    0.98
  -3   0  -2    0.10    0.87
   3   0   2    1.47    0.98
  -4   0  -2  285.05    8.89
   4   0   2  280.13    8.81
  -4   0  -2  292.02    7.65
   4   0   2  286.30    9.09
   5   0   2    2.02    1.28
  -5   0  -2    1.14    0.91
  -5   0  -2    0.46    1.29
   5   0   2    0.58    1.19
   6   0   2   20.17    3.02
  -6   0  -2   15.58    2.62
   6   0   2   14.56    2.43
  -6   0  -2   16.56    1.67
  -7   0  -2    1.29    1.66
  -7   0  -2    1.68    1.13
   7   0   2    0.28    1.56
   7   0   2    0.03    1.52
   8   0   2  359.44   12.98
   8   0   2  356.18   12.53
  -8   0  -2  357.66    9.63
  -8   0  -2  359.17   12.66
  -9   0  -2   -0.02    1.25
  -9   0  -2   -0.97    1.85
   9   0   2    2.38    2.07
   9   0   2   -1.23    1.87
  10   0   2  472.30   16.43
 -10   0  -2  474.57   16.53
  10   0   2  457.69   16.65
  11   0   2   -0.45    2.24
 -11   0  -2    3.51    2.78
  11   0   2   -1.07    2.61
  12   0   2    2.30    2.89
  12   0   2    2.68    3.17
 -12   0  -2    3.22    2.94
  13   0   2    7.31    2.90
 -13   0  -2    1.73    2.87
  13   0   2    2.25    3.07
 -14   0  -2    5.36    3.44
  14   0   2   -1.37    2.73
  14   0   2    4.89    2.93
 -15   0  -2   -0.99    3.14
  15   0   2   -0.31    2.84
  15   0   2   -2.17    3.49
 -16   0  -2    2.09    3.74
  16   0   2   -1.44    3.77
  16   0   2    3.11    3.67
  17   0   2   -5.60    4.42
 -17   0  -2    3.99    4.43
  18   0   2  167.07   14.43
 -18   0  -2  168.42   13.56
  18  -1  -2   37.80    7.96
 -18   1   2   53.34    8.31
  18   1  -2   41.22    8.49
 -18  -1   2   35.94    7.28
  18   1  -2   53.87    7.93
  17   1  -2  308.52   16.84
  17  -1  -2  317.84   16.94
  17   1  -2  345.19   17.20
 -17   1   2  320.74   16.97
  17  -1  -2  339.32   16.56
 -17  -1   2  332.68   16.99
 -16   1   2   65.59    8.40
  16   1  -2   60.39    8.55
  16  -1  -2   69.77    8.86
  16  -1  -2   79.20    8.47
 -16  -1   2   79.24    8.93
  16   1  -2   81.08    8.97
  15   1  -2  242.39   13.33
  15  -1  -2  255.72   13.15
  15   1  -2  252.71   13.63
 -15   1   2  226.45   13.15
  15  -1  -2  226.91   13.07
 -15  -1   2  242.76   13.24
 -14  -1   2    7.48    3.62
  14   1  -2   11.23    3.82
  14   1  -2    4.43    4.19
 -14   1   2    6.67    3.46
  14  -1  -2    7.25    3.55
  14  -1  -2   10.86    4.39
 -13   1   2  295.49   14.01
 -13  -1   2  312.36   14.23
  13   1  -2  313.93   14.34
  13   1  -2  296.19   14.18
  13  -1  -2  333.02   14.56
  13  -1  -2  327.65   14.19
 -12  -1   2  358.73   14.77
  12   1  -2  368.24   15.31
  12  -1  -2  343.36   14.43
  12   1  -2  355.25   14.88
 -12   1   2  348.19   14.80
  12  -1  -2  338.21   14.40
  11   1  -2   29.12    5.07
 -11  -1   2   40.30    5.42
 -11   1   2   43.20    5.62
  11   1  -2   31.46    5.05
  11  -1  -2   38.02    5.30
  11  -1  -2   37.95    5.12
  10  -1  -2  468.08   16.26
  10   1  -2  492.98   16.62
  10  -1  -2  472.35   16.57
  10   1  -2  486.12   17.15
 -10   1   2  445.74   16.36
 -10  -1   2  473.72   16.41
   9  -1  -2   17.57    3.32
   9  -1  -2   19.22    3.57
   9   1  -2   19.83    3.85
  -9   1   2   17.14    3.37
  -9  -1   2   18.97    3.60
   9   1  -2   15.15    3.17
   8   1  -2  996.03   26.70
  -8  -1   2  982.12   26.46
  -8   1   2  962.95   26.60
   8  -1  -2  996.77   27.45
   8  -1  -2  980.28   26.58
   8   1  -2 1005.33   28.08
   7   1  -2   -1.21    1.51
  -7   1   2    1.43    0.82
  -7  -1   2    1.73    1.55
   7   1  -2    1.24    1.42
   7  -1  -2    2.87    1.87
  -7   1   2    0.43    1.49
   7  -1  -2    2.26    1.58
   6   1  -2  226.29    8.90
  -6   1   2  224.78    6.15
   6   1  -2  235.99    8.39
   6  -1  -2  215.40    8.06
  -6  -1   2  230.93    8.57
  -6   1   2  219.57    8.48
   6  -1  -2  223.43    8.50
   5   1  -2  161.94    6.25
  -5  -1   2  174.46    6.63
   5  -1  -2  163.45    6.24
  -5   1   2  156.23    4.73
   5  -1  -2  166.07    6.65
   5   1  -2  150.82    6.72
  -5   1   2  170.71    6.64
   4   1  -2   -0.63    0.97
   4   1  -2    2.83    1.52
   4  -1  -2   -1.06    1.18
  -4   1   2   -0.22    0.70
  -4   1   2    1.99    1.31
   4  -1  -2   -0.60    0.93
  -4  -1   2    0.49    1.24
   3   1  -2   27.20    1.61
  -3   1   2   32.90    2.49
   3  -1  -2   32.40    2.51
  -3  -1   2   32.52    2.41
  -3   1   2   29.53    1.90
   3  -1  -2   32.02    2.14
   3   1  -2   32.00    2.17
   3   1  -2   29.75    2.58
   2   1  -2  980.32   21.79
   2  -1  -2  961.08   22.54
  -2   1   2 1011.31   22.08
  -2  -1   2  989.56   22.71
   2  -1  -2  986.67   24.12
  -2   1   2 1001.92   22.83
  -2  -1   2  972.95   22.73
   2   1  -2 1000.76   24.27
   1  -1  -2 1707.86   38.02
   1  -1  -2 1690.56   40.01
  -1   1   2 1716.46   37.10
  -1  -1   2 1707.97   37.93
   1   1  -2 1710.95   39.96
  -1   1   2 1689.65   37.53
   1   1  -2 1716.30   37.00
  -1  -1   2 1699.69   37.62
   0   1   2 1169.18   25.86
   0  -1   2 1197.96   26.23
   0   1  -2 1144.80   27.55
   0  -1   2 1170.16   26.31
   0  -1  -2 1154.61   26.25
   0   1  -2 1186.08   25.88
   0   1   2 1157.16   25.93
   0  -1  -2 1182.19   27.88
   1   1   2  969.30   21.98
  -1   1  -2  995.29   22.03
   1  -1   2  980.54   22.51
   1   1   2  945.99   22.35
   1  -1   2 1006.20   22.44
   1   1   2  973.07   23.70
   1   1   2  980.65   21.91
   2   1   2 3200.16   70.61
  -2   1  -2 3264.11   69.66
   2  -1   2 3265.56   71.91
   2  -1   2 3274.64   71.05
   2  -1   2 3229.48   75.15
   2   1   2 3245.00   69.51
   2   1   2 3218.95   75.28
   2   1   2 3269.43   71.84
  -3  -1  -2 5144.64  112.05
   3   1   2 5250.16  113.95
  -3   1  -2 5184.96  110.15
   3  -1   2 5014.27  118.47
   3  -1   2 5124.97  112.44
   3   1   2 5135.10  119.23
   3   1   2 5304.97  110.06
   3  -1   2 5226.80  113.99
  -4   1  -2 3118.64   68.16
  -4  -1  -2 2937.40   67.51
   4  -1   2 3005.81   70.92
   4   1   2 2975.81   71.79
   4  -1   2 3070.63   69.01
  -4   1  -2 3136.23   65.96
   4   1   2 3098.72   69.05
   4   1   2 3063.90   65.53
   5  -1   2   36.66    2.79
  -5   1  -2   34.85    3.22
  -5   1  -2   39.14    2.66
   5   1   2   33.68    3.13
   5  -1   2   38.72    3.48
  -5  -1  -2   28.45    2.81
   5   1   2   33.34    3.36
   6  -1   2 1265.54   32.73
   6   1   2 1308.33   33.71
  -6   1  -2 1327.75   32.37
  -6  -1  -2 1302.80   31.94
   6  -1   2 1324.68   33.00
  -6   1  -2 1312.52   29.72
  -6  -1  -2 1327.33   29.14
  -6  -1  -2 1316.00   28.17
   6   1   2 1281.41   32.78
  -7   1  -2  405.04   13.34
  -7  -1  -2  407.96   13.07
  -7   1  -2  386.95   10.86
   7  -1   2  407.83   12.89
   7   1   2  420.89   13.76
   7   1   2  386.41   13.44
  -7  -1  -2  409.33   10.27
   7  -1   2  439.79   13.87
   8  -1   2  204.89    8.48
  -8  -1  -2  207.63    8.80
   8   1   2  203.92    9.15
   8   1   2  201.52    9.05
  -8   1  -2  188.83    8.79
  -8  -1  -2  191.81    5.96
  -8   1  -2  209.89    6.78
   8  -1   2  212.90    9.22
  -9  -1  -2  229.10    9.95
   9  -1   2  221.92    9.53
  -9   1  -2  225.76    7.33
   9   1   2  228.08   10.24
   9  -1   2  239.82   10.44
  -9   1  -2  216.06   10.02
   9   1   2  245.53   10.58
  10   1   2    0.54    2.20
  10   1   2    1.84    2.64
 -10   1  -2    2.41    2.40
  10  -1   2    4.39    2.52
 -10  -1  -2    1.77    2.47
  10  -1   2    3.61    2.65
  11   1   2  426.69   16.75
 -11   1  -2  453.69   16.82
  11  -1   2  477.49   17.44
  11  -1   2  436.63   16.06
 -11  -1  -2  447.01   16.63
  11   1   2  465.34   17.10
  12  -1   2   93.05    8.34
 -12  -1  -2   85.42    7.63
  12   1   2   94.94    7.68
 -12   1  -2  105.50    8.34
  12  -1   2   90.31    7.25
  12   1   2   90.05    8.29
  13   1   2   15.25    3.78
  13   1   2   12.05    4.01
  13  -1   2   15.34    3.75
 -13  -1  -2    9.23    3.63
 -13   1  -2    3.36    3.03
  13  -1   2    5.52    3.51
  14   1   2  123.87    9.51
  14  -1   2   99.93    9.71
 -14   1  -2  115.65    9.64
  14  -1   2  127.80    8.50
  14   1   2  101.33    9.74
 -14  -1  -2   99.33    8.94
  15   1   2   53.56    7.12
 -15   1  -2   53.22    7.49
  15  -1   2   65.96    7.24
  15   1   2   54.52    7.72
  15  -1   2   43.45    7.12
 -15  -1  -2   70.99    8.27
 -16  -1  -2  247.40   14.20
  16   1   2  243.29   13.76
  16  -1   2  241.73   14.31
 -16   1  -2  253.53   14.44
  16   1   2  250.26   14.66
  17   1   2   55.50    8.90
 -17   1  -2   60.79    8.97
 -17  -1  -2   64.31    8.55
  17  -1   2   48.01    8.45
 -18  -1  -2  102.97   11.22
  18   1   2  102.32   11.78
 -18   1  -2  138.20   12.61
  18  -1   2  103.19   11.86
 -18   2   2   32.34    7.13
 -18  -2   2   37.47    7.56
  18   2  -2   33.47    7.76
  18   2  -2   42.31    7.45
  18  -2  -2   30.57    7.55
  17   2  -2   -0.62    3.70
 -17  -2   2   -0.01    3.71
  17   2  -2    4.79    4.81
  17  -2  -2   14.78    5.72
 -17   2   2   -1.48    3.54
  16   2  -2    3.15    4.40
 -16   2   2    8.59    4.11
  16  -2  -2    5.83    3.50
 -16  -2   2   -3.06    3.27
  16  -2  -2    8.12    4.93
  16   2  -2   10.13    4.47
  15  -2  -2   89.27    8.36
 -15  -2   2   84.43    8.62
  15   2  -2   89.82    9.41
  15   2  -2   94.36    9.44
  15  -2  -2   98.03    9.54
 -15   2   2   78.23    8.79
  14   2  -2    3.79    3.20
  14  -2  -2    2.72    2.70
  14  -2  -2    4.66    3.56
  14   2  -2   -7.39    3.25
 -14  -2   2    3.07    3.16
 -14   2   2    3.91    3.37
  13  -2  -2  392.82   16.50
 -13   2   2  369.38   16.21
  13   2  -2  409.25   17.27
 -13  -2   2  416.43   16.54
  13  -2  -2  389.86   15.92
  13   2  -2  406.16   16.70
 -12   2   2  205.66   11.12
  12  -2  -2  197.99   10.52
  12  -2  -2  214.79   11.02
  12   2  -2  219.32   11.35
  12   2  -2  205.86   11.24
 -12  -2   2  214.88   10.98
  11  -2  -2  950.50   28.28
 -11   2   2  941.57   28.13
  11   2  -2  986.56   29.75
  11  -2  -2  950.79   28.40
 -11  -2   2  959.72   27.86
  10   2  -2  380.25   14.52
  10  -2  -2  395.47   14.50
 -10   2   2  365.86   14.47
 -10   2   2  411.88   10.54
  10  -2  -2  393.00   14.50
 -10  -2   2  381.60   14.31
  10   2  -2  392.11   15.37
   9   2  -2 1210.73   33.87
   9   2  -2 1201.46   32.27
  -9   2   2 1212.59   32.17
  -9  -2   2 1170.41   31.60
  -9   2   2 1199.96   27.49
   9  -2  -2 1177.66   31.96
   9  -2  -2 1222.83   32.82
   8  -2  -2   16.28    3.06
  -8  -2   2   19.21    3.23
  -8   2   2   18.77    1.98
   8   2  -2   19.02    3.23
   8  -2  -2   20.73    3.44
  -8   2   2   22.49    3.52
   8   2  -2   15.67    3.49
  -7  -2   2 1874.44   44.80
  -7   2   2 1892.02   41.61
  -7   2   2 1826.64   44.96
   7  -2  -2 1879.87   46.86
   7   2  -2 1892.15   47.93
   7  -2  -2 1834.79   45.15
   7   2  -2 1939.72   45.59
   6  -2  -2  792.89   21.72
   6  -2  -2  783.94   21.05
  -6  -2   2  813.98   21.14
  -6   2   2  787.29   18.84
   6   2  -2  790.80   21.27
   6   2  -2  780.98   22.55
  -6   2   2  817.90   21.34
  -5   2   2  196.26    6.07
   5   2  -2  187.21    7.81
  -5   2   2  207.14    7.46
   5   2  -2  193.09    7.21
   5  -2  -2  191.75    7.29
   5  -2  -2  181.67    6.96
  -5  -2   2  192.20    7.21
  -4   2   2  295.45    8.10
   4  -2  -2  280.01    8.73
  -4   2   2  299.57    9.16
   4   2  -2  264.69    9.53
  -4  -2   2  289.62    8.94
   4   2  -2  286.17    8.97
   4  -2  -2  297.34    9.25
   4   2  -2  299.89    7.26
   3   2  -2 1594.41   34.98
  -3   2   2 1625.85   35.63
   3  -2  -2 1609.19   36.76
  -3  -2   2 1580.90   36.90
  -3   2   2 1632.87   36.66
   3  -2  -2 1609.59   38.61
  -3  -2   2 1573.39   36.40
   2  -2  -2 6130.73  138.93
  -2  -2   2 6088.61  132.41
   2   2  -2 6099.33  128.64
  -2   2   2 6141.15  130.71
   2   2  -2 5857.50  139.02
  -2  -2   2 6019.46  130.60
  -2   2   2 6134.29  128.86
   2  -2  -2 6019.93  132.24
   1  -2  -2   80.55    2.96
   1   2  -2   73.33    3.24
  -1   2   2   72.84    2.76
   1   2  -2   81.21    3.25
   1  -2  -2   70.29    3.36
  -1   2   2   70.32    3.23
  -1  -2   2   73.56    2.95
  -1  -2   2   79.18    3.20
   0   2   2  122.36    4.42
   0  -2   2  121.51    4.06
   0   2   2  117.56    3.24
   0   2   2  117.07    4.08
   0  -2   2  119.87    3.90
   0   2  -2  116.27    3.66
   0   2  -2  116.61    4.13
   0  -2  -2  120.12    3.89
   1  -2   2  736.32   17.35
  -1   2  -2  731.57   17.27
   1   2   2  724.99   17.06
   1  -2   2  746.70   17.68
   1   2   2  725.60   16.55
  -1  -2  -2  719.87   17.45
  -2   2  -2    7.29    1.61
   2   2   2    7.96    1.26
   2   2   2    5.71    1.00
   2   2   2    7.27    1.55
   2  -2   2    6.09    1.53
   2   2   2    5.59    1.56
   2  -2   2    7.04    1.46
   3   2   2  920.05   24.14
   3   2   2  960.24   21.56
   3  -2   2  923.31   22.40
  -3   2  -2  945.28   22.05
   3   2   2  940.17   23.14
   3  -2   2  941.31   23.20
   3  -2   2  938.69   22.86
  -3  -2  -2  928.85   21.97
   4   2   2 3263.00   73.21
  -4   2  -2 3262.00   70.23
  -4   2  -2 3257.03   72.20
   4   2   2 3247.09   69.56
   4  -2   2 3233.78   73.14
  -4  -2  -2 3154.89   71.22
   4  -2   2 3212.37   74.77
   4   2   2 3218.92   76.53
  -5   2  -2 2724.28   58.73
  -5   2  -2 2716.38   61.03
  -5  -2  -2 2650.19   60.09
   5   2   2 2640.70   64.44
   5  -2   2 2619.93   62.62
   5   2   2 2691.44   61.85
   5  -2   2 2654.76   61.85
   5   2   2 2688.23   57.89
  -6  -2  -2   59.22    4.06
   6   2   2   62.57    2.88
   6   2   2   64.49    4.86
   6  -2   2   60.16    3.78
  -6   2  -2   61.32    4.53
  -6   2  -2   61.63    3.65
   6   2   2   58.81    4.62
   6  -2   2   65.38    4.85
   7   2   2   25.70    3.58
   7   2   2   26.24    3.79
  -7   2  -2   24.74    3.53
  -7   2  -2   26.94    2.61
   7  -2   2   19.84    3.13
   7  -2   2   25.03    2.79
  -7  -2  -2   21.16    3.04
  -8   2  -2    2.47    1.96
  -8  -2  -2    0.49    0.92
   8   2   2    2.67    2.17
  -8  -2  -2    0.90    1.69
   8   2   2    3.33    1.96
   8  -2   2    0.86    1.62
  -8  -2  -2    1.94    0.93
   8  -2   2   -0.03    1.46
  -8   2  -2    1.09    1.47
   9   2   2   71.94    6.34
   9  -2   2   80.67    6.50
  -9   2  -2   75.99    4.33
   9   2   2   68.85    6.10
  -9  -2  -2   80.03    5.96
   9  -2   2   73.14    5.18
  -9   2  -2   65.68    5.86
 -10   2  -2  200.68   10.00
  10   2   2  176.37    9.80
  10  -2   2  201.61    9.10
  10   2   2  184.03    9.78
 -10  -2  -2  186.51    9.44
 -10   2  -2  198.88    7.25
  10  -2   2  198.18   10.09
 -11  -2  -2   38.92    5.21
  11  -2   2   36.30    5.48
  11   2   2   32.32    5.32
  11   2   2   41.74    5.86
 -11   2  -2   38.23    5.51
  11  -2   2   39.30    4.89
 -12  -2  -2   21.42    4.61
  12  -2   2   31.90    5.46
  12  -2   2   34.83    4.96
  12   2   2   26.74    5.24
  12   2   2   31.98    5.13
 -12   2  -2   21.71    4.65
 -13  -2  -2   -0.06    2.37
 -13   2  -2    2.85    2.93
  13   2   2    1.39    3.39
  13  -2   2   -2.74    3.05
  13   2   2    4.10    2.68
  13  -2   2   -1.03    2.49
 -14  -2  -2   27.24    5.24
  14   2   2   24.04    5.00
  14   2   2   20.60    5.20
 -14   2  -2   24.46    5.10
  14  -2   2   16.64    4.73
  15   2   2   21.28    5.08
 -15  -2  -2   22.70    5.25
  15  -2   2   21.99    5.57
  15   2   2   13.94    5.04
 -15   2  -2   12.79    4.49
  16   2   2    5.94    5.15
  16   2   2    7.52    3.75
 -16  -2  -2    6.29    3.86
 -16   2  -2    1.16    3.85
  16  -2   2   -1.37    3.81
 -17   2  -2  175.97   13.66
 -17  -2  -2  160.66   12.63
  17   2   2  187.85   12.60
  17  -2   2  162.96   13.83
  17   2   2  156.39   13.61
  18   2   2   56.47    9.25
  18  -2   2   50.30    8.81
 -18  -2  -2   48.36    8.03
 -18   2  -2   57.54    8.76
 -18   3   2   10.34    5.01
 -18  -3   2   17.71    5.90
  18  -3  -2   13.24    6.51
  18   3  -2   23.10    6.16
  18   3  -2   10.61    6.15
  17   3  -2    6.93    4.16
  17  -3  -2   11.93    5.20
 -17  -3   2    7.89    4.13
  17   3  -2    2.02    5.03
 -17   3   2    2.17    4.17
  16   3  -2    4.08    3.90
 -16   3   2   -3.64    3.15
 -16  -3   2    4.71    3.87
  16  -3  -2   12.23    4.80
  16   3  -2    5.03    4.57
  15  -3  -2   27.12    4.81
 -15  -3   2   13.07    4.37
  15   3  -2   15.35    4.69
  15   3  -2   11.44    4.82
 -15   3   2   15.73    4.55
  15  -3  -2    8.22    4.51
  14  -3  -2    6.20    3.05
  14   3  -2    3.37    3.09
 -14   3   2    2.64    3.09
  14  -3  -2   -0.79    3.13
  14   3  -2   11.66    4.30
 -14  -3   2    1.27    3.03
  13  -3  -2    5.23    2.79
  13  -3  -2    5.82    3.72
 -13  -3   2    4.24    2.99
  13   3  -2    3.82    3.71
 -13   3   2   -0.61    2.72
  13   3  -2    6.27    3.56
 -12  -3   2  494.31   17.78
  12   3  -2  470.37   18.22
  12   3  -2  494.28   19.16
  12  -3  -2  476.56   17.56
  12  -3  -2  481.59   18.11
 -12   3   2  491.60   18.33
 -11   3   2   70.09    6.80
  11  -3  -2   64.28    6.07
  11  -3  -2   68.73    6.72
  11   3  -2   61.33    6.80
  11   3  -2   78.79    7.41
 -11  -3   2   60.08    6.18
  10   3  -2  527.60   18.95
  10  -3  -2  548.86   17.87
 -10   3   2  495.19   17.52
 -10   3   2  505.11   13.91
 -10  -3   2  509.03   17.28
  10   3  -2  517.65   17.85
  10  -3  -2  521.99   17.40
   9   3  -2   52.63    5.44
   9  -3  -2   48.01    5.07
  -9   3   2   44.04    4.96
   9   3  -2   46.00    5.53
   9  -3  -2   55.37    4.95
  -9  -3   2   44.44    4.75
  -9   3   2   52.23    3.49
  -8   3   2 1334.70   30.87
  -8   3   2 1327.75   34.16
   8   3  -2 1343.53   34.56
   8   3  -2 1325.51   36.42
  -8  -3   2 1341.89   33.70
   8  -3  -2 1320.53   34.84
   8  -3  -2 1281.55   34.14
   7  -3  -2  359.61   11.98
  -7   3   2  337.21   10.16
   7   3  -2  357.64   12.19
  -7  -3   2  350.39   11.77
  -7   3   2  357.27   12.21
   7  -3  -2  353.04   12.02
   7   3  -2  343.74   13.03
  -6   3   2  617.64   17.26
   6   3  -2  595.13   13.99
   6  -3  -2  608.61   17.33
  -6   3   2  614.42   15.57
   6   3  -2  585.59   17.30
   6  -3  -2  617.29   17.29
   6   3  -2  604.26   18.59
  -6  -3   2  595.81   16.81
   5   3  -2  212.41    8.70
   5   3  -2  212.21    6.08
  -5   3   2  224.06    8.02
  -5   3   2  223.78    7.21
   5  -3  -2  208.17    7.82
   5  -3  -2  220.58    7.94
  -5  -3   2  212.40    7.70
  -5  -3   2  228.79    8.20
   4  -3  -2  276.35    8.86
   4   3  -2  273.16    7.54
  -4  -3   2  285.47    9.10
   4   3  -2  272.70    9.75
  -4   3   2  273.93    8.33
   4  -3  -2  275.80    9.04
  -4  -3   2  278.39    8.58
  -4   3   2  285.61    8.91
   3   3  -2 1539.58   38.15
  -3  -3   2 1534.00   35.11
   3  -3  -2 1549.60   35.94
   3   3  -2 1536.48   34.31
  -3   3   2 1585.29   35.08
   3  -3  -2 1545.38   37.48
  -3  -3   2 1523.54   36.17
  -3   3   2 1552.05   35.42
  -2  -3   2  542.33   13.32
  -2  -3   2  540.56   14.18
   2   3  -2  534.24   14.80
  -2   3   2  545.03   13.89
   2  -3  -2  543.91   14.58
   2   3  -2  523.74   13.39
  -2   3   2  556.14   13.46
   2  -3  -2  529.97   13.81
   1  -3  -2 1868.10   44.63
   1   3  -2 1854.67   41.45
   1  -3  -2 1882.71   42.39
  -1  -3   2 1893.09   41.45
  -1   3   2 1884.87   41.76
   1   3  -2 1822.35   44.28
  -1  -3   2 1877.36   42.67
  -1   3   2 1887.97   41.21
   0  -3  -2   96.85    4.05
   0   3   2   99.10    4.43
   0   3  -2  103.47    3.70
   0   3   2   88.76    4.12
   0  -3   2   98.23    4.23
   0   3  -2  105.17    4.37
   0  -3   2  102.69    3.71
   0   3   2   94.66    2.73
   1  -3   2  246.78    6.99
  -1   3  -2  241.90    7.48
   1   3   2  221.29    5.63
   1  -3   2  238.24    7.43
   1   3   2  231.88    7.13
  -1  -3  -2  233.18    7.24
  -1   3  -2  229.76    6.23
   2   3   2  267.38    9.21
  -2  -3  -2  284.76    7.22
   2   3   2  291.59    8.23
  -2   3  -2  297.26    8.75
  -2  -3  -2  288.10    8.75
   2  -3   2  281.63    8.73
   2  -3   2  282.99    8.42
  -3   3  -2  134.30    5.47
   3   3   2  133.36    4.87
  -3  -3  -2  131.34    5.54
   3   3   2  142.30    6.16
  -3  -3  -2  145.65    4.69
   3  -3   2  138.22    5.49
   3  -3   2  140.11    5.75
   4   3   2 2048.91   50.12
  -4   3  -2 2005.05   45.76
   4   3   2 2022.63   47.80
   4  -3   2 2066.46   47.63
   4   3   2 2011.52   44.90
   4  -3   2 2072.95   47.91
  -4  -3  -2 2044.78   45.80
   5   3   2 1267.65   28.97
   5  -3   2 1254.00   30.83
   5   3   2 1275.66   32.00
  -5   3  -2 1276.43   30.04
  -5   3  -2 1324.12   31.59
   5   3   2 1278.49   33.47
  -5  -3  -2 1262.08   30.23
   5  -3   2 1280.05   32.06
   6  -3   2  831.16   21.70
   6   3   2  854.56   19.95
   6   3   2  855.68   23.35
  -6  -3  -2  830.50   21.74
   6  -3   2  819.63   23.13
  -6   3  -2  880.69   22.93
   6   3   2  832.46   24.08
  -6   3  -2  861.61   21.23
  -7  -3  -2  437.35   13.57
   7  -3   2  440.30   14.75
  -7   3  -2  444.59   12.75
   7   3   2  434.22   15.18
   7   3   2  446.51   11.41
   7   3   2  455.51   14.92
   7  -3   2  434.23   13.06
  -7   3  -2  445.71   14.42
   8  -3   2   80.76    6.21
   8   3   2   84.19    6.38
   8   3   2   75.98    3.32
  -8   3  -2   72.39    4.54
  -8  -3  -2   69.81    5.17
  -8   3  -2   70.95    5.70
   8  -3   2   70.86    4.60
   8   3   2   75.23    6.21
   9   3   2  116.32    7.58
  -9  -3  -2  121.34    7.01
  -9   3  -2  117.04    7.35
   9   3   2  111.91    7.18
   9  -3   2  119.41    7.24
  -9   3  -2  124.66    5.96
   9  -3   2  129.14    6.56
 -10   3  -2  279.46    9.72
  10   3   2  277.22   12.70
 -10   3  -2  280.43   12.28
  10  -3   2  315.38   13.16
  10  -3   2  292.41   11.13
  10   3   2  293.58   12.85
 -10  -3  -2  265.52   11.53
  11   3   2  234.01   11.72
 -11  -3  -2  211.33   10.53
  11   3   2  217.70   11.51
  11  -3   2  226.19   10.09
  11  -3   2  236.59   11.63
 -11   3  -2  220.60   11.19
 -12   3  -2  110.09    8.78
 -12  -3  -2  110.47    8.15
  12   3   2  127.97    8.91
  12   3   2  111.13    8.90
  12  -3   2  115.70    7.49
  12  -3   2  108.12    9.09
  13   3   2   81.50    8.19
 -13  -3  -2   78.08    7.58
 -13   3  -2   78.81    8.09
  13  -3   2   88.76    8.78
  13   3   2   65.65    7.99
  14   3   2    1.72    2.86
  14   3   2   -0.10    3.62
 -14   3  -2    0.58    3.03
 -14  -3  -2    1.96    2.96
  14  -3   2   -3.03    2.78
 -15   3  -2   67.76    8.44
  15   3   2   64.04    8.67
  15  -3   2   53.73    8.09
  15   3   2   80.34    8.92
 -15  -3  -2   67.84    8.07
 -16  -3  -2   -0.77    3.72
  16  -3   2   -0.25    3.90
  16   3   2   -2.89    4.31
  16   3   2    6.54    3.82
 -16   3  -2   -1.02    3.79
 -17  -3  -2    1.98    3.94
 -17   3  -2    1.87    4.18
  17   3   2    0.26    4.24
  17   3   2    2.26    5.08
  17  -3   2    2.04    4.84
  18   3   2    6.94    5.79
  18   3   2   26.98    6.51
 -18  -3  -2   20.78    5.87
 -18   3  -2   13.69    5.27
  18  -3   2   29.98    7.36
  18   4  -2  146.65   13.21
 -18   4   2  149.24   13.08
  18  -4  -2  140.62   13.08
 -18  -4   2  158.20   12.65
  17   4  -2  122.38   11.92
  17  -4  -2   90.83   10.28
 -17   4   2   92.22   10.27
 -17  -4   2  107.49   10.33
  17   4  -2   98.71   11.05
 -16   4   2   80.71    9.45
  16   4  -2  109.45   10.89
  16   4  -2   86.94    9.86
 -16  -4   2   83.58    8.97
  16  -4  -2   80.82    9.71
  15   4  -2   33.02    6.25
  15   4  -2   24.08    5.82
 -15  -4   2   28.14    5.83
 -15   4   2   36.48    6.32
  15  -4  -2   19.00    5.43
  14  -4  -2   97.38    9.32
 -14  -4   2   98.79    8.70
  14   4  -2  106.89    9.90
  14   4  -2   91.18    9.32
  14  -4  -2  105.34    8.22
 -14   4   2  102.12    9.33
  13   4  -2   -0.43    2.94
 -13  -4   2    5.37    3.33
  13  -4  -2    3.41    3.36
 -13   4   2    3.10    3.13
  13   4  -2   12.04    4.23
  13  -4  -2    6.94    3.00
  12   4  -2   72.33    7.71
 -12  -4   2   79.14    7.18
  12   4  -2   74.58    7.89
 -12   4   2   52.54    6.65
  12  -4  -2   74.69    6.68
  12  -4  -2   77.68    7.57
 -11   4   2  643.38   21.10
  11  -4  -2  626.84   20.22
  11   4  -2  646.18   22.30
 -11  -4   2  571.07   19.69
  11  -4  -2  572.43   20.33
 -10   4   2  100.68    7.38
 -10  -4   2   99.00    7.01
 -10   4   2   97.01    5.40
  10  -4  -2  108.52    7.08
  10   4  -2   96.82    7.73
  10  -4  -2   89.72    6.49
  10   4  -2  104.78    8.20
  -9   4   2   18.06    3.48
   9  -4  -2   13.91    3.18
   9  -4  -2   14.46    3.23
   9   4  -2   14.17    3.22
  -9   4   2   17.37    2.69
   9   4  -2   11.98    3.56
  -9  -4   2   14.60    3.30
  -8  -4   2  382.90   13.10
   8   4  -2  386.79   14.85
  -8   4   2  398.05   11.81
  -8   4   2  396.51   13.74
   8  -4  -2  395.77   13.28
  -8  -4   2  378.29   13.72
   8  -4  -2  378.70   13.58
  -7  -4   2  358.65   12.89
  -7   4   2  390.89   12.91
   7   4  -2  372.61   14.00
  -7  -4   2  386.47   12.44
   7  -4  -2  364.45   12.40
   7  -4  -2  371.33   12.79
  -7   4   2  381.09   11.43
   7   4  -2  373.88    9.60
   6  -4  -2 1985.87   46.75
  -6   4   2 1947.19   44.32
  -6   4   2 1933.63   46.01
   6   4  -2 1882.52   42.65
  -6  -4   2 1954.50   46.88
   6  -4  -2 1934.19   47.59
  -6  -4   2 1950.34   45.41
   6   4  -2 1939.02   49.53
  -5  -4   2   -2.51    1.11
  -5   4   2    0.37    1.26
   5   4  -2   -1.43    1.06
  -5   4   2   -1.56    1.18
   5   4  -2   -1.00    1.49
   5  -4  -2   -0.85    1.30
   5  -4  -2    1.07    1.60
  -5  -4   2    0.61    1.57
  -4   4   2 4977.86  107.63
   4   4  -2 4840.11  105.17
  -4  -4   2 4962.65  109.63
   4  -4  -2 4903.30  113.91
  -4  -4   2 4902.92  107.11
   4  -4  -2 4800.87  109.22
   4   4  -2 4871.70  115.09
  -4   4   2 5014.27  106.25
  -3  -4   2   45.51    3.48
  -3   4   2   52.20    3.53
   3  -4  -2   43.60    3.33
  -3   4   2   48.45    3.02
   3   4  -2   51.83    3.21
   3   4  -2   39.70    3.50
   3  -4  -2   44.93    3.34
  -3  -4   2   46.34    2.84
   2  -4  -2 4579.33  106.67
  -2  -4   2 4610.74  102.27
  -2   4   2 4733.68   99.89
   2   4  -2 4547.31   99.08
  -2   4   2 4537.58   99.49
  -2  -4   2 4589.33   99.69
   2  -4  -2 4611.96  101.90
   1   4  -2 1061.11   26.52
  -1   4   2 1085.47   24.00
  -1  -4   2 1066.82   25.94
   1   4  -2 1073.38   25.25
  -1   4   2 1054.09   25.44
   1  -4  -2 1042.42   25.55
  -1  -4   2 1056.85   24.38
   0   4   2  126.24    5.43
   0   4   2  119.70    5.20
   0  -4   2  126.91    5.32
   0   4  -2  130.22    4.71
   0   4  -2  124.41    5.29
   0  -4  -2  121.92    5.12
   0  -4   2  132.05    4.48
  -1   4  -2  233.67    6.82
  -1   4  -2  232.35    7.95
   1   4   2  228.18    8.25
   1  -4   2  242.40    8.04
  -1  -4  -2  237.79    7.89
   1   4   2  248.16    7.84
   1  -4   2  245.80    7.26
   2  -4   2   68.26    3.87
  -2  -4  -2   62.72    2.37
  -2  -4  -2   73.71    4.09
  -2   4  -2   69.13    4.04
   2   4   2   68.16    4.18
   2  -4   2   66.58    2.72
   2   4   2   66.33    3.70
   2  -4   2   67.16    3.52
   3  -4   2  109.15    4.91
   3  -4   2  101.70    3.56
  -3  -4  -2  102.25    3.77
   3  -4   2  101.27    5.06
  -3  -4  -2  108.77    5.26
  -3   4  -2  109.96    5.20
   3   4   2  105.92    5.59
   3   4   2  105.66    4.61
  -4  -4  -2  302.04    8.38
  -4  -4  -2  287.94    9.93
   4  -4   2  282.38    7.85
  -4   4  -2  289.00    9.41
   4  -4   2  280.25    9.87
   4   4   2  263.95   10.29
   4   4   2  274.96    8.51
  -5   4  -2  510.84   14.48
   5   4   2  489.02   16.12
   5  -4   2  514.59   13.40
  -5   4  -2  517.71   15.11
   5   4   2  505.47   13.26
  -5  -4  -2  520.71   15.54
  -5  -4  -2  505.46   13.74
   5  -4   2  502.28   15.47
  -6  -4  -2  931.65   23.53
   6  -4   2  914.25   23.42
   6   4   2  933.44   25.50
   6  -4   2  951.26   25.62
   6   4   2  901.64   26.47
  -6   4  -2  943.08   23.61
  -6   4  -2  944.49   24.91
   6   4   2  933.86   22.20
   7   4   2  204.12    9.64
   7  -4   2  195.32    7.27
   7   4   2  209.16    9.34
  -7   4  -2  204.11    8.88
   7  -4   2  212.44    9.27
   7   4   2  194.88    6.55
  -7  -4  -2  199.10    8.02
  -7   4  -2  207.74    8.05
   8   4   2  285.88   12.24
  -8   4  -2  295.33   11.57
   8   4   2  286.07    8.31
  -8  -4  -2  265.86   10.30
  -8   4  -2  271.94    9.88
   8  -4   2  289.10    9.79
   8   4   2  288.04   11.83
   8  -4   2  289.52   11.72
   9  -4   2   74.90    4.99
  -9   4  -2   74.40    5.09
  -9  -4  -2   82.97    5.90
   9   4   2   86.02    7.20
  -9   4  -2   67.10    6.16
   9  -4   2   76.97    6.75
   9   4   2   64.82    6.56
  10   4   2  368.26   15.25
 -10  -4  -2  371.71   13.95
  10   4   2  408.63   16.09
 -10   4  -2  399.56   12.72
 -10   4  -2  375.90   14.93
  10  -4   2  411.84   13.59
  10  -4   2  389.74   15.37
  11  -4   2   81.99    7.76
 -11  -4  -2   81.64    6.80
  11   4   2   80.67    7.98
 -11   4  -2   90.02    7.60
  11   4   2   85.01    7.85
  11  -4   2   73.97    5.78
  12   4   2  201.13   11.56
  12   4   2  208.74   11.64
  12  -4   2  220.68   11.85
 -12  -4  -2  199.62   10.42
 -12   4  -2  188.00   10.84
 -13  -4  -2   17.75    4.44
  13  -4   2   19.54    5.07
  13   4   2   28.72    5.42
  13   4   2   26.08    5.43
 -13   4  -2   22.02    4.86
 -14   4  -2  135.97   10.86
 -14  -4  -2  187.76   10.79
  14   4   2  155.55   10.83
  14   4   2  162.35   11.21
  14  -4   2  168.61   11.31
 -15  -4  -2    1.41    3.32
 -15   4  -2    7.24    3.70
  15  -4   2   -0.67    4.02
  15   4   2    1.49    4.36
  15   4   2    2.95    3.59
  16   4   2   94.74   10.67
 -16   4  -2   91.92   10.17
 -16  -4  -2  103.82    9.79
  16   4   2  112.93   10.96
  16  -4   2  100.15   10.79
  17   4   2   35.39    7.34
  17   4   2   47.52    7.68
 -17  -4  -2   44.24    7.18
 -17   4  -2   27.75    6.94
  17  -4   2   36.57    7.59
 -18  -4  -2    3.70    4.52
  18   4   2    2.88    4.45
  18   4   2    0.98    5.61
  18  -4   2   -2.35    4.62
 -18   4  -2    3.80    4.14
 -18   5   2   47.16    7.96
 -18  -5   2   80.77    9.54
 -18  -5   2   60.83    8.44
  18   5  -2   68.68   10.13
  18  -5  -2   77.05   10.05
 -17  -5   2  205.01   12.77
 -17  -5   2  172.11   12.13
  17  -5  -2  196.42   13.20
 -17   5   2  172.18   13.62
  17   5  -2  190.51   13.65
 -16  -5   2   56.79    7.72
 -16  -5   2   56.09    7.52
 -16   5   2   43.58    7.32
  16  -5  -2   39.74    7.32
  16   5  -2   60.51    8.35
 -15  -5   2   42.54    6.72
  15   5  -2   60.92    8.20
  15  -5  -2   60.44    8.07
 -15  -5   2   43.43    6.48
 -15   5   2   44.47    7.11
 -14  -5   2   13.08    4.16
 -14  -5   2   10.42    3.97
 -14   5   2    7.09    3.93
  14   5  -2   18.60    5.37
  14  -5  -2   10.24    4.53
 -13   5   2   70.16    7.78
  13  -5  -2   80.04    8.38
 -13  -5   2   74.88    7.34
 -13  -5   2   66.96    7.48
  13   5  -2   69.64    8.36
  13  -5  -2   86.26    7.09
  12  -5  -2    4.40    2.86
 -12  -5   2    4.71    2.87
 -12   5   2   10.20    3.49
  12   5  -2    7.68    3.72
  12  -5  -2   -0.04    3.12
 -12  -5   2    4.60    3.16
 -11  -5   2   97.56    7.88
  11  -5  -2  115.62    7.96
  11   5  -2  107.21    8.97
  11  -5  -2   98.75    7.25
 -11   5   2   92.85    7.77
 -11   5   2  114.46    6.36
 -11  -5   2   93.21    7.31
  10  -5  -2  478.39   16.53
 -10  -5   2  471.00   16.49
 -10  -5   2  485.27   17.63
 -10   5   2  549.62   18.05
 -10   5   2  491.58   14.90
  -9  -5   2  168.65    8.31
  -9   5   2  168.15    7.38
  -9  -5   2  153.39    8.63
   9  -5  -2  153.76    8.44
   9   5  -2  121.95    8.57
   9  -5  -2  173.28    8.22
  -9   5   2  164.08    8.59
  -8  -5   2   22.95    3.99
   8  -5  -2   28.61    3.73
  -8   5   2   27.70    3.34
   8  -5  -2   23.98    3.72
   8   5  -2   30.49    4.82
  -8  -5   2   27.29    3.68
  -8   5   2   24.01    3.75
   8   5  -2   25.54    2.11
  -7  -5   2   76.76    5.39
   7  -5  -2   72.41    5.61
  -7   5   2   72.74    5.37
  -7   5   2   68.96    4.75
   7   5  -2   73.22    3.76
  -7  -5   2   72.59    4.85
   7   5  -2   81.22    6.49
   7  -5  -2   78.06    5.08
  -6   5   2   17.85    2.91
  -6   5   2   16.85    2.77
   6  -5  -2   20.16    2.90
   6   5  -2   27.29    4.00
   6   5  -2   17.66    2.17
   6  -5  -2   19.95    3.21
  -6  -5   2   20.11    2.79
  -6  -5   2   15.71    3.13
   5   5  -2 1508.91   39.43
   5  -5  -2 1509.06   37.15
  -5   5   2 1513.12   35.81
  -5   5   2 1506.57   36.20
  -5  -5   2 1499.38   35.49
  -5  -5   2 1526.96   37.52
   5   5  -2 1483.92   34.55
   5  -5  -2 1506.96   37.73
   4   5  -2  167.88    7.78
  -4  -5   2  178.01    6.33
  -4   5   2  179.52    6.73
  -4   5   2  185.34    7.29
   4   5  -2  179.79    6.57
   4  -5  -2  173.82    7.02
  -4  -5   2  179.24    7.54
   4  -5  -2  190.37    7.47
   3   5  -2 1850.12   42.04
  -3  -5   2 1819.46   43.91
   3   5  -2 1812.29   45.88
   3  -5  -2 1860.90   43.68
  -3   5   2 1871.66   42.81
   3  -5  -2 1844.22   45.01
  -3  -5   2 1850.72   41.63
  -3   5   2 1868.74   42.08
   2  -5  -2   30.33    2.98
  -2   5   2   32.40    3.17
  -2   5   2   34.36    2.28
  -2  -5   2   27.54    3.06
   2  -5  -2   29.69    2.97
  -2  -5   2   28.21    2.08
   2   5  -2   30.69    3.06
   2   5  -2   31.43    2.97
  -1  -5   2 5196.50  113.76
  -1   5   2 5193.89  110.24
   1  -5  -2 5146.86  113.33
  -1   5   2 5053.33  118.64
   1   5  -2 5033.26  118.29
  -1  -5   2 5077.44  110.44
  -1   5   2 5069.90  110.72
   1   5  -2 5102.48  110.54
   0   5  -2   46.53    3.68
   0  -5   2   53.29    3.84
   0  -5   2   51.26    2.81
   0  -5  -2   52.61    3.71
   0   5   2   51.96    3.71
   0   5  -2   53.57    3.25
   0   5   2   51.71    3.67
   1  -5   2  826.27   20.03
   1   5   2  840.83   21.03
  -1   5  -2  830.42   20.69
   1   5   2  803.07   22.38
   1  -5   2  843.86   21.64
  -1   5  -2  811.32   21.10
  -1  -5  -2  822.36   21.34
  -2  -5  -2 1710.23   40.27
  -2   5  -2 1640.84   39.28
   2  -5   2 1692.11   38.81
   2  -5   2 1700.47   40.35
   2   5   2 1661.40   42.23
   2   5   2 1697.43   38.96
  -3  -5  -2  173.96    5.16
   3   5   2  184.19    6.84
  -3   5  -2  179.02    7.31
   3  -5   2  168.92    6.64
   3   5   2  188.85    7.94
  -3  -5  -2  173.07    7.30
   3  -5   2  178.12    5.56
   3  -5   2  173.22    7.25
   4   5   2  392.60   11.56
  -4  -5  -2  390.07   12.86
   4  -5   2  402.82   10.61
  -4  -5  -2  403.72   10.60
   4   5   2  386.11   13.57
   4  -5   2  398.21   12.94
  -4   5  -2  400.00   12.43
  -5   5  -2  218.31    8.48
   5  -5   2  197.15    8.59
   5   5   2  203.52    9.32
   5   5   2  207.62    7.37
  -5  -5  -2  214.84    8.96
  -5  -5  -2  217.84    7.18
  -5   5  -2  214.03    8.44
   5  -5   2  203.69    6.59
  -6  -5  -2  703.51   20.86
   6   5   2  679.01   21.75
   6   5   2  683.52   17.89
   6  -5   2  740.40   21.14
  -6   5  -2  726.15   20.30
   6  -5   2  707.69   18.37
  -6  -5  -2  711.18   18.57
  -6   5  -2  713.99   19.53
  -7  -5  -2    4.09    1.94
   7  -5   2    7.63    2.63
  -7   5  -2    6.45    2.43
  -7  -5  -2    5.15    2.28
  -7   5  -2    4.94    2.20
   7   5   2    3.78    2.56
   7  -5   2    8.08    1.86
   7   5   2    7.11    1.67
   8   5   2  239.50   11.41
  -8   5  -2  247.23   10.63
  -8  -5  -2  243.00    9.52
  -8  -5  -2  241.22   10.94
   8  -5   2  241.69   10.84
  -8   5  -2  244.49    9.53
   8  -5   2  238.72    8.61
   8   5   2  244.16    7.84
  -9   5  -2   13.10    3.17
  -9   5  -2    7.06    2.80
   9  -5   2    7.99    2.24
   9  -5   2   10.30    3.42
   9   5   2    2.24    2.70
  -9  -5  -2    0.86    2.00
  10  -5   2   86.04    7.60
  10   5   2   85.98    7.93
 -10   5  -2   81.50    7.23
 -10   5  -2   89.33    6.00
  10  -5   2   90.92    5.61
 -10  -5  -2   96.52    6.67
  11  -5   2  205.42   11.38
 -11   5  -2  220.15   11.29
  11   5   2  207.51   11.69
 -11  -5  -2  198.67   10.15
  11   5   2  236.82   12.13
 -11   5  -2  224.76    9.44
  12   5   2   26.08    5.57
  12  -5   2   23.89    5.13
 -12  -5  -2   28.56    4.74
 -12   5  -2   26.91    5.09
  12   5   2   37.31    6.19
  13   5   2    6.80    3.63
 -13  -5  -2    2.70    2.87
  13  -5   2    0.97    3.52
 -13   5  -2   -0.41    2.81
  13   5   2    4.61    4.09
 -14  -5  -2   71.61    7.43
  14  -5   2   59.85    8.15
  14   5   2   56.04    7.92
 -14   5  -2   50.66    7.27
  14   5   2   58.23    8.32
  15   5   2    1.51    4.56
 -15   5  -2   11.95    4.26
 -15  -5  -2    3.26    3.73
  15   5   2    9.52    4.16
  15  -5   2   12.27    5.10
 -16  -5  -2   30.39    6.14
  16   5   2   27.34    6.01
 -16   5  -2   31.03    6.47
  16  -5   2   27.19    6.70
 -17  -5  -2   10.50    4.52
 -17   5  -2    7.96    4.13
  17  -5   2    4.03    4.87
  17   5   2    4.95    5.05
  17  -6  -2   23.09    6.54
 -17   6   2   18.11    5.52
  17   6  -2   16.55    5.88
 -17  -6   2   12.13    4.62
 -17  -6   2   13.48    5.02
 -16   6   2   11.48    4.89
 -16  -6   2   21.53    5.51
 -16  -6   2   17.52    5.21
  16   6  -2   18.86    5.39
  16  -6  -2   17.56    5.63
 -15  -6   2   22.40    5.09
 -15  -6   2   25.90    5.34
  15  -6  -2   25.52    6.25
 -15   6   2   23.46    5.48
  15   6  -2   28.13    6.12
 -14   6   2  135.77   10.86
 -14  -6   2  143.24   10.05
  14   6  -2  141.95   11.76
 -14  -6   2  140.66    9.61
  14  -6  -2  130.43   10.83
 -13  -6   2   59.28    7.34
 -13   6   2   59.45    7.36
  13  -6  -2   58.98    7.41
  13   6  -2   69.66    8.72
 -13  -6   2   67.30    7.00
 -12   6   2  115.03    9.11
 -12  -6   2  116.34    9.15
  12   6  -2  124.45   10.36
  12  -6  -2  118.38    9.42
 -12  -6   2  124.49    8.33
  12  -6  -2  108.48    7.72
 -11  -6   2  689.53   22.59
 -11   6   2  782.66   21.37
  11  -6  -2  777.99   24.77
  11  -6  -2  721.66   22.91
 -11  -6   2  734.24   24.42
  11   6  -2  784.46   26.60
 -11   6   2  747.16   24.09
 -10   6   2   87.27    6.00
 -10  -6   2   93.31    7.59
  10  -6  -2   90.06    7.46
  10  -6  -2   88.37    6.38
 -10   6   2   78.70    6.95
  10   6  -2   79.89    7.96
 -10  -6   2   91.49    6.64
   9  -6  -2   66.78    5.39
  -9  -6   2   57.48    5.23
   9  -6  -2   62.72    6.25
  -9  -6   2   56.31    6.01
  -9   6   2   60.36    5.86
  -9   6   2   66.46    5.13
   9   6  -2   56.82    6.60
   8   6  -2  246.47   11.92
   8   6  -2  241.92    8.02
   8  -6  -2  251.04   10.04
  -8  -6   2  243.89   11.07
  -8  -6   2  244.42    9.79
  -8   6   2  260.02    9.88
   8  -6  -2  246.31   10.80
  -8   6   2  251.57   10.52
   7   6  -2   15.20    3.68
  -7   6   2   12.60    2.82
  -7  -6   2   20.73    3.05
  -7  -6   2   17.53    3.59
   7   6  -2   15.20    2.25
  -7   6   2   11.84    2.76
   7  -6  -2   15.28    2.94
   7  -6  -2   19.04    3.53
   6   6  -2  126.96    7.60
  -6   6   2  130.78    6.67
  -6  -6   2  127.60    7.02
  -6   6   2  129.58    6.51
   6  -6  -2  135.21    6.58
   6   6  -2  128.42    5.72
   6  -6  -2  127.30    6.82
  -6  -6   2  137.60    6.12
   5   6  -2    2.63    1.93
   5   6  -2    1.47    1.55
  -5   6   2   -0.67    1.30
  -5   6   2    1.40    1.80
  -5  -6   2   -0.42    1.20
   5  -6  -2    0.24    1.67
  -5  -6   2    0.31    1.96
   5  -6  -2    2.99    1.90
   4   6  -2   79.90    5.42
  -4  -6   2   80.71    3.98
   4   6  -2   79.30    4.66
   4  -6  -2   82.39    5.09
   4  -6  -2   86.61    5.01
  -4  -6   2   77.54    5.26
  -4   6   2   80.29    4.38
  -4   6   2   85.29    5.29
  -3   6   2  810.48   20.37
  -3   6   2  849.90   22.01
   3   6  -2  803.32   21.15
   3  -6  -2  839.21   22.19
   3   6  -2  820.38   23.18
   3  -6  -2  834.26   22.35
  -3  -6   2  810.43   22.43
  -3  -6   2  824.63   19.93
  -2   6   2  385.29   12.33
   2  -6  -2  389.20   12.25
   2   6  -2  384.62   11.91
  -2   6   2  382.85   10.33
  -2  -6   2  383.13   12.46
  -2  -6   2  377.01   10.27
   2   6  -2  400.18   12.59
   2  -6  -2  382.72   12.25
   1   6  -2  881.93   22.61
   1  -6  -2  873.15   22.89
  -1   6   2  881.07   23.64
  -1   6   2  879.69   20.09
  -1  -6   2  864.46   20.72
   1   6  -2  884.85   23.29
  -1   6   2  840.21   22.63
  -1  -6   2  886.40   23.24
   0   6  -2  280.59    9.96
   0   6  -2  281.56    9.29
   0   6   2  283.28    9.93
   0  -6   2  292.67    8.40
   0  -6   2  277.48   10.02
   0   6   2  291.81   10.22
   0  -6  -2  312.88   10.19
   1   6   2  393.07   12.21
  -1   6  -2  398.42   11.33
   1   6   2  391.41   12.85
  -1  -6  -2  397.19   12.46
   1  -6   2  373.76   12.27
   1  -6   2  379.39   10.84
  -1   6  -2  384.51   12.33
  -2   6  -2   54.29    4.38
   2  -6   2   47.87    4.18
   2   6   2   61.82    4.56
  -2  -6  -2   52.91    4.30
  -2   6  -2   52.11    3.08
   2  -6   2   48.01    3.31
   2   6   2   50.06    4.02
   3  -6   2  796.73   21.85
   3  -6   2  797.17   19.93
   3   6   2  775.00   22.82
  -3  -6  -2  782.09   21.76
  -3  -6  -2  780.67   17.99
   3   6   2  783.71   20.69
   3  -6   2  825.65   20.66
  -3   6  -2  772.38   21.32
  -4   6  -2   29.86    3.25
  -4   6  -2   34.82    3.89
   4  -6   2   33.00    2.43
  -4  -6  -2   31.82    3.97
   4  -6   2   27.27    3.72
  -4  -6  -2   32.26    2.25
   4   6   2   30.78    3.24
   4   6   2   30.59    4.13
   5   6   2 2030.69   52.51
   5  -6   2 2068.26   50.06
  -5  -6  -2 2060.02   50.03
  -5   6  -2 2019.62   48.02
   5   6   2 2028.49   46.86
   5  -6   2 2029.30   48.21
  -5   6  -2 2061.47   48.48
  -5  -6  -2 2030.81   46.06
   6   6   2   -3.85    1.66
  -6   6  -2    0.65    1.57
   6  -6   2   -0.89    1.62
   6   6   2    0.15    1.33
  -6  -6  -2    0.09    1.30
   6  -6   2   -0.48    1.18
  -6   6  -2    0.92    1.97
  -6  -6  -2    0.28    2.01
  -7  -6  -2  347.80   13.60
  -7   6  -2  360.91   12.60
   7  -6   2  356.29   10.79
   7   6   2  371.27   11.01
  -7  -6  -2  364.32   11.50
   7  -6   2  354.64   13.60
  -7   6  -2  351.05   12.87
   7   6   2  330.78   14.07
  -8  -6  -2  179.72    9.57
   8  -6   2  185.52    7.17
   8  -6   2  175.57    9.38
  -8   6  -2  187.56    8.65
   8   6   2  182.31    6.91
  -8   6  -2  171.66    8.94
  -8  -6  -2  177.34    7.88
   8   6   2  165.03    9.57
  -9   6  -2   27.07    4.43
  -9   6  -2   38.93    4.54
   9   6   2   44.03    5.98
   9  -6   2   34.73    5.17
  -9  -6  -2   26.04    4.78
  -9  -6  -2   40.91    4.38
 -10   6  -2  359.18   14.52
  10   6   2  346.01   15.36
 -10   6  -2  348.85   12.71
  10  -6   2  348.94   14.92
 -10  -6  -2  325.30   14.46
 -10  -6  -2  333.46   12.83
 -11   6  -2   88.44    6.39
  11  -6   2   70.14    7.79
 -11   6  -2   69.98    7.16
 -11  -6  -2   58.52    7.14
 -11  -6  -2   80.68    6.57
  11   6   2   79.82    8.26
 -12   6  -2    4.20    3.08
  12   6   2    7.04    3.49
 -12  -6  -2    3.15    2.96
 -12  -6  -2    4.00    2.82
  12  -6   2   -2.47    3.07
 -13  -6  -2   62.30    6.72
 -13  -6  -2   65.20    7.83
 -13   6  -2   71.58    7.96
  13   6   2   68.41    8.44
  13  -6   2   64.01    8.18
 -14  -6  -2    3.44    3.16
  14  -6   2    3.55    3.93
  14   6   2    6.46    4.09
 -14  -6  -2   11.96    3.72
 -14   6  -2    5.03    3.44
 -15   6  -2  155.01   11.99
 -15  -6  -2  124.85   11.05
 -15  -6  -2  144.09    9.89
  15  -6   2  134.32   12.05
  15   6   2  155.36   12.82
  16   6   2    8.11    5.28
 -16   6  -2   10.26    5.06
 -16  -6  -2    6.46    4.16
  16  -6   2   17.17    5.75
 -16  -6  -2    7.68    4.04
 -17  -6  -2  132.83   12.40
  17   6   2  170.21   14.15
 -17   6  -2  143.91   12.79
  17  -6   2  145.98   13.77
  17  -7  -2   23.87    6.46
 -17   7   2   23.31    6.04
 -17  -7   2   29.00    6.23
  17   7  -2   29.30    6.83
  16   7  -2    0.62    4.53
 -16  -7   2    4.48    3.77
  16  -7  -2    5.48    5.40
 -16   7   2    9.85    4.53
 -16  -7   2    7.38    3.90
 -15  -7   2  113.94    9.51
  15   7  -2  117.64   11.80
 -15  -7   2  111.72   10.49
 -15   7   2  109.31   10.42
  15  -7  -2  132.18   11.60
 -14  -7   2   13.87    4.43
  14   7  -2   21.18    5.56
  14  -7  -2   15.58    5.02
 -14  -7   2   17.89    4.46
 -14   7   2    7.15    3.55
  13   7  -2   16.54    4.85
 -13  -7   2   10.55    3.59
 -13  -7   2    9.92    3.75
 -13   7   2    7.64    3.73
  13  -7  -2   15.69    4.70
 -12   7   2  100.66    8.76
 -12  -7   2  112.91    7.82
 -12  -7   2  101.75    9.03
  12   7  -2   96.97    9.84
  12  -7  -2  115.72    9.52
  11  -7  -2    2.33    3.10
 -11  -7   2    4.34    2.97
  11  -7  -2    4.39    2.73
 -11  -7   2   -2.16    2.29
 -11   7   2    3.88    3.05
  11   7  -2   -0.22    2.96
 -11   7   2    3.67    2.80
 -10   7   2  536.17   16.89
 -10   7   2  500.74   18.06
  10   7  -2  528.83   20.39
 -10  -7   2  510.27   18.86
  10  -7  -2  500.84   17.04
  10  -7  -2  474.58   18.23
 -10  -7   2  535.01   17.26
  -9   7   2  180.76    8.58
   9   7  -2  190.97   10.76
  -9  -7   2  176.45    8.32
   9  -7  -2  153.44    9.09
  -9   7   2  152.01    8.74
  -9  -7   2  156.91    9.29
   9  -7  -2  148.17    8.09
   8   7  -2  622.78   17.16
  -8   7   2  652.04   19.93
   8  -7  -2  663.63   19.56
   8   7  -2  613.30   21.98
  -8   7   2  666.04   19.42
  -8  -7   2  648.50   18.70
  -8  -7   2  614.89   20.69
   8  -7  -2  646.84   20.72
  -7  -7   2    6.18    2.95
   7   7  -2    8.70    2.24
  -7  -7   2    7.08    2.12
  -7   7   2    8.08    2.72
   7  -7  -2    8.63    2.71
   7   7  -2    9.31    3.30
   7  -7  -2    3.79    2.40
  -7   7   2    4.90    2.48
   6   7  -2   23.49    4.18
   6  -7  -2   22.70    3.76
   6   7  -2   23.16    3.00
  -6   7   2   26.24    3.84
  -6   7   2   21.78    3.30
   6  -7  -2   26.79    3.54
  -6  -7   2   22.72    3.83
  -6  -7   2   29.37    3.09
  -5   7   2   25.64    3.20
  -5  -7   2   22.66    2.53
  -5  -7   2   28.19    4.20
  -5   7   2   29.49    3.82
   5   7  -2   24.88    3.32
   5  -7  -2   24.22    3.34
   5  -7  -2   27.39    3.87
   5   7  -2   23.88    4.07
  -4  -7   2   15.17    2.01
  -4  -7   2   11.83    3.04
   4   7  -2   17.40    2.92
   4   7  -2   15.50    3.31
   4  -7  -2   14.61    2.83
  -4   7   2   17.26    3.19
  -4   7   2   12.34    2.24
   4  -7  -2   13.92    2.93
  -3   7   2  505.85   13.79
   3  -7  -2  522.68   15.84
   3   7  -2  505.67   16.35
  -3  -7   2  525.56   16.27
  -3   7   2  515.02   15.81
   3   7  -2  479.61   14.96
   3  -7  -2  516.49   15.63
  -3  -7   2  518.05   13.31
  -2  -7   2   63.72    5.06
   2   7  -2   63.89    4.84
   2  -7  -2   60.62    4.54
   2   7  -2   62.13    4.79
  -2   7   2   61.64    4.94
  -2  -7   2   65.03    3.20
   2  -7  -2   56.71    4.63
  -2   7   2   63.70    3.21
  -1  -7   2  367.44   10.07
   1   7  -2  350.57   12.04
   1  -7  -2  375.77   12.40
  -1  -7   2  368.19   12.57
  -1   7   2  348.91   12.20
  -1   7   2  370.10   12.38
  -1   7   2  367.80    9.33
   1   7  -2  371.98   12.05
   0  -7   2  450.38   14.59
   0   7   2  471.59   14.76
   0  -7  -2  466.10   14.47
   0  -7   2  455.85   12.25
   0   7   2  461.99   14.40
   0   7  -2  434.50   14.18
   0   7  -2  458.30   13.77
   1  -7   2  505.65   15.60
  -1   7  -2  487.94   15.32
   1  -7   2  496.86   13.45
   1   7   2  477.16   15.07
  -1  -7  -2  502.34   15.51
   1   7   2  513.52   16.07
  -1   7  -2  503.10   14.38
  -2   7  -2 2299.96   52.95
  -2  -7  -2 2282.08   53.97
  -2   7  -2 2259.45   53.76
   2   7   2 2268.94   52.47
   2  -7   2 2278.35   51.45
   2  -7   2 2126.53   53.78
   2   7   2 2266.32   56.54
   3  -7   2  101.32    6.15
   3   7   2  116.69    6.81
   3  -7   2  119.44    5.57
   3  -7   2  109.15    4.78
  -3  -7  -2  106.54    6.24
   3   7   2  105.24    5.90
  -3   7  -2  115.71    6.63
  -4  -7  -2 2201.36   48.61
  -4   7  -2 2258.41   51.75
   4  -7   2 2239.94   52.38
  -4   7  -2 2208.02   52.23
   4   7   2 2260.61   51.43
  -4  -7  -2 2179.36   53.61
   4   7   2 2165.01   56.35
   4  -7   2 2146.86   53.51
  -5   7  -2   13.61    3.26
  -5  -7  -2   10.86    1.74
   5  -7   2   13.41    2.02
  -5  -7  -2   10.89    3.19
  -5   7  -2   15.29    2.88
   5  -7   2   13.09    3.10
   5   7   2   10.47    3.00
   5   7   2   13.66    2.63
   6  -7   2  683.35   18.07
   6  -7   2  669.37   21.11
  -6  -7  -2  692.28   17.83
  -6  -7  -2  699.94   21.53
   6   7   2  659.00   18.75
   6   7   2  684.21   22.46
  -6   7  -2  714.63   20.49
  -6   7  -2  702.75   20.24
   6  -7   2  683.35   18.07
   7  -7   2   48.29    3.44
  -7   7  -2   44.49    4.92
   7  -7   2   37.20    5.16
   7   7   2   32.35    5.10
   7   7   2   48.30    3.97
  -7  -7  -2   44.52    3.74
  -7  -7  -2   49.05    5.70
  -7   7  -2   48.62    5.07
   8   7   2  282.68   13.17
  -8   7  -2  248.19   11.30
   8   7   2  274.80    9.65
  -8   7  -2  288.35   11.49
  -8  -7  -2  278.37   12.62
   8  -7   2  279.15   12.50
  -8  -7  -2  297.81   10.34
  -9   7  -2  654.16   20.99
   9   7   2  590.11   22.21
   9  -7   2  620.74   21.44
  -9   7  -2  646.77   19.70
  -9  -7  -2  634.04   21.62
  -9  -7  -2  626.60   18.63
 -10   7  -2   70.24    6.22
 -10   7  -2   60.65    6.63
 -10  -7  -2   75.33    5.91
  10   7   2   80.81    8.27
  10  -7   2   68.10    7.42
 -10  -7  -2   60.04    7.15
 -11  -7  -2  123.55    7.53
 -11  -7  -2  110.69    9.34
  11  -7   2  105.89    9.25
 -11   7  -2  118.20    7.81
 -11   7  -2  117.43    9.05
  11   7   2  117.99   10.05
 -12  -7  -2   47.98    6.97
 -12   7  -2   79.03    8.05
 -12  -7  -2   67.26    6.32
  12  -7   2   68.28    8.22
  12   7   2   79.49    8.84
  13  -7   2    4.93    4.02
 -13  -7  -2    1.92    3.09
 -13  -7  -2   -1.02    2.80
 -13   7  -2   -0.36    3.22
  13   7   2   -2.04    2.97
  14  -7   2  293.87   15.74
 -14  -7  -2  257.76   14.57
 -14   7  -2  297.42   15.39
  14   7   2  280.41   15.70
 -15  -7  -2   17.66    5.05
  15   7   2   18.87    5.54
 -15   7  -2   26.32    5.84
  15  -7   2   10.76    5.17
  16   7   2  218.32   14.74
  16  -7   2  210.45   14.31
 -16   7  -2  220.47   14.25
 -16  -7  -2  215.39   13.80
  17  -7   2   10.42    5.59
 -17  -7  -2    1.46    3.80
  17   7   2    7.79    4.80
 -17   7  -2    5.94    4.39
  17   8  -2   16.17    5.65
 -17   8   2    8.99    4.63
  17  -8  -2    9.41    6.04
 -17  -8   2   14.89    5.26
  16   8  -2  345.17   19.08
 -16   8   2  327.51   17.33
  16  -8  -2  348.95   18.24
 -16  -8   2  315.56   17.04
  15  -8  -2    3.91    4.90
 -15  -8   2    4.07    3.80
  15   8  -2    1.79    4.14
 -15   8   2    4.02    3.51
  14   8  -2  133.21   12.17
 -14  -8   2  130.42   10.91
  14  -8  -2  144.75   11.61
 -14   8   2  126.32   10.75
  13  -8  -2   68.35    8.43
  13   8  -2   65.16    8.61
 -13   8   2   74.26    8.22
 -13  -8   2   75.13    8.50
 -12   8   2   40.09    6.11
 -12  -8   2   40.42    5.42
  12   8  -2   40.53    7.02
 -12  -8   2   46.74    6.84
  12  -8  -2   39.39    6.34
 -11   8   2   47.89    5.51
 -11  -8   2   61.41    7.40
  11   8  -2   51.25    7.52
 -11  -8   2   57.52    5.71
  11  -8  -2   47.35    6.60
 -11   8   2   44.84    6.03
 -10  -8   2  121.11    9.31
  10  -8  -2  111.26    7.18
 -10  -8   2  116.67    7.16
  10  -8  -2  111.92    8.75
 -10   8   2  102.86    7.97
  10   8  -2  128.99   10.35
 -10   8   2  118.69    7.59
   9   8  -2   46.38    6.74
  -9   8   2   45.77    5.53
  -9   8   2   40.92    5.16
   9  -8  -2   45.65    4.97
  -9  -8   2   41.26    5.69
   9  -8  -2   39.32    5.74
  -9  -8   2   52.59    4.80
  -8   8   2  588.42   18.33
   8  -8  -2  540.71   17.69
  -8   8   2  555.98   18.25
   8   8  -2  566.48   20.73
   8   8  -2  549.40   16.23
  -8  -8   2  577.21   16.99
   7   8  -2  542.00   15.88
   7  -8  -2  532.11   16.95
   7   8  -2  510.90   19.26
  -7   8   2  536.81   17.43
  -7  -8   2  546.49   15.75
   7  -8  -2  539.17   18.25
  -7   8   2  524.25   16.89
  -6   8   2   30.89    3.89
  -6   8   2   29.79    4.36
   6   8  -2   38.62    4.02
  -6  -8   2   33.01    3.22
   6  -8  -2   43.83    4.35
  -6  -8   2   49.50    5.69
   6  -8  -2   27.61    4.34
   6   8  -2   38.15    5.38
   5  -8  -2   13.37    3.24
  -5   8   2   13.43    2.63
  -5  -8   2   12.61    2.06
   5   8  -2   14.08    3.09
  -5  -8   2   12.78    3.37
   5   8  -2   17.01    3.81
   5  -8  -2   20.77    3.41
  -5   8   2   14.97    3.30
   4  -8  -2  736.00   21.28
   4  -8  -2  719.48   20.65
   4   8  -2  710.21   22.07
  -4   8   2  684.16   20.67
  -4   8   2  706.97   18.89
  -4  -8   2  699.73   17.80
  -4  -8   2  702.25   21.44
   4   8  -2  701.94   19.91
   3   8  -2    1.80    2.03
   3   8  -2    0.98    1.97
  -3   8   2    1.92    2.10
  -3  -8   2   -0.52    1.04
  -3   8   2    1.13    1.22
  -3  -8   2    3.99    2.57
   3  -8  -2   -1.13    1.84
   3  -8  -2    2.64    1.96
   2   8  -2  428.42   14.40
  -2   8   2  428.55   14.44
   2  -8  -2  438.44   14.37
  -2  -8   2  420.19   14.56
  -2   8   2  423.43   11.43
   2   8  -2  423.44   14.02
  -2  -8   2  413.46   11.32
   2  -8  -2  431.70   14.12
  -1   8   2   73.49    5.07
   1  -8  -2   78.59    5.26
   1   8  -2   62.83    5.23
  -1  -8   2   72.22    5.60
   1   8  -2   65.12    4.88
  -1   8   2   54.94    5.09
  -1  -8   2   68.39    3.53
  -1   8   2   68.77    2.96
   0   8   2   27.83    3.74
   0   8  -2   31.28    4.06
   0   8  -2   24.83    3.14
   0  -8  -2   31.07    4.06
   0  -8   2   25.25    2.43
   0   8   2   25.64    3.74
   0  -8   2   32.56    4.24
  -1   8  -2   -1.12    2.05
   1   8   2    2.47    2.03
  -1   8  -2    1.51    1.51
   1   8   2   -0.60    1.81
   1  -8   2    0.78    1.91
  -1  -8  -2    1.82    2.11
   1  -8   2    2.36    1.39
   2  -8   2  668.89   20.61
   2  -8   2  692.63   18.48
  -2   8  -2  714.39   19.22
   2   8   2  726.48   20.40
   2   8   2  721.69   21.73
  -2   8  -2  696.63   20.56
  -2  -8  -2  674.49   20.68
  -3  -8  -2  271.54   10.97
   3  -8   2  239.36    8.57
   3   8   2  261.12   10.27
   3  -8   2  259.22   10.67
  -3   8  -2  250.86   10.62
   3   8   2  250.68   11.05
   4   8   2   37.59    4.24
   4  -8   2   35.25    4.63
  -4   8  -2   39.27    4.79
   4  -8   2   38.36    3.17
   4   8   2   39.10    5.10
  -4   8  -2   38.29    3.84
  -4  -8  -2   46.94    5.22
  -5  -8  -2  250.88   11.14
  -5  -8  -2  238.94    7.24
  -5   8  -2  229.49    9.47
   5  -8   2  243.67    8.25
   5  -8   2  238.77   10.66
  -5   8  -2  257.24   10.88
   5   8   2  237.35   11.38
   5   8   2  253.23    9.87
  -6   8  -2  189.45    8.53
   6  -8   2  172.87    9.25
   6  -8   2  171.47    6.65
  -6   8  -2  169.20    8.98
  -6  -8  -2  163.03    9.02
   6   8   2  171.18    7.92
  -6  -8  -2  175.16    6.39
   6   8   2  165.84    9.57
   7  -8   2   22.19    4.27
  -7  -8  -2   20.83    2.74
  -7   8  -2   21.32    4.28
   7   8   2   21.72    3.31
  -7   8  -2   23.63    3.97
  -7  -8  -2   20.61    4.23
   7   8   2   26.29    4.91
   8   8   2 1297.49   32.20
  -8   8  -2 1281.31   34.37
  -8  -8  -2 1292.67   36.59
  -8   8  -2 1293.79   34.98
  -8  -8  -2 1324.73   32.22
   8   8   2 1288.19   38.42
   8  -8   2 1278.75   36.39
  -9   8  -2   27.63    4.71
  -9  -8  -2   27.06    5.32
  -9   8  -2   15.09    4.04
   9   8   2   26.32    5.14
   9  -8   2   26.45    5.16
 -10   8  -2  854.30   26.69
  10  -8   2  859.35   27.69
 -10  -8  -2  844.91   27.63
 -10   8  -2  861.31   25.24
  10   8   2  838.27   28.97
 -11   8  -2  101.40    8.63
 -11  -8  -2   97.17    9.10
  11   8   2  112.75   10.16
  11  -8   2   98.10    9.15
 -11   8  -2  103.79    7.72
 -12  -8  -2  193.93   12.17
 -12   8  -2  202.57   11.69
  12  -8   2  207.31   12.49
  12   8   2  212.00   12.94
  13  -8   2    6.98    4.20
  13   8   2   10.29    4.13
 -13   8  -2    4.02    3.29
 -13  -8  -2   15.11    4.58
  14   8   2  117.18   11.69
 -14   8  -2  129.93   11.07
  14  -8   2   99.69   10.60
 -14  -8  -2  125.50   11.05
  15   8   2   30.55    6.44
  15  -8   2   43.67    7.78
 -15   8  -2   34.93    6.53
 -15  -8  -2   35.82    6.70
  16   8   2    3.24    4.18
 -16  -8  -2   -0.05    3.52
  16  -8   2    4.42    5.32
 -16   8  -2    0.80    3.74
 -16   9   2   12.17    5.08
  16  -9  -2   10.71    5.51
 -16  -9   2   23.54    5.72
  16   9  -2   21.31    6.60
  15  -9  -2   46.87    7.66
  15   9  -2   39.48    7.66
 -15  -9   2   47.09    7.63
 -15   9   2   52.99    7.96
  14   9  -2    2.40    3.71
 -14  -9   2    6.56    3.86
  14  -9  -2    4.36    4.51
 -14   9   2    1.46    3.35
  13   9  -2    0.33    3.71
 -13  -9   2    0.26    3.19
 -13   9   2   -1.05    2.89
  13  -9  -2    2.04    3.60
 -12   9   2   26.37    5.12
 -12  -9   2   28.31    5.63
  12   9  -2   29.74    6.40
  12  -9  -2   36.96    6.37
 -11   9   2  106.54    7.81
  11   9  -2  110.32   10.54
  11  -9  -2   93.67    8.87
 -11  -9   2  102.94    9.28
 -11   9   2  100.82    8.59
  10   9  -2   55.13    7.82
 -10   9   2   50.88    6.11
 -10  -9   2   45.86    6.51
 -10   9   2   41.76    5.63
  10  -9  -2   36.61    5.89
  -9  -9   2  129.02    8.87
  -9   9   2  108.21    7.87
   9  -9  -2  130.71    8.77
   9  -9  -2  135.12    7.71
  -9   9   2  124.54    7.92
   9   9  -2  123.52   10.19
   8   9  -2    2.52    2.23
  -8  -9   2    3.40    2.70
  -8   9   2   -0.14    2.63
   8   9  -2    0.71    3.10
   8  -9  -2   -1.54    2.56
   8  -9  -2   -1.02    2.42
  -8   9   2   -3.02    2.24
  -7  -9   2  215.81   11.01
   7  -9  -2  197.84   10.30
   7   9  -2  197.81    8.97
  -7   9   2  211.22   10.34
   7  -9  -2  217.76    9.59
  -7  -9   2  211.37    8.24
  -7   9   2  214.37    9.61
   7   9  -2  231.12   11.75
  -6  -9   2    2.92    1.67
   6  -9  -2    1.05    2.44
  -6  -9   2    3.07    2.73
   6  -9  -2    6.28    2.63
   6   9  -2    2.68    2.32
  -6   9   2    5.35    2.39
  -6   9   2    1.80    2.66
   6   9  -2    7.58    3.22
   5  -9  -2  320.23   12.66
  -5   9   2  290.28   10.53
   5  -9  -2  304.60   11.61
  -5  -9   2  298.03    9.44
   5   9  -2  314.16   11.67
   5   9  -2  308.33   13.22
  -5   9   2  286.82   12.19
  -4  -9   2    3.22    2.75
   4  -9  -2    5.30    2.59
  -4   9   2    2.61    1.68
   4   9  -2   -1.87    1.99
  -4  -9   2    4.31    1.34
   4   9  -2   -0.03    2.28
  -4   9   2    4.69    2.75
   4  -9  -2    9.14    2.85
  -3  -9   2  182.28    9.26
   3  -9  -2  182.94    9.00
   3   9  -2  190.49    8.92
  -3   9   2  183.27    6.84
  -3   9   2  178.86    9.18
  -3  -9   2  178.80    6.21
   3  -9  -2  191.60    8.76
   3   9  -2  195.64    9.36
   2   9  -2  230.30    9.78
  -2   9   2  218.41    6.98
   2  -9  -2  225.99    9.51
   2   9  -2  222.32    9.80
   2  -9  -2  219.02    9.80
  -2  -9   2  212.31   10.01
  -2  -9   2  201.30    6.80
  -2   9   2  209.13    9.86
  -1  -9   2  387.58   14.68
   1  -9  -2  444.28   14.99
  -1   9   2  421.71   14.79
   1   9  -2  432.73   14.46
  -1  -9   2  421.64   11.59
  -1   9   2  445.04   14.88
   1   9  -2  417.39   14.70
  -1   9   2  423.79   10.61
   0  -9   2  176.72    8.86
   0   9  -2  183.40    9.06
   0   9   2  191.81    9.12
   0   9   2  185.39    8.85
   0   9  -2  195.18    8.20
   0  -9  -2  186.86    9.07
   0  -9   2  195.86    6.75
   1   9   2   62.60    5.56
  -1   9  -2   48.66    5.24
   1  -9   2   53.87    3.58
  -1  -9  -2   43.36    4.97
  -1   9  -2   60.11    4.48
   1  -9   2   54.56    5.39
   1   9   2   49.73    5.23
   2  -9   2  402.89   12.24
  -2   9  -2  402.52   12.83
   2   9   2  398.44   14.91
  -2   9  -2  389.31   14.55
   2   9   2  402.39   14.27
   2  -9   2  433.05   14.94
  -2  -9  -2  415.49   14.84
   3  -9   2    9.07    2.94
   3   9   2    6.51    2.59
  -3  -9  -2    7.85    3.18
  -3   9  -2    1.07    2.64
   3  -9   2    9.21    2.33
  -3   9  -2    4.03    1.82
   3   9   2   12.32    3.46
   4   9   2   54.02    6.06
   4   9   2   70.39    5.70
  -4   9  -2   62.98    4.79
  -4   9  -2   59.89    6.05
   4  -9   2   57.41    5.92
   4  -9   2   65.13    4.34
  -4  -9  -2   57.00    6.09
   5   9   2  393.45   13.86
  -5   9  -2  423.43   13.65
  -5   9  -2  349.25   14.23
  -5  -9  -2  388.54   15.19
   5   9   2  397.16   15.81
   5  -9   2  395.98   12.05
   6   9   2   12.42    3.81
  -6  -9  -2    6.89    3.34
   6   9   2    9.77    2.82
  -6   9  -2   17.17    3.43
  -6   9  -2    9.42    3.43
   6  -9   2   19.49    4.09
  -7   9  -2 1450.81   37.89
   7   9   2 1427.49   41.80
  -7  -9  -2 1413.14   39.86
   7   9   2 1458.41   36.46
  -7   9  -2 1462.50   38.31
   7  -9   2 1475.90   40.03
  -8   9  -2    8.36    2.84
   8  -9   2    6.21    3.53
   8   9   2    0.99    3.24
  -8  -9  -2    7.53    3.84
  -8   9  -2    2.82    3.19
   8   9   2    6.05    2.63
  -9  -9  -2 1253.75   36.39
  -9   9  -2 1215.24   33.83
   9  -9   2 1261.64   36.41
   9   9   2 1179.39   37.81
  -9   9  -2 1231.22   34.46
 -10  -9  -2   18.18    4.99
 -10   9  -2   18.49    4.38
 -10   9  -2   15.29    3.88
  10   9   2   16.07    4.60
  10  -9   2   22.92    5.21
 -11   9  -2  757.45   25.55
  11  -9   2  724.99   26.25
 -11   9  -2  799.78   24.24
 -11  -9  -2  732.74   26.50
  11   9   2  767.42   28.12
 -12   9  -2   12.17    3.84
  12   9   2   11.80    4.46
 -12  -9  -2    4.49    4.42
  12  -9   2    7.07    4.12
  13   9   2  333.84   17.80
 -13   9  -2  344.10   16.54
  13  -9   2  369.93   17.66
 -13  -9  -2  340.40   17.19
  14   9   2  111.72   11.67
 -14  -9  -2   83.33    9.85
  14  -9   2  103.77   11.11
 -14   9  -2  118.01   10.86
  15   9   2   26.01    6.43
  15  -9   2   17.66    6.12
 -15  -9  -2   18.19    5.52
 -15   9  -2   29.48    6.12
 -16  -9  -2   17.19    5.12
 -16   9  -2   10.32    4.81
  16  -9   2   39.00    7.85
  16   9   2   22.00    5.95
 -15  10   2   -1.14    3.80
  15 -10  -2    8.71    5.07
  15  10  -2   -2.86    4.71
 -15 -10   2   -2.26    3.57
 -14 -10   2   35.49    6.77
  14 -10  -2   37.11    7.22
  14  10  -2   32.97    7.08
 -14  10   2   40.37    6.81
  13  10  -2   18.60    5.63
  13 -10  -2   11.54    5.05
 -13 -10   2   15.46    4.79
 -13  10   2   14.71    4.81
 -12 -10   2   21.45    5.25
  12 -10  -2   19.78    5.04
 -12  10   2   15.85    4.33
  12  10  -2   22.42    5.53
 -11  10   2   22.11    4.64
  11 -10  -2    8.41    4.11
  11  10  -2   14.77    4.87
 -11  10   2   17.22    4.04
 -11 -10   2    9.85    4.12
  10  10  -2   72.54    8.77
 -10  10   2   78.84    7.36
 -10  10   2   67.10    7.07
  10 -10  -2   78.93    8.38
 -10 -10   2   75.04    8.24
  -9  10   2  487.97   17.88
   9  10  -2  500.89   20.54
   9 -10  -2  496.12   19.12
  -9 -10   2  502.54   19.55
  -9  10   2  482.00   17.56
  -8 -10   2    1.38    2.79
   8 -10  -2    1.82    2.96
   8 -10  -2   -1.10    2.42
   8  10  -2    1.65    3.42
  -8  10   2   -2.95    2.41
   8  10  -2    1.01    2.37
  -8  10   2    2.63    2.30
   7  10  -2  157.50   10.12
  -7  10   2  162.74    8.30
   7 -10  -2  154.22    9.29
   7 -10  -2  163.38    8.55
  -7  10   2  161.87    9.40
   7  10  -2  154.31    8.20
  -7 -10   2  140.86    9.31
  -6  10   2   40.82    5.60
   6 -10  -2   54.65    5.22
   6 -10  -2   45.73    5.83
   6  10  -2   52.31    6.59
   6  10  -2   51.12    5.46
  -6  10   2   46.77    4.62
  -6 -10   2   59.12    6.68
   5 -10  -2   74.75    6.09
  -5  10   2   69.00    6.61
   5 -10  -2   81.09    7.12
   5  10  -2   75.74    7.26
  -5 -10   2   84.51    7.44
   5  10  -2   76.14    6.25
  -5  10   2   71.83    4.99
  -4 -10   2   37.21    5.26
   4 -10  -2   51.50    5.08
  -4  10   2   45.04    5.65
  -4  10   2   39.83    3.68
   4  10  -2   40.45    5.10
   4 -10  -2   54.40    5.80
   4  10  -2   48.33    5.82
  -3 -10   2   11.11    3.33
  -3  10   2    9.27    1.98
   3 -10  -2    8.15    3.15
   3  10  -2    5.74    2.80
   3  10  -2   11.15    3.18
   3 -10  -2    7.76    3.12
  -3  10   2   10.51    3.53
   2  10  -2   75.45    6.42
   2 -10  -2   71.12    5.82
  -2 -10   2   58.35    6.17
  -2  10   2   60.63    6.11
   2  10  -2   69.45    5.93
   2 -10  -2   71.46    6.35
  -1 -10   2   40.13    5.36
  -1 -10   2   34.98    2.74
   1  10  -2   37.66    5.09
   1 -10  -2   43.94    5.24
   1  10  -2   46.29    4.80
  -1  10   2   31.62    4.81
  -1  10   2   47.62    5.13
   0 -10   2   21.08    4.06
   0  10   2   22.29    4.04
   0 -10   2   23.79    2.52
   0 -10  -2   23.71    4.22
   0  10   2   25.59    4.34
   0  10  -2   21.15    4.13
   0  10  -2   28.11    3.88
  -1 -10  -2  189.76    9.70
   1  10   2  208.65   10.01
   1  10   2  182.65    9.48
   1 -10   2  199.61    7.29
  -1  10  -2  172.79    9.47
  -1  10  -2  196.38    8.39
   2  10   2   19.78    4.02
  -2  10  -2   18.87    2.61
  -2  10  -2    9.79    3.66
   2 -10   2   15.31    3.77
  -2 -10  -2   13.87    3.81
   2  10   2   15.20    3.63
   3 -10   2  606.46   20.05
   3  10   2  611.38   19.35
   3 -10   2  605.50   17.67
   3  10   2  560.26   20.26
  -3  10  -2  592.63   17.13
  -3  10  -2  617.63   20.00
  -4 -10  -2   22.31    4.63
  -4  10  -2   21.90    4.60
   4  10   2   19.39    3.99
  -4  10  -2   19.17    3.33
   4 -10   2   25.41    3.29
   4  10   2   28.34    4.93
   4 -10   2   27.10    4.68
  -5  10  -2   80.69    5.85
  -5 -10  -2   77.35    7.24
  -5  10  -2   76.13    7.09
   5 -10   2   84.75    7.40
   5  10   2   69.34    7.20
   5  10   2   75.56    6.34
   6  10   2   46.92    6.49
   6  10   2   51.18    5.46
  -6  10  -2   40.18    4.83
  -6  10  -2   54.47    6.40
   6 -10   2   53.98    6.34
  -6 -10  -2   47.07    6.50
  -7  10  -2  153.06    8.47
   7  10   2  147.61    8.12
   7 -10   2  152.22    9.62
  -7  10  -2  155.47    9.53
  -7 -10  -2  170.34   10.44
   7  10   2  159.19   10.40
   8 -10   2  185.80   10.97
  -8  10  -2  192.61   10.66
   8  10   2  182.87   11.64
   8  10   2  164.66    8.59
  -8 -10  -2  168.45   10.81
  -8  10  -2  183.88    9.74
  -9  10  -2    3.70    2.80
  -9 -10  -2    4.26    3.80
   9  10   2   11.14    4.32
  -9  10  -2    7.92    3.88
   9 -10   2    5.57    3.84
 -10  10  -2   60.93    7.00
  10  10   2   64.46    8.36
  10 -10   2   55.51    7.54
 -10 -10  -2   61.02    8.13
 -10  10  -2   69.67    7.31
 -11  10  -2   61.15    7.24
  11 -10   2   57.16    7.74
  11  10   2   54.98    7.89
 -11 -10  -2   70.99    8.79
 -11  10  -2   57.27    7.13
 -12 -10  -2   36.28    6.95
  12  10   2   31.11    6.55
 -12  10  -2   42.49    6.80
 -12  10  -2   37.37    6.17
  12 -10   2   32.92    6.46
  13 -10   2   12.85    5.09
 -13 -10  -2   12.62    5.43
  13  10   2   18.55    5.16
 -13  10  -2    6.02    3.66
  14  10   2   32.82    7.28
 -14  10  -2   41.33    7.38
 -14 -10  -2   29.75    7.00
  14 -10   2   37.87    7.65
  15 -10   2   87.90   10.87
 -15  10  -2   89.77   10.32
  15  10   2   83.90   11.28
 -15 -10  -2   82.74   10.30
  15  11  -2   -5.86    4.09
 -15  11   2    3.87    4.37
  15 -11  -2    5.57    5.30
 -15 -11   2    3.46    4.35
 -14 -11   2    3.11    4.20
  14  11  -2   16.61    6.24
  14 -11  -2   10.71    5.30
 -14  11   2   19.11    4.90
 -13 -11   2    2.38    3.71
  13  11  -2    0.65    4.66
 -13  11   2    6.57    3.79
  13 -11  -2    3.08    4.11
 -12  11   2   27.82    5.31
  12 -11  -2   20.28    5.44
  12  11  -2   33.74    7.03
 -12 -11   2   17.19    5.08
 -12  11   2   19.94    5.23
  11  11  -2   17.66    6.04
 -11  11   2   21.39    4.76
 -11  11   2   15.53    4.47
  11 -11  -2   19.17    5.13
 -11 -11   2    6.43    4.06
  10  11  -2  121.61   11.32
  10 -11  -2  135.67   10.68
 -10  11   2  134.49    8.85
 -10  11   2  149.23    9.73
 -10 -11   2  134.55   10.90
  -9 -11   2    5.69    3.77
  -9  11   2   14.26    3.68
  -9  11   2    5.16    3.71
   9 -11  -2    4.84    3.51
   9  11  -2    5.99    4.33
   8 -11  -2  155.57    9.88
  -8  11   2  163.70    8.87
   8  11  -2  164.46    8.65
  -8 -11   2  168.10   10.66
  -8  11   2  145.01    9.47
   8  11  -2  158.00   10.75
  -7  11   2  148.72    8.00
   7  11  -2  143.88    8.43
  -7 -11   2  145.54    9.75
   7  11  -2  161.10   10.38
   7 -11  -2  143.13    9.32
  -7  11   2  150.42    9.37
   6 -11  -2  107.37    7.28
   6 -11  -2  121.86    8.40
  -6 -11   2  130.67    8.93
  -6  11   2  128.04    6.93
  -6  11   2   98.65    8.09
   6  11  -2  113.06    9.14
   6  11  -2  105.63    7.58
   5 -11  -2   69.50    6.05
   5 -11  -2   76.76    7.30
   5  11  -2   64.71    7.06
   5  11  -2   63.50    6.14
  -5  11   2   49.89    6.21
  -5 -11   2   60.52    6.86
   4 -11  -2   -3.53    2.40
   4 -11  -2    2.32    2.91
   4  11  -2    7.65    3.42
  -4 -11   2    0.30    2.81
   4  11  -2    5.49    2.79
  -4  11   2    1.30    2.87
   3  11  -2   34.29    5.33
  -3  11   2   33.08    5.39
   3  11  -2   41.83    5.51
   3 -11  -2   40.68    5.11
  -3 -11   2   33.42    5.32
   3 -11  -2   30.61    4.93
   2  11  -2  268.25   11.88
  -2  11   2  246.17   11.87
   2  11  -2  248.04   11.45
  -2 -11   2  272.04   12.49
   2 -11  -2  272.45   12.25
   2 -11  -2  301.58   12.10
   1  11  -2    9.77    3.39
  -1 -11   2    8.75    3.53
   1 -11  -2   16.49    3.94
  -1  11   2   10.33    3.45
   1  11  -2   14.28    3.51
  -1  11   2   12.94    3.54
   0  11   2  714.02   22.99
   0 -11   2  697.68   23.00
   0  11  -2  741.97   22.98
   0  11   2  749.33   23.06
   0  11  -2  697.54   21.77
   0 -11  -2  749.70   23.26
   1  11   2   22.94    4.51
  -1  11  -2   21.59    3.74
  -1  11  -2   18.93    4.26
   1  11   2   21.46    4.29
  -1 -11  -2   24.39    4.58
   1 -11   2   22.00    4.28
   2 -11   2  947.90   27.87
   2  11   2  929.35   28.29
  -2 -11  -2  858.54   27.20
  -2  11  -2  864.19   26.88
  -2  11  -2  932.01   23.62
  -3  11  -2  122.57    6.36
   3  11   2  124.65    8.53
  -3  11  -2  136.03    8.99
   3 -11   2  115.29    8.14
   3  11   2  119.31    7.96
   3 -11   2  128.30    6.92
  -3 -11  -2  124.55    8.55
  -4 -11  -2  779.83   25.41
   4 -11   2  806.58   25.44
   4  11   2  790.00   23.99
  -4  11  -2  780.00   24.93
  -4  11  -2  797.11   22.13
   5  11   2  363.05   16.04
  -5  11  -2  369.19   13.22
   5 -11   2  385.63   15.79
  -5  11  -2  378.65   15.55
   5  11   2  364.58   14.29
  -5 -11  -2  367.23   15.70
   6 -11   2  548.82   20.29
   6  11   2  551.90   18.58
  -6 -11  -2  573.41   20.99
  -6  11  -2  554.24   19.97
   6  11   2  562.24   21.61
  -6  11  -2  573.06   18.25
  -7  11  -2  204.90   11.26
  -7 -11  -2  183.70   11.44
   7  11   2  195.40   11.99
   7  11   2  192.83    9.53
  -7  11  -2  186.63    9.60
   7 -11   2  189.52   11.18
  -8 -11  -2  252.64   13.64
   8  11   2  238.29   10.84
   8  11   2  259.03   14.10
  -8  11  -2  271.73   12.04
  -8  11  -2  243.20   12.61
   8 -11   2  252.69   13.32
   9  11   2  175.92   11.91
  -9 -11  -2  176.70   11.61
  -9  11  -2  180.05   10.81
  -9  11  -2  166.22    9.75
   9 -11   2  146.10   11.24
 -10  11  -2    3.51    3.00
  10 -11   2    1.95    3.66
  10  11   2    1.75    4.28
 -10 -11  -2    5.49    4.34
 -10  11  -2    6.29    4.12
 -11  11  -2    6.63    3.13
  11 -11   2    2.99    3.91
 -11 -11  -2    0.35    4.06
  11  11   2   12.96    4.58
 -11  11  -2    6.15    4.02
 -12  11  -2    4.65    4.15
 -12 -11  -2    7.79    4.74
  12 -11   2    9.04    4.75
 -12  11  -2    4.98    3.27
  12  11   2    2.91    4.25
 -13  11  -2  116.76   10.60
  13  11   2   93.78   11.33
 -13 -11  -2   88.37   10.78
  13 -11   2  105.52   11.05
 -14  11  -2  219.97   13.79
  14 -11   2  208.58   14.22
  14  11   2  210.25   14.74
 -14 -11  -2  221.28   14.71
  14 -12  -2   70.32    9.67
 -14 -12   2   73.94    9.73
  14  12  -2   66.45    9.74
 -14  12   2   72.24    8.88
 -13 -12   2   20.26    5.52
 -13  12   2   22.84    5.35
  13  12  -2   20.17    6.24
  13 -12  -2   25.70    6.01
  12  12  -2   70.46    9.91
  12 -12  -2   59.66    8.33
 -12  12   2   74.17    8.20
 -12  12   2   70.37    8.04
 -12 -12   2   57.91    8.39
  11 -12  -2    3.59    4.18
 -11  12   2    5.10    3.97
 -11 -12   2   11.72    4.23
  11  12  -2    5.94    4.58
 -11  12   2   -2.40    2.87
 -10  12   2  100.49    9.04
  10 -12  -2  101.89    9.87
 -10  12   2   91.34    8.13
 -10 -12   2   91.57    9.86
  10  12  -2   90.89   10.43
  -9  12   2    4.12    3.84
   9 -12  -2    2.17    3.51
   9  12  -2    4.95    4.39
  -9 -12   2    3.24    3.34
  -8  12   2   99.82    8.96
   8  12  -2   97.94    9.63
   8 -12  -2  102.56    9.24
  -8 -12   2  102.15    9.53
   7 -12  -2    8.70    3.66
   7  12  -2   13.36    4.57
  -7 -12   2   15.07    4.51
   7  12  -2   13.24    3.44
  -7  12   2    8.04    3.81
   6  12  -2  222.89   12.13
   6  12  -2  210.86   10.42
   6 -12  -2  223.52   11.82
  -6 -12   2  203.25   11.60
  -6  12   2  190.74   11.17
  -5 -12   2   80.44    8.11
  -5  12   2   83.36    7.95
   5 -12  -2   98.89    8.37
   5  12  -2   86.56    8.16
   5 -12  -2   87.07    6.94
   5  12  -2   88.96    7.43
   4 -12  -2  240.22   11.29
   4 -12  -2  252.90   12.32
  -4  12   2  240.35   12.30
   4  12  -2  247.18   12.27
   4  12  -2  254.65   11.72
  -4 -12   2  250.72   12.66
   3 -12  -2  330.88   13.85
  -3 -12   2  341.49   14.97
   3  12  -2  336.28   14.13
  -3  12   2  362.08   15.09
   3  12  -2  350.21   14.58
   3 -12  -2  338.82   14.62
   2  12  -2  394.51   15.51
  -2 -12   2  384.40   16.21
   2  12  -2  406.21   15.82
   2 -12  -2  380.43   15.24
  -2  12   2  426.15   16.37
   2 -12  -2  397.23   16.01
  -1 -12   2  537.84   19.88
   1  12  -2  539.90   19.30
  -1  12   2  528.67   19.40
   1  12  -2  566.40   19.04
   1 -12  -2  592.39   20.18
   0 -12  -2  183.89   10.38
   0 -12   2  188.85   10.56
   0  12   2  190.51   10.17
   0  12   2  180.30   10.23
   0  12  -2  172.28    8.98
   0  12  -2  190.75   10.50
  -1  12  -2  796.58   23.80
   1  12   2  784.37   25.52
   1 -12   2  768.04   25.47
  -1 -12  -2  820.12   25.82
  -1  12  -2  803.13   25.18
   1  12   2  799.35   25.04
  -2  12  -2    3.14    2.79
   2 -12   2   -2.86    2.76
   2  12   2   -3.72    2.40
   2 -12   2    0.74    2.87
   2  12   2    1.57    3.05
  -2 -12  -2    1.83    3.13
  -3 -12  -2  239.75   12.40
   3 -12   2  235.02   12.12
  -3  12  -2  243.98   12.42
   3  12   2  230.51   12.18
   3  12   2  249.30   11.81
   4  12   2  264.98   12.20
   4  12   2  278.27   13.54
  -4  12  -2  281.15   13.37
  -4 -12  -2  263.13   13.24
   4 -12   2  247.58   12.73
   5 -12   2  127.14    9.67
   5  12   2  113.06    8.34
  -5  12  -2  117.68    9.32
  -5 -12  -2  113.01    9.49
   5  12   2  124.25    9.15
   6 -12   2   55.27    7.24
  -6  12  -2   67.96    6.05
  -6  12  -2   59.36    7.35
  -6 -12  -2   57.77    7.64
   6  12   2   68.71    8.04
   6  12   2   54.43    5.99
   7  12   2   92.17    7.40
  -7 -12  -2   81.95    8.99
   7 -12   2  103.58    9.25
  -7  12  -2   87.66    7.04
  -7  12  -2   94.39    8.78
   7  12   2   89.41    9.42
  -8 -12  -2  104.94   10.13
   8  12   2  127.61    7.79
   8 -12   2  118.21   10.12
  -8  12  -2  123.61    9.93
   8  12   2  128.01   11.14
  -8  12  -2  118.73    7.99
   9 -12   2    6.81    4.06
   9  12   2    4.11    3.96
  -9 -12  -2    4.50    4.31
  -9  12  -2    4.10    3.18
  -9  12  -2    9.02    4.26
  10 -12   2  173.23   11.71
 -10  12  -2  164.62   10.22
  10  12   2  173.49   12.28
 -10  12  -2  163.92   11.56
 -10 -12  -2  152.27   12.40
 -11  12  -2   14.44    5.29
  11 -12   2   23.32    6.07
  11  12   2   27.29    6.49
 -11 -12  -2   15.70    5.63
 -11  12  -2   18.29    4.38
 -12 -12  -2   47.50    8.37
 -12  12  -2   52.50    7.53
  12 -12   2   46.84    7.70
  12  12   2   50.92    8.51
 -12  12  -2   47.52    7.01
 -13  12  -2    2.94    3.86
  13  12   2    8.78    5.21
 -13 -12  -2    8.80    5.55
  13 -12   2    6.06    4.89
  14 -12   2   67.58    9.70
  14  12   2   55.29    9.02
 -14  12  -2   45.29    7.58
 -14 -12  -2   36.06    7.58
  13 -13  -2   73.70    9.62
 -13 -13   2   70.65    9.42
  13  13  -2   92.64   11.81
  12  13  -2  154.19   13.98
 -12  13   2  157.39   11.54
 -12 -13   2  119.37   12.06
  12 -13  -2  139.73   12.54
  11 -13  -2  120.18   11.36
  11  13  -2  128.08   12.61
 -11  13   2  109.75   10.05
 -11 -13   2  110.28   11.25
  10 -13  -2   97.28   10.05
 -10 -13   2  101.19   10.60
 -10  13   2  110.89    9.86
  10  13  -2  102.07   10.98
  -9  13   2    1.86    3.95
   9  13  -2   -5.58    4.03
  -9 -13   2    6.32    3.80
   9 -13  -2    1.46    3.78
  -8 -13   2   -5.92    2.82
   8  13  -2    1.05    3.68
   8 -13  -2    9.69    3.90
  -8  13   2    9.16    4.11
   7 -13  -2   -0.48    3.20
  -7  13   2    3.22    3.78
  -7 -13   2    0.28    3.05
   7  13  -2    0.06    3.55
   7  13  -2    7.95    3.14
  -6  13   2   -5.38    3.10
   6  13  -2   13.13    4.64
  -6 -13   2    5.96    3.32
   6  13  -2    4.26    2.73
   6 -13  -2    3.28    3.61
  -5 -13   2  159.19   10.59
   5  13  -2  181.13   10.05
  -5  13   2  154.99   11.05
   5  13  -2  172.09   10.61
   5 -13  -2  165.01   10.40
  -4  13   2   -2.57    3.15
   4  13  -2    2.45    2.90
   4  13  -2    0.11    3.17
  -4 -13   2    5.58    3.48
   4 -13  -2    0.28    2.98
   4 -13  -2    4.67    3.14
  -3 -13   2  382.80   16.80
   3  13  -2  406.69   16.07
   3  13  -2  367.06   15.86
   3 -13  -2  399.74   15.57
   3 -13  -2  382.63   16.31
  -3  13   2  411.06   17.01
   2 -13  -2    1.09    2.69
   2  13  -2    0.26    2.65
   2  13  -2    1.56    2.92
   2 -13  -2    4.39    3.25
  -2 -13   2   -3.13    2.37
  -2  13   2    2.89    2.76
  -1  13   2  111.19    9.07
  -1 -13   2  115.47    9.25
   1  13  -2  106.28    8.78
   1 -13  -2  117.19    8.07
   1  13  -2  103.03    7.49
   1 -13  -2  109.23    8.83
   0  13  -2   22.76    4.06
   0  13  -2   12.83    4.12
   0 -13  -2   20.51    4.71
   0  13   2   16.20    4.30
   0 -13   2   25.66    5.00
   0  13   2   22.74    4.45
   1  13   2  381.58   15.75
  -1  13  -2  348.53   15.38
   1 -13   2  355.61   15.80
  -1 -13  -2  362.80   15.80
  -1  13  -2  373.27   14.11
   1  13   2  360.77   15.50
  -2  13  -2   29.19    5.41
   2 -13   2   36.33    5.73
   2  13   2   31.77    5.31
   2  13   2   36.71    5.78
  -2 -13  -2   23.75    5.13
   3  13   2    6.63    3.38
   3  13   2    5.73    3.59
  -3 -13  -2   13.37    4.50
   3 -13   2    9.60    3.87
  -3  13  -2    7.20    3.98
  -4 -13  -2   21.53    5.34
   4  13   2   46.41    6.61
   4  13   2   32.42    5.39
   4 -13   2   34.43    5.86
  -4  13  -2   23.54    5.41
   5 -13   2   30.17    5.65
   5  13   2   22.94    4.53
   5  13   2   22.28    5.12
  -5  13  -2   23.07    5.46
  -5 -13  -2   21.37    5.59
   6  13   2   80.82    7.41
  -6  13  -2   66.28    8.05
   6  13   2   75.51    8.77
  -6 -13  -2   66.08    8.35
   6 -13   2   57.64    7.46
  -7  13  -2  135.35   10.50
  -7 -13  -2  134.09   11.06
   7  13   2  103.80   10.37
   7 -13   2  117.04   10.28
   7  13   2  113.86    8.58
  -8 -13  -2    5.44    4.37
   8 -13   2    6.74    4.27
   8  13   2    8.17    4.66
  -8  13  -2    6.76    4.50
  -9  13  -2   91.44    9.47
   9  13   2  108.26   11.16
  -9 -13  -2   96.39   10.51
   9 -13   2  107.72   10.63
  10  13   2   64.96    9.24
  10 -13   2   76.29    9.34
 -10  13  -2   66.18    8.53
 -10 -13  -2   54.78    8.57
 -11 -13  -2   42.37    8.08
 -11  13  -2   54.61    7.26
  11 -13   2   53.84    8.41
  11  13   2   51.10    8.71
 -11  13  -2   44.98    7.14
  12  13   2   45.99    8.75
 -12 -13  -2   37.57    8.13
  12 -13   2   47.59    7.99
 -12  13  -2   41.64    7.35
 -12  13  -2   53.06    7.51
  13 -13   2   69.90    9.72
 -13 -13  -2   62.50    9.87
  13  13   2   79.07   10.89
 -13  13  -2   75.19    9.09
  12  14  -2   42.16    8.48
 -12  14   2   39.73    7.17
 -12 -14   2   33.59    7.12
  12 -14  -2   33.52    7.31
  11 -14  -2  122.86   11.94
 -11  14   2  128.76   11.24
 -11 -14   2  138.28   12.60
  11  14  -2  146.04   13.54
 -10 -14   2    2.50    4.00
  10 -14  -2    5.05    4.55
  10  14  -2   -1.96    4.50
 -10  14   2    4.04    4.62
   9 -14  -2   65.90    8.63
   9  14  -2   80.58   10.01
  -9  14   2   77.44    9.03
  -9 -14   2   66.28    8.94
  -8  14   2  132.14   10.95
   8 -14  -2  138.33   11.48
   8  14  -2  140.80   11.75
  -8 -14   2  145.08   11.89
  -7  14   2    5.22    4.32
  -7 -14   2    1.40    3.67
   7  14  -2    5.25    4.30
   7 -14  -2    6.12    3.88
   7  14  -2   -3.77    2.72
  -6  14   2  114.08   10.25
   6  14  -2  143.33   11.28
  -6 -14   2  136.01   11.15
   6  14  -2  139.03    9.06
   6 -14  -2  137.08   10.91
  -5  14   2    2.30    3.92
   5  14  -2    2.02    2.79
   5 -14  -2    1.12    3.26
  -5 -14   2   -1.85    2.92
   5  14  -2    3.89    3.79
   4  14  -2  274.95   13.95
  -4  14   2  291.98   14.69
   4  14  -2  306.77   14.03
   4 -14  -2  273.72   14.20
  -4 -14   2  281.31   14.60
  -3 -14   2  112.96   10.07
   3  14  -2  144.10    9.42
   3 -14  -2  135.86   10.48
  -3  14   2  125.44   10.42
   3 -14  -2  152.61    9.36
   3  14  -2  149.75    9.85
   2 -14  -2  321.90   14.34
  -2 -14   2  332.50   15.75
   2  14  -2  315.14   14.37
  -2  14   2  340.86   15.57
   2  14  -2  339.22   15.18
   2 -14  -2  341.68   15.63
  -1  14   2   94.13    8.89
   1  14  -2   78.26    8.15
   1  14  -2   83.39    7.28
   1 -14  -2   79.48    7.45
   1 -14  -2   77.06    8.23
  -1 -14   2   85.94    8.71
   0  14  -2   10.51    3.40
   0  14  -2   10.76    3.88
   0 -14  -2    3.28    3.21
   0  14   2   11.58    3.87
   0  14   2    5.85    3.35
   0 -14   2    9.58    3.94
   1  14   2  215.34   11.98
  -1  14  -2  209.92   12.05
   1  14   2  211.36   11.68
   1 -14   2  213.62   12.03
  -1 -14  -2  228.10   12.50
   2 -14   2   -0.92    2.87
   2  14   2    5.17    3.55
  -2 -14  -2    4.97    3.65
   2  14   2    9.91    4.12
  -2  14  -2    7.48    3.96
   3  14   2  315.90   14.63
   3  14   2  319.07   15.20
  -3 -14  -2  305.58   15.14
   3 -14   2  319.46   15.45
  -3  14  -2  301.38   15.23
  -4 -14  -2  163.77   11.21
   4  14   2  174.42   11.18
   4 -14   2  154.60   10.60
  -4  14  -2  148.06   11.32
   4  14   2  160.16   10.07
  -5 -14  -2   95.33    9.87
  -5  14  -2  113.82   10.28
   5  14   2  109.28   10.24
   5  14   2   99.04    8.74
   5 -14   2   97.45    9.65
  -6 -14  -2  137.16   11.63
  -6  14  -2  147.96   11.56
   6  14   2  162.09    9.93
   6  14   2  147.36   10.91
   6 -14   2  154.21   11.80
   7  14   2  148.44    9.47
   7  14   2  140.42   11.95
   7 -14   2  161.93   12.19
  -7 -14  -2  143.77   12.03
  -7  14  -2  137.69   11.43
   8 -14   2  167.80   12.61
  -8  14  -2  177.74   11.93
  -8 -14  -2  144.36   12.51
   8  14   2  155.56   12.94
   9 -14   2   17.00    5.64
   9  14   2   15.32    5.20
  -9 -14  -2   -2.04    4.52
  -9  14  -2   16.16    5.43
 -10 -14  -2  113.34   12.05
 -10  14  -2  118.77   10.90
  10  14   2  115.05   12.24
  10 -14   2  125.71   12.03
  11 -14   2   45.32    8.02
 -11  14  -2   32.43    6.70
 -11 -14  -2   26.74    7.31
  11  14   2   43.02    8.37
 -12  14  -2   27.85    6.89
  12  14   2   20.64    6.61
 -12 -14  -2   34.16    7.78
  12 -14   2   26.36    6.52
 -11  15   2    4.63    5.12
 -11 -15   2    7.51    4.35
  11 -15  -2    0.97    4.79
  11  15  -2   -0.35    5.28
 -10 -15   2  140.19   12.99
  10 -15  -2  154.86   13.29
  10  15  -2  133.00   13.15
 -10  15   2  127.09   11.68
   9  15  -2    0.66    4.64
  -9  15   2    1.54    4.47
  -9 -15   2    2.77    4.23
   9 -15  -2    6.01    4.74
   8 -15  -2  119.76   11.27
  -8  15   2  133.65   11.62
  -8 -15   2  125.54   11.82
   8  15  -2  126.66   11.80
  -7  15   2   -2.86    4.10
   7  15  -2   -0.48    3.24
  -7 -15   2    8.05    4.39
   7 -15  -2    1.60    4.01
   7  15  -2    1.48    3.90
   6  15  -2   38.52    5.90
  -6  15   2   33.11    6.79
  -6 -15   2   40.74    7.09
   6  15  -2   50.96    7.44
   6 -15  -2   41.70    7.05
   5 -15  -2    6.14    3.80
   5  15  -2    2.35    3.19
  -5  15   2    0.99    4.15
  -5 -15   2    8.75    4.11
   5  15  -2   14.47    4.64
   4  15  -2   40.25    6.55
  -4 -15   2   46.51    7.43
   4 -15  -2   42.93    6.82
  -4  15   2   32.70    6.36
   4  15  -2   34.31    5.93
  -3  15   2   12.62    4.87
   3  15  -2   16.25    4.64
  -3 -15   2   12.07    4.60
   3  15  -2   19.73    4.93
   3 -15  -2   10.99    4.32
   2 -15  -2   29.20    5.58
   2  15  -2   33.94    5.85
  -2  15   2   32.20    5.84
  -2 -15   2   32.18    6.16
   2  15  -2   24.29    4.92
   2 -15  -2   34.38    5.60
   1 -15  -2   68.36    8.29
  -1  15   2   50.87    7.32
   1  15  -2   78.53    8.54
   1 -15  -2   67.23    7.17
  -1 -15   2   55.49    7.48
   0  15   2   50.64    7.20
   0 -15  -2   67.18    8.02
   0 -15   2   50.11    7.21
   0  15  -2   59.99    7.78
   1  15   2   48.66    7.20
  -1 -15  -2   48.51    7.00
   1  15   2   54.81    7.47
   1 -15   2   59.69    7.84
  -1  15  -2   63.03    8.04
   2  15   2  365.25   16.51
   2  15   2  356.68   16.24
  -2 -15  -2  310.12   15.88
   2 -15   2  351.16   16.69
  -2  15  -2  330.39   16.11
  -3 -15  -2  221.98   13.34
   3  15   2  219.96   12.95
   3  15   2  217.99   12.32
  -3  15  -2  220.09   13.44
   3 -15   2  239.71   13.54
   4  15   2  149.32   11.15
   4 -15   2  169.05   11.53
  -4  15  -2  183.29   12.26
   4  15   2  166.93   11.36
  -4 -15  -2  174.41   11.85
  -5  15  -2  172.94   12.69
   5 -15   2  157.19   12.15
   5  15   2  155.06   10.38
  -5 -15  -2  171.41   12.85
   5  15   2  150.56   12.18
   6  15   2  182.63   10.98
   6 -15   2  175.05   12.12
  -6  15  -2  190.59   12.86
   6  15   2  187.89   12.62
  -6 -15  -2  180.35   12.62
  -7 -15  -2   29.33    7.22
   7  15   2   44.99    7.65
   7 -15   2   37.18    6.80
   7  15   2   38.46    6.10
  -7  15  -2   52.05    8.09
  -8 -15  -2   75.91    9.91
   8  15   2   73.27   10.05
   8 -15   2   94.77   10.61
  -8  15  -2  100.13   10.44
   9  15   2   14.50    5.93
  -9 -15  -2   10.57    5.46
  -9  15  -2   10.25    5.65
   9 -15   2   13.93    5.59
 -10  15  -2   -1.27    4.58
 -10 -15  -2    1.79    4.87
  10  15   2   -1.07    5.13
  10 -15   2    1.26    4.20
   9  16  -2   71.26   10.30
  -9  16   2   92.70   10.63
  -9 -16   2   70.16    9.74
   9 -16  -2   87.48   10.58
  -8 -16   2  113.80   11.87
   8 -16  -2   83.77   10.09
  -8  16   2   97.77   11.03
   8  16  -2  112.57   11.71
  -7 -16   2    3.71    4.07
   7  16  -2   -1.90    4.66
   7 -16  -2    6.55    4.84
  -7  16   2    7.00    5.12
   6 -16  -2  109.18   10.98
  -6  16   2  117.43   11.38
  -6 -16   2  121.44   11.60
   6  16  -2  120.56   11.25
   6  16  -2  106.78    9.82
   5 -16  -2   28.72    5.99
  -5  16   2   27.03    6.66
  -5 -16   2   26.43    6.19
   5  16  -2   33.90    5.66
   5  16  -2   28.57    5.95
   4 -16  -2  108.89   10.71
  -4  16   2  103.55   10.85
   4  16  -2  105.64    9.96
   4  16  -2  122.99   10.52
  -4 -16   2  102.62   10.81
   3  16  -2   23.79    5.23
  -3  16   2    7.69    4.93
   3 -16  -2   27.24    5.48
   3  16  -2   15.85    4.98
  -3 -16   2   15.16    4.83
  -2 -16   2   89.82    9.89
  -2  16   2   78.85    9.31
   2  16  -2   84.11    9.30
   2 -16  -2   84.12    9.26
  -1 -16   2   24.25    5.46
   1 -16  -2   21.92    5.17
   1 -16  -2   23.54    5.16
  -1  16   2   22.47    5.28
   1  16  -2   23.12    5.24
   0 -16  -2  137.59   10.76
   0  16  -2  172.78   11.39
   0 -16   2  186.24   12.11
   0 -16  -2  186.96   11.76
   0  16   2  151.19   11.86
   1  16   2   21.10    5.36
   1  16   2   12.51    4.55
  -1 -16  -2   12.05    4.55
   1 -16   2   19.05    5.03
  -1  16  -2   16.22    4.50
   2  16   2   35.14    6.35
   2  16   2   25.18    5.85
   2 -16   2   28.52    5.88
  -2  16  -2   32.01    6.00
  -2 -16  -2   23.82    5.63
  -3  16  -2   91.94   10.13
  -3 -16  -2   88.73   10.08
   3 -16   2  110.90   10.92
   3  16   2  106.36    9.87
   3  16   2  107.24   10.31
  -4 -16  -2   38.91    7.55
   4  16   2   57.56    8.05
   4 -16   2   50.97    7.68
   4  16   2   36.43    6.35
  -4  16  -2   42.30    7.74
   5  16   2   44.19    6.58
   5 -16   2   41.77    7.28
   5  16   2   52.88    7.82
  -5 -16  -2   43.59    7.77
  -5  16  -2   40.73    7.40
   6  16   2    0.99    4.78
   6 -16   2   -3.43    3.69
  -6 -16  -2   -3.08    4.31
  -6  16  -2   -5.14    3.91
   6  16   2    4.68    3.54
   7 -16   2   62.35    8.88
  -7 -16  -2   72.50   10.25
  -7  16  -2   47.21    8.17
   7  16   2   52.01    8.91
   8  16   2  201.23   14.21
  -8 -16  -2  187.41   14.81
  -8  16  -2  186.71   14.29
   8 -16   2  200.65   13.73
   9  16   2   11.77    6.25
  -9  16  -2    6.30    5.41
  -9 -16  -2   16.66    6.25
   9 -16   2   17.26    5.73
   7 -17  -2   79.15    9.95
  -7  17   2   72.52   10.01
   7  17  -2   64.63    9.77
  -7 -17   2   80.32   10.11
   6  17  -2   91.21   10.58
   6 -17  -2   90.13   10.78
   6  17  -2   79.78    9.11
  -6  17   2   92.04   10.90
  -6 -17   2   96.40   11.02
   5 -17  -2  106.42   11.17
  -5  17   2   97.20   11.05
   5  17  -2  100.96   10.47
  -5 -17   2   91.66   10.89
   5  17  -2   97.71    9.91
  -4 -17   2   88.15   10.65
   4 -17  -2   99.91   10.63
   4  17  -2  105.24   10.22
  -4  17   2   96.49   10.84
  -3 -17   2  178.88   12.61
   3 -17  -2  182.69   12.46
   3  17  -2  170.80   11.70
  -3  17   2  172.80   13.34
  -2  17   2   52.63    7.82
   2  17  -2   55.20    7.72
  -2 -17   2   60.16    8.41
   2 -17  -2   53.37    7.94
   1  17  -2   97.41   10.24
   1 -17  -2  105.98   10.83
  -1  17   2  126.29   11.46
  -1 -17   2  116.69   11.46
   0  17  -2   12.00    4.91
   0 -17   2   11.69    4.72
   0  17   2   12.73    4.84
   0 -17  -2   14.58    5.08
   1  17   2  123.45   11.36
   1 -17   2  147.72   12.47
  -1 -17  -2  133.23   11.82
  -1  17  -2  143.70   12.25
   2 -17   2    5.78    4.23
   2  17   2    9.50    4.96
   2  17   2   -0.79    3.53
  -2 -17  -2    9.71    4.14
  -2  17  -2    9.88    4.48
   3  17   2   12.97    4.62
  -3 -17  -2   15.24    5.17
   3 -17   2    6.77    4.67
  -3  17  -2   18.16    5.32
   3  17   2   14.59    5.29
   4  17   2   16.95    5.13
   4 -17   2   30.77    6.86
   4  17   2   19.55    5.47
  -4 -17  -2   16.37    5.67
  -4  17  -2   22.50    6.45
   5 -17   2    8.93    4.75
   5  17   2    4.59    3.96
  -5  17  -2    6.19    5.13
  -5 -17  -2    0.95    4.79
   5  17   2    6.84    5.03
   6  17   2   15.43    6.01
   6  17   2   10.83    4.43
  -6 -17  -2    2.96    5.02
   6 -17   2   20.59    5.89
  -6  17  -2    5.36    5.59
  -7  17  -2   72.61   10.29
   7 -17   2   99.60   11.41
   7  17   2   94.46   11.47
  -7 -17  -2   89.43   11.21
   4 -18  -2   90.20   10.56
  -4  18   2   76.76   10.40
  -4 -18   2   86.07   10.22
   4  18  -2   90.26   10.07
   3 -18  -2   30.11    6.84
  -3 -18   2   12.95    4.94
   3  18  -2   18.89    5.05
  -3  18   2   16.19    5.10
   2  18  -2   19.49    5.21
  -2 -18   2   11.07    4.90
  -2  18   2   11.80    5.15
   2 -18  -2    9.85    5.11
   1 -18  -2    9.35    4.82
  -1 -18   2    5.09    3.99
   1  18  -2   17.91    5.11
  -1  18   2    8.64    4.82
   0  18  -2   35.06    6.75
   0 -18  -2   34.04    6.81
   0  18   2   32.19    6.96
   0 -18   2   28.74    6.33
   1  18   2   19.42    5.61
   1 -18   2   29.64    6.41
  -1 -18  -2   33.89    6.20
  -1  18  -2   36.99    6.76
  -2 -18  -2   44.04    7.56
   2  18   2   34.46    6.62
   2 -18   2   39.77    7.98
  -2  18  -2   55.67    8.18
  -3  18  -2   22.27    5.75
   3  18   2   25.66    5.73
  -3 -18  -2   12.99    5.04
   3 -18   2   24.75    6.30
   3  18   2   17.68    5.85
  -4  18  -2    1.99    5.09
   4  18   2   11.14    5.20
   4 -18   2   13.58    5.63
  -4 -18  -2   11.38    5.25
   4  18   2    3.78    4.14
 -18   0   3    6.77    4.27
  18   0  -3    1.24    5.24
  18   0  -3    5.53    4.39
  17   0  -3  235.11   14.30
 -17   0   3  223.95   14.02
  17   0  -3  247.20   14.16
  16   0  -3    4.95    3.59
  16   0  -3    4.53    4.15
 -16   0   3    1.60    3.37
 -15   0   3   60.17    7.76
  15   0  -3   62.64    7.81
  15   0  -3   66.01    8.08
  14   0  -3   -0.59    3.23
  14   0  -3   -0.39    3.04
 -14   0   3   -1.39    3.18
  13   0  -3  469.24   18.07
  13   0  -3  485.50   18.53
 -13   0   3  459.79   18.13
 -12   0   3   -1.31    2.49
  12   0  -3   -2.90    2.69
  12   0  -3   -0.54    2.43
  11   0  -3 1490.80   41.46
 -11   0   3 1547.26   40.14
  11   0  -3 1459.21   39.67
  10   0  -3    3.14    2.17
 -10   0   3   -3.19    1.95
  10   0  -3    0.70    2.24
   9   0  -3  550.90   18.36
   9   0  -3  571.66   17.60
  -9   0   3  552.55   17.83
   8   0  -3    0.71    1.57
  -8   0   3    0.77    1.86
   8   0  -3   -1.39    1.85
   7   0  -3  794.56   23.18
   7   0  -3  833.76   21.90
  -7   0   3  819.50   22.35
   6   0  -3    2.15    1.35
   6   0  -3    2.10    1.78
  -6   0   3   -1.87    1.26
  -5   0   3    4.66    0.89
   5   0  -3    5.07    1.88
   5   0  -3    6.72    1.59
  -5   0   3    4.71    1.74
  -4   0   3    1.27    1.48
  -4   0   3    0.94    0.78
   4   0  -3   -1.73    0.83
   4   0  -3   -0.31    1.39
   3   0  -3 2601.77   57.83
  -3   0   3 2515.33   57.94
   3   0  -3 2622.59   61.49
  -3   0   3 2688.62   56.12
   2   0  -3    0.74    1.03
  -2   0   3    0.50    0.78
  -2   0   3    0.72    0.71
   2   0  -3   -0.34    0.49
  -1   0   3 1438.22   32.37
  -1   0   3 1461.80   31.80
   1   0  -3 1431.04   34.25
   0   0   3   -2.28    0.91
   0   0   3    0.46    1.11
   0   0  -3   -0.46    1.08
   1   0   3  971.83   23.72
   1   0   3  976.73   22.47
   1   0   3  988.63   22.71
   1   0   3 1003.09   22.91
   2   0   3   -0.65    1.15
   2   0   3   -1.36    1.10
   2   0   3   -2.32    1.01
   2   0   3   -0.37    1.25
   3   0   3 3240.21   72.69
   3   0   3 3297.13   76.50
   3   0   3 3285.53   73.65
  -3   0  -3 3322.95   71.05
  -3   0  -3 3321.90   68.78
   4   0   3    0.51    1.24
  -4   0  -3   -0.41    0.99
   4   0   3   -1.47    0.95
   4   0   3   -0.55    0.98
  -4   0  -3    0.07    0.98
  -5   0  -3 7236.30  156.21
   5   0   3 7068.48  164.89
  -5   0  -3 7206.43  152.35
   5   0   3 7183.85  158.42
  -6   0  -3   -0.48    1.00
  -6   0  -3    1.10    1.51
   6   0   3   -0.74    1.22
   6   0   3    0.55    1.26
  -7   0  -3  282.54    8.38
   7   0   3  272.15   10.17
   7   0   3  293.00   11.00
  -7   0  -3  305.24   10.72
   8   0   3    0.62    1.68
  -8   0  -3   -1.65    1.51
  -8   0  -3   -0.51    1.20
   8   0   3    1.29    1.79
   9   0   3   23.61    3.69
  -9   0  -3   23.19    2.40
   9   0   3   18.83    3.59
  -9   0  -3   27.33    4.12
  10   0   3    0.18    2.18
  10   0   3   -1.67    1.92
 -10   0  -3    0.82    2.22
 -11   0  -3  740.62   23.21
  11   0   3  711.06   22.92
  11   0   3  717.90   23.57
 -12   0  -3   -1.07    2.37
  12   0   3   -1.60    2.60
  12   0   3    0.95    2.43
  13   0   3   48.45    6.00
  13   0   3   44.96    6.54
 -13   0  -3   51.32    6.64
  14   0   3   -0.96    3.39
  14   0   3    4.39    2.95
 -14   0  -3   -2.20    2.82
  15   0   3   98.02    8.68
  15   0   3   88.39    9.70
 -15   0  -3   94.69    9.30
 -16   0  -3    0.08    3.71
  16   0   3    1.21    4.07
  17   0   3  402.67   20.44
 -17   0  -3  436.04   20.26
  18   0   3    9.05    5.65
 -18   0  -3   -2.74    4.18
 -18   1   3   11.75    5.19
  18   1  -3    9.41    6.04
  18   1  -3   23.70    5.58
  18  -1  -3   19.67    5.42
 -18  -1   3    9.84    5.21
  18  -1  -3   18.14    6.40
 -17  -1   3   98.86   10.43
 -17   1   3   99.39   10.41
  17   1  -3   94.99   10.56
  17   1  -3  102.17   10.26
  17  -1  -3   95.59   10.55
  17  -1  -3  110.70   10.07
 -16  -1   3   43.21    7.13
  16   1  -3   52.65    7.48
  16  -1  -3   46.51    7.19
  16  -1  -3   57.74    7.66
 -16   1   3   63.20    8.42
  16   1  -3   51.89    7.85
  15   1  -3  138.57    9.87
  15  -1  -3  123.00    9.17
  15  -1  -3  119.42   10.28
  15   1  -3  129.34   10.72
 -15   1   3  129.57   10.53
 -15  -1   3  127.19   10.28
 -14   1   3  133.20   10.19
 -14  -1   3  148.80    9.85
  14  -1  -3  158.81    9.84
  14   1  -3  131.69   10.34
  14   1  -3  140.73    9.83
  14  -1  -3  147.13   10.00
  13   1  -3   13.72    4.36
 -13  -1   3    9.85    3.70
  13  -1  -3   17.93    4.28
 -13   1   3    9.30    3.80
  13   1  -3   12.59    3.99
  13  -1  -3   11.17    3.59
  12   1  -3  257.80   12.28
 -12  -1   3  265.57   12.56
  12  -1  -3  262.83   12.29
  12   1  -3  267.42   12.82
  12  -1  -3  281.80   12.51
 -12   1   3  271.05   12.79
  11   1  -3   42.76    5.60
  11   1  -3   53.51    6.04
  11  -1  -3   47.71    5.61
  11  -1  -3   58.93    6.10
 -11   1   3   47.40    5.80
 -11  -1   3   57.46    6.11
  10  -1  -3   46.43    5.09
  10   1  -3   53.92    5.45
  10  -1  -3   45.33    5.23
 -10   1   3   44.57    5.42
 -10  -1   3   35.77    4.95
  10   1  -3   40.00    5.34
   9  -1  -3    7.14    2.28
  -9  -1   3    6.64    2.64
   9   1  -3    9.47    3.07
   9   1  -3    7.20    2.49
   9  -1  -3   12.12    3.14
  -9   1   3    8.53    2.86
  -8  -1   3 1052.35   28.02
   8  -1  -3 1047.36   29.08
   8   1  -3 1064.13   29.57
  -8   1   3 1038.76   23.57
  -8   1   3 1070.60   28.18
   8  -1  -3 1061.32   27.92
   8   1  -3 1010.28   27.63
  -7   1   3  863.76   23.38
   7  -1  -3  885.70   24.20
  -7  -1   3  865.29   23.25
   7   1  -3  841.87   22.91
   7  -1  -3  865.30   22.91
   7   1  -3  845.25   24.44
  -7   1   3  855.83   19.63
   6   1  -3  387.76   13.05
  -6  -1   3  385.97   12.34
   6  -1  -3  392.65   12.79
   6   1  -3  394.91   12.04
  -6   1   3  396.93   12.53
   6  -1  -3  396.36   11.94
  -6   1   3  391.89    9.85
  -5  -1   3 1903.28   44.23
  -5   1   3 1922.40   41.50
  -5   1   3 1958.52   44.43
   5  -1  -3 1839.31   43.90
   5   1  -3 1888.87   44.08
   5   1  -3 1905.81   46.94
   5  -1  -3 1889.54   46.54
   4   1  -3  633.08   17.85
   4   1  -3  659.87   16.43
   4  -1  -3  655.34   16.33
   4   1  -3  657.45   14.81
  -4  -1   3  640.91   16.90
   4   1  -3  649.41   14.30
   4  -1  -3  632.15   17.59
  -4   1   3  659.20   15.23
  -4   1   3  639.96   16.94
  -3   1   3 3484.89   74.53
   3   1  -3 3494.08   76.77
   3  -1  -3 3414.50   76.61
  -3   1   3 3509.83   76.57
  -3  -1   3 3394.45   76.41
   3   1  -3 3546.88   74.38
   3  -1  -3 3447.14   81.12
   3   1  -3 3535.59   72.01
  -2  -1   3  782.99   18.05
  -2  -1   3  781.99   18.57
  -2   1   3  787.94   18.51
   2  -1  -3  750.84   19.58
   2  -1  -3  774.33   17.81
   2   1  -3  774.97   17.72
  -2   1   3  779.63   17.91
   2   1  -3  781.99   19.66
   2   1  -3  760.20   17.11
  -1   1   3   80.06    3.04
  -1  -1   3   78.53    2.65
   1   1  -3   76.94    3.10
   1  -1  -3   81.50    3.47
  -1   1   3   81.29    3.19
   1  -1  -3   74.19    2.26
   1   1  -3   76.39    3.21
  -1  -1   3   78.80    3.16
   1   1  -3   75.30    2.98
   0  -1   3  311.14    8.13
   0   1   3  293.63    7.69
   0  -1   3  304.61    7.59
   0   1  -3  289.99    7.84
   0   1  -3  305.12    7.74
   0  -1  -3  298.33    7.31
   0   1   3  295.53    7.98
   0   1  -3  306.91    8.03
   0  -1  -3  302.41    8.52
  -1   1  -3   32.68    2.17
   1   1   3   32.23    1.95
   1  -1   3   31.41    2.00
   1  -1   3   34.57    2.25
  -1   1  -3   33.51    1.59
   1   1   3   32.41    2.24
   1   1   3   31.92    1.87
   1   1   3   31.86    2.11
  -1   1  -3   35.94    2.31
   2   1   3   12.42    1.52
   2  -1   3   13.22    1.75
  -2   1  -3    9.35    1.54
   2   1   3   10.87    1.69
   2   1   3   12.44    1.62
   2  -1   3   12.06    1.11
   2   1   3   11.90    1.46
   2  -1   3   11.66    1.62
   3   1   3  540.98   14.45
  -3   1  -3  550.81   13.66
   3   1   3  533.83   14.81
   3   1   3  558.16   13.45
   3  -1   3  545.20   14.54
   3   1   3  545.43   14.06
   3  -1   3  545.14   13.81
   4  -1   3 2619.55   58.04
   4   1   3 2538.86   60.82
   4   1   3 2498.23   58.50
  -4   1  -3 2526.54   55.94
   4  -1   3 2554.30   59.80
   4  -1   3 2585.92   58.67
   4   1   3 2583.56   55.70
  -5  -1  -3  487.55   13.88
   5   1   3  512.08   14.58
   5   1   3  478.93   12.31
   5   1   3  488.18   14.47
  -5   1  -3  470.74   12.62
   5  -1   3  480.43   13.50
   5  -1   3  478.99   14.35
  -5   1  -3  498.87   14.31
   6  -1   3  920.03   24.08
  -6  -1  -3  909.93   21.56
  -6   1  -3  935.69   24.40
   6  -1   3  957.75   24.95
   6   1   3  905.27   24.98
  -6   1  -3  920.55   22.09
  -6  -1  -3  949.50   24.04
  -6  -1  -3  923.72   20.93
   6   1   3  901.82   24.61
   7   1   3    3.27    1.78
  -7   1  -3    3.16    1.95
  -7  -1  -3    3.09    1.13
  -7  -1  -3    0.61    1.56
   7   1   3    2.80    1.93
  -7   1  -3    2.59    1.44
   7  -1   3   -0.43    1.31
  -7  -1  -3    2.28    1.09
   7  -1   3    3.37    1.82
  -8   1  -3  206.50    7.08
   8  -1   3  200.86    8.35
  -8   1  -3  206.06    9.18
  -8  -1  -3  204.67    8.86
   8   1   3  216.01    9.16
   8   1   3  179.03    8.93
  -8  -1  -3  202.32    6.50
   8  -1   3  209.84    9.40
   9  -1   3  118.13    7.38
  -9   1  -3  122.61    5.48
   9  -1   3  122.63    6.73
  -9  -1  -3  127.13    4.89
  -9  -1  -3  125.42    7.23
   9   1   3  123.34    7.53
  -9   1  -3  139.25    7.75
   9   1   3  125.51    7.29
 -10   1  -3  310.94    9.64
 -10  -1  -3  320.81   12.78
 -10   1  -3  300.27   12.74
  10   1   3  284.43   12.71
  10  -1   3  309.72   12.10
  10   1   3  327.51   13.01
 -11  -1  -3    5.85    3.05
 -11   1  -3    4.10    2.95
  11  -1   3    7.35    3.01
  11   1   3    5.17    3.13
  11  -1   3    4.29    2.95
  11   1   3    9.19    3.31
 -12  -1  -3   79.30    7.33
 -12   1  -3   62.84    6.99
  12  -1   3   68.60    7.64
  12   1   3   92.45    7.49
  12  -1   3   78.36    6.74
  12   1   3   68.21    7.57
 -13  -1  -3   29.36    5.26
 -13   1  -3   29.69    5.39
  13   1   3   11.88    4.27
  13  -1   3   30.96    4.82
  13   1   3   42.13    5.87
  13  -1   3   32.33    5.76
  14  -1   3    4.31    2.87
  14   1   3    6.05    3.01
 -14   1  -3    4.68    3.28
  14  -1   3   -0.45    3.72
  14   1   3    1.25    3.53
 -14  -1  -3    4.12    3.33
 -15   1  -3   22.20    5.81
  15   1   3   29.12    5.50
 -15  -1  -3   20.97    5.27
  15  -1   3   20.50    5.27
  15   1   3   20.36    5.56
  16  -1   3   60.48    8.93
 -16   1  -3   67.82    8.76
  16   1   3   66.39    9.00
 -16  -1  -3   79.82    9.17
  16   1   3   62.02    7.98
  17  -1   3   42.16    8.21
  17   1   3   62.85    9.48
 -17  -1  -3   51.53    8.10
 -17   1  -3   63.35    8.85
 -18  -1  -3    6.54    4.55
 -18   1  -3   -0.84    4.05
  18  -1   3    3.75    5.28
  18   1   3    6.99    5.75
  18   2  -3  259.72   16.07
  18   2  -3  270.45   15.53
 -18  -2   3  244.85   15.03
 -18   2   3  226.04   14.66
  18  -2  -3  242.87   15.32
  17   2  -3    5.03    3.92
 -17  -2   3    1.22    3.99
  17   2  -3   -1.58    4.66
  17  -2  -3   12.60    4.15
  17  -2  -3   10.37    5.41
 -17   2   3   13.20    4.71
  16   2  -3   98.03    9.96
  16  -2  -3  100.58    9.94
 -16  -2   3   91.53    9.48
  16  -2  -3   89.21    8.91
 -16   2   3   94.21    9.79
  16   2  -3   87.31    9.98
 -15  -2   3   88.90    8.88
  15   2  -3  105.93    9.99
  15  -2  -3   89.18    8.44
  15   2  -3   88.36    9.33
 -15   2   3   63.19    8.05
  15  -2  -3   87.10    9.24
  14   2  -3  132.25   10.46
  14  -2  -3  140.06    9.24
 -14  -2   3  132.82    9.95
  14  -2  -3  136.36    9.33
  14   2  -3  137.22    9.70
 -14   2   3  131.60   10.22
 -13  -2   3   11.38    3.88
  13   2  -3    8.39    3.89
  13  -2  -3    8.12    3.77
 -13   2   3   11.89    4.11
  13  -2  -3    7.32    3.38
  13   2  -3   16.28    4.13
 -12   2   3   10.04    3.60
  12  -2  -3    7.29    3.38
  12   2  -3    3.87    3.33
  12  -2  -3    3.12    2.59
  12   2  -3    7.09    3.43
 -12  -2   3    4.43    3.13
 -11   2   3  310.20   13.11
  11  -2  -3  304.05   12.84
  11  -2  -3  245.15   12.00
  11   2  -3  295.63   13.26
  11   2  -3  303.45   12.81
 -11  -2   3  306.58   12.92
  10  -2  -3    5.24    2.61
  10   2  -3    2.74    2.41
  10   2  -3    1.17    2.52
 -10  -2   3    1.06    2.29
  10  -2  -3    2.35    2.01
 -10   2   3    1.35    2.32
 -10   2   3    2.79    1.33
   9   2  -3    1.78    1.83
  -9   2   3    0.70    1.29
  -9  -2   3   -2.29    1.82
   9  -2  -3    2.13    2.35
  -9   2   3   -2.79    1.50
   9  -2  -3    0.22    1.64
   9   2  -3    1.43    2.37
   8   2  -3  425.87   13.84
  -8  -2   3  419.03   13.84
  -8   2   3  405.11   10.82
   8  -2  -3  392.44   13.83
   8   2  -3  379.13   14.46
  -8   2   3  401.62   13.89
   8  -2  -3  418.83   13.63
   7  -2  -3  951.13   25.26
   7   2  -3  978.56   25.53
  -7  -2   3  992.51   25.59
   7  -2  -3  955.24   26.35
   7   2  -3  956.48   27.09
  -7   2   3  936.19   25.51
  -7   2   3  959.53   22.49
  -6   2   3 2825.31   64.09
   6  -2  -3 2775.72   67.19
   6   2  -3 2762.25   64.31
   6   2  -3 2719.41   67.96
  -6   2   3 2827.48   60.85
  -6  -2   3 2780.65   63.82
   6  -2  -3 2867.60   64.23
   5   2  -3  285.32   10.42
  -5   2   3  293.65    9.88
   5   2  -3  296.85    7.51
  -5  -2   3  293.94    9.77
   5  -2  -3  304.78    9.45
   5  -2  -3  301.06   10.06
  -5   2   3  308.35    8.50
   5   2  -3  285.81    9.43
  -4  -2   3 2292.96   52.27
   4  -2  -3 2284.02   54.95
   4   2  -3 2252.49   55.37
   4  -2  -3 2304.41   51.98
  -4   2   3 2291.89   52.09
   4   2  -3 2336.36   49.64
  -4  -2   3 2249.41   51.89
  -4   2   3 2331.22   50.32
  -3  -2   3 1020.95   24.38
   3  -2  -3 1034.43   24.06
   3  -2  -3 1012.04   25.81
  -3   2   3 1033.15   23.63
   3   2  -3  987.56   25.98
   3   2  -3 1048.07   23.16
  -3   2   3 1031.35   24.48
  -3  -2   3 1006.85   24.29
  -2  -2   3 6979.21  149.34
   2   2  -3 6830.67  156.93
   2   2  -3 6941.27  145.27
   2  -2  -3 7000.54  157.07
  -2   2   3 6820.66  145.44
  -2   2   3 6858.16  147.50
  -2  -2   3 6762.63  147.52
   2  -2  -3 6596.34  149.01
  -1  -2   3  505.57   12.57
   1   2  -3  487.32   13.09
   1  -2  -3  495.31   13.61
   1   2  -3  508.71   12.56
  -1   2   3  506.31   12.22
  -1  -2   3  512.60   12.67
  -1   2   3  492.98   12.62
   1  -2  -3  514.19   12.18
   0   2   3  915.25   21.55
   0   2   3  930.90   21.01
   0  -2  -3  940.71   21.47
   0  -2   3  934.78   21.73
   0   2  -3  918.70   22.22
   0   2  -3  930.42   21.61
   0   2   3  922.46   23.24
   0  -2   3  940.15   21.81
   1   2   3 2077.32   45.23
   1   2   3 2026.29   45.27
   1  -2   3 2117.30   46.12
   1   2   3 2041.97   48.98
  -1   2  -3 2078.96   45.50
   1  -2   3 2044.46   46.40
  -1  -2  -3 2031.85   46.15
   2   2   3  894.13   21.52
  -2   2  -3  890.96   21.12
   2   2   3  897.52   20.82
   2   2   3  846.90   20.54
   2  -2   3  902.85   21.59
   2   2   3  886.95   22.84
   2  -2   3  881.38   21.66
   3   2   3    1.72    1.04
  -3   2  -3    0.11    1.21
   3  -2   3   -0.14    1.03
   3   2   3    1.05    1.15
   3   2   3    0.52    0.87
   3   2   3   -0.43    1.21
   3  -2   3   -0.59    0.91
   4  -2   3  297.47    8.43
  -4  -2  -3  300.90    9.21
   4   2   3  302.75    9.91
   4  -2   3  311.94    9.97
   4   2   3  313.84   10.39
   4  -2   3  303.19    9.98
  -4   2  -3  320.71    9.27
   4   2   3  318.33    8.69
   5   2   3    7.10    1.36
   5   2   3    2.34    1.74
   5  -2   3    5.22    1.91
  -5  -2  -3    7.92    1.76
  -5   2  -3    7.26    1.89
   5  -2   3    6.42    1.39
   5   2   3    7.98    2.10
  -5   2  -3    8.88    1.85
   6   2   3  368.55    9.96
   6   2   3  374.27   12.64
  -6  -2  -3  355.78   11.50
   6   2   3  372.27   12.49
  -6   2  -3  370.04   10.71
   6  -2   3  368.03   12.45
   6  -2   3  347.34   10.81
  -6   2  -3  384.44   12.40
   7  -2   3   36.23    3.23
   7   2   3   36.32    4.33
  -7  -2  -3   37.01    3.78
   7   2   3   37.71    2.55
   7  -2   3   36.18    4.20
   7   2   3   42.51    4.34
  -7   2  -3   37.79    3.15
  -7   2  -3   40.38    4.25
  -8   2  -3  485.05   13.34
   8   2   3  460.68   15.82
   8  -2   3  475.45   14.44
  -8  -2  -3  454.36   11.69
  -8  -2  -3  457.73   14.90
  -8   2  -3  501.34   15.91
   8   2   3  461.78   15.92
   8  -2   3  467.23   15.96
  -8  -2  -3  454.72   12.08
   9  -2   3   55.04    5.80
  -9  -2  -3   61.24    5.39
   9  -2   3   61.47    4.72
   9   2   3   56.58    5.57
   9   2   3   53.52    5.68
  -9   2  -3   56.02    5.54
  -9   2  -3   60.48    4.02
  -9  -2  -3   53.52    3.13
  10  -2   3 1251.50   33.35
  10   2   3 1247.85   34.71
  10  -2   3 1223.87   34.57
  10   2   3 1219.36   35.07
 -10   2  -3 1239.58   34.05
 -10   2  -3 1241.14   29.65
 -10  -2  -3 1201.84   33.15
  11   2   3   -0.71    2.49
 -11   2  -3   -0.60    2.55
  11  -2   3    1.41    2.21
 -11  -2  -3   -4.11    2.19
  11   2   3   -2.07    2.05
  11  -2   3   -1.12    2.60
 -12  -2  -3   77.06    7.32
  12  -2   3   85.11    6.75
  12  -2   3   75.81    8.07
  12   2   3   65.80    7.61
  12   2   3   82.01    7.46
 -12   2  -3   83.55    7.77
  13   2   3   83.53    8.62
 -13  -2  -3   74.03    7.56
 -13   2  -3   84.62    8.27
  13  -2   3   85.77    7.17
  13   2   3   70.63    7.53
  13  -2   3   80.33    8.36
  14   2   3   22.52    5.63
 -14   2  -3   26.85    5.59
  14  -2   3   32.81    6.15
 -14  -2  -3   16.86    4.59
  14   2   3   33.88    5.81
 -15  -2  -3   99.46    9.34
  15   2   3  104.93   10.47
  15  -2   3  100.07   10.18
  15   2   3   99.93    9.51
 -15   2  -3   91.92    9.61
 -16   2  -3   39.88    7.00
 -16  -2  -3   34.36    6.29
  16   2   3   38.65    7.71
  16   2   3   34.18    6.42
  16  -2   3   45.35    8.04
 -17  -2  -3   11.44    5.11
  17  -2   3   13.12    5.89
 -17   2  -3   11.05    4.78
  17   2   3   19.88    5.55
  17   2   3    0.50    5.29
  18  -2   3   64.09   10.02
 -18  -2  -3   87.63   10.32
 -18   2  -3   71.85    9.93
  18   2   3   66.61   10.01
  18   3  -3   38.51    8.05
 -18  -3   3   32.83    6.78
  18  -3  -3   42.06    7.86
  18   3  -3   25.49    6.39
 -18   3   3   32.44    6.92
  17  -3  -3   46.59    7.85
 -17   3   3   60.52    8.67
  17   3  -3   34.15    7.70
  17   3  -3   64.47    8.78
 -17  -3   3   40.72    7.48
  16   3  -3    8.80    4.07
  16   3  -3    8.34    5.08
  16  -3  -3   16.91    5.20
  16  -3  -3   15.33    4.44
 -16  -3   3   11.64    4.47
 -16   3   3    9.96    4.23
  15  -3  -3  290.21   13.47
  15   3  -3  236.62   13.51
  15  -3  -3  236.53   13.34
 -15  -3   3  228.81   12.93
 -15   3   3  232.24   13.20
  15   3  -3  224.79   13.35
  14   3  -3   35.05    6.21
 -14   3   3   36.52    6.20
 -14  -3   3   30.36    5.46
  14  -3  -3   26.84    5.32
  14  -3  -3   27.10    4.90
  14   3  -3   30.89    5.96
 -13  -3   3   30.93    5.43
  13   3  -3   36.37    6.13
  13   3  -3   31.55    5.86
  13  -3  -3   34.47    5.74
  13  -3  -3   29.94    5.01
 -13   3   3   35.11    5.67
  12   3  -3  372.05   15.88
  12  -3  -3  285.28   13.47
  12  -3  -3  366.90   14.90
  12   3  -3  364.13   15.04
 -12   3   3  358.70   15.00
 -12  -3   3  336.32   14.42
  11  -3  -3  177.96    9.57
 -11  -3   3  167.46    9.51
  11  -3  -3  180.22    9.54
 -11   3   3  179.26    9.93
  11   3  -3  174.48   10.21
  10   3  -3  232.79   11.86
  10  -3  -3  269.98   11.39
  10  -3  -3  267.50   11.32
 -10   3   3  257.60    8.47
  10   3  -3  266.28   11.52
 -10   3   3  270.52   11.77
 -10  -3   3  266.88   11.53
   9   3  -3  311.14   13.11
   9  -3  -3  307.24   11.94
  -9   3   3  301.12   12.16
  -9  -3   3  292.00   11.75
   9  -3  -3  298.75   11.79
   9   3  -3  316.80   12.16
  -9   3   3  304.33    9.36
   8  -3  -3  368.80   12.80
  -8   3   3  361.70   10.68
  -8   3   3  376.44   13.26
   8   3  -3  374.58   13.02
  -8  -3   3  380.76   12.97
   8   3  -3  354.68   13.95
   8  -3  -3  356.86   12.91
   7   3  -3 2071.01   54.17
  -7   3   3 2160.07   47.95
  -7   3   3 2142.70   51.00
  -7  -3   3 2162.73   50.64
   7  -3  -3 2107.06   52.92
   7  -3  -3 2177.07   51.10
   7   3  -3 2156.86   51.37
   6   3  -3  150.96    7.64
   6  -3  -3  176.15    7.09
  -6   3   3  164.80    6.12
  -6  -3   3  175.76    7.24
   6  -3  -3  161.53    7.20
  -6  -3   3  168.74    7.18
  -6   3   3  160.80    7.23
   6   3  -3  170.92    5.06
   5  -3  -3 2791.83   64.48
   5  -3  -3 2848.21   67.61
   5   3  -3 2821.02   61.07
  -5   3   3 2864.63   62.18
  -5   3   3 2854.14   64.20
  -5  -3   3 2824.67   63.88
  -5  -3   3 2796.72   64.73
  -4  -3   3  809.27   20.86
   4  -3  -3  809.50   21.68
   4  -3  -3  838.70   20.66
  -4   3   3  825.27   20.77
   4   3  -3  818.34   22.34
  -4  -3   3  828.94   20.53
  -4   3   3  825.45   19.98
   4   3  -3  781.45   19.03
  -3  -3   3  947.79   22.89
   3   3  -3  971.15   22.20
   3  -3  -3  925.91   24.42
   3   3  -3  930.69   24.77
  -3   3   3  998.00   23.14
  -3  -3   3  941.25   23.39
   3  -3  -3  953.23   23.04
  -3   3   3  961.60   22.81
   2   3  -3  812.05   19.37
  -2  -3   3  819.38   19.54
   2  -3  -3  794.01   21.05
  -2  -3   3  814.75   20.07
  -2   3   3  824.89   19.40
   2   3  -3  786.02   20.93
   2  -3  -3  828.11   19.65
  -2   3   3  813.02   19.76
   1   3  -3 1577.66   37.85
  -1   3   3 1554.13   35.85
   1  -3  -3 1569.59   36.04
   1   3  -3 1582.99   35.67
  -1  -3   3 1594.44   35.75
  -1  -3   3 1575.76   36.51
   1  -3  -3 1605.19   38.55
  -1   3   3 1588.38   35.15
   0   3   3 1079.73   24.08
   0   3   3 1081.11   25.30
   0  -3   3 1078.95   25.63
   0  -3  -3 1082.25   25.31
   0   3  -3 1091.71   25.35
   0   3   3 1036.87   27.10
   0  -3   3 1097.09   25.16
   0   3  -3 1077.94   25.89
   1   3   3  943.14   24.75
  -1   3  -3  962.98   23.04
   1  -3   3  956.13   23.35
  -1  -3  -3  959.47   23.09
   1   3   3  957.14   21.66
   1   3   3  970.30   22.84
   1  -3   3  991.81   23.02
   2  -3   3   66.23    3.71
   2   3   3   68.55    4.12
   2   3   3   62.70    3.38
   2  -3   3   70.92    3.70
  -2  -3  -3   65.34    3.65
   2   3   3   70.32    2.77
  -2   3  -3   76.12    4.04
   3  -3   3   14.81    2.30
   3   3   3   16.41    2.57
   3   3   3   18.20    2.00
  -3   3  -3   16.00    2.34
  -3  -3  -3   15.00    1.65
  -3  -3  -3   17.48    2.31
   3  -3   3   16.26    2.27
   4   3   3  458.21   13.62
   4   3   3  472.24   12.27
   4  -3   3  468.77   13.61
  -4   3  -3  486.88   13.05
   4  -3   3  461.18   13.72
  -4  -3  -3  435.44   12.20
   4   3   3  443.05   14.24
   5  -3   3   69.21    4.55
   5  -3   3   71.77    3.22
   5   3   3   72.76    4.91
  -5  -3  -3   64.15    3.83
  -5   3  -3   75.19    4.32
   5   3   3   62.51    4.30
   5   3   3   74.97    3.65
   6   3   3  161.95    5.68
   6   3   3  154.22    7.30
   6  -3   3  154.99    7.39
   6   3   3  148.26    7.48
  -6   3  -3  157.32    6.53
  -6  -3  -3  147.92    6.46
  -6   3  -3  164.83    7.45
   6  -3   3  158.36    5.76
  -7  -3  -3  951.92   24.94
  -7   3  -3  980.34   26.19
   7   3   3  981.99   22.75
   7  -3   3  953.27   24.65
  -7   3  -3  948.43   23.95
   7   3   3  939.50   27.28
   7   3   3  963.00   26.51
   7  -3   3  937.76   26.41
   8   3   3    7.52    2.65
  -8  -3  -3    6.78    2.33
   8   3   3    3.29    1.29
   8  -3   3    2.99    1.73
  -8   3  -3    5.24    2.31
  -8   3  -3    5.99    2.23
   8   3   3    5.54    2.49
   8  -3   3    5.72    2.47
  -9   3  -3  300.31   10.31
  -9  -3  -3  300.05    8.44
   9  -3   3  297.74   10.76
   9   3   3  310.63   12.70
   9   3   3  319.16   13.12
   9  -3   3  325.64   12.91
  -9  -3  -3  310.60    8.82
  -9  -3  -3  293.81   11.62
  -9   3  -3  288.50   12.24
  10   3   3    0.22    2.61
  10  -3   3    0.57    2.04
  10   3   3   -2.32    1.79
 -10   3  -3    1.34    2.17
 -10  -3  -3    0.06    2.12
  10  -3   3    0.55    2.70
 -10   3  -3    0.03    2.26
 -11  -3  -3  308.47   12.87
  11   3   3  302.80   13.65
  11   3   3  290.49   13.50
  11  -3   3  331.38   14.14
  11  -3   3  299.21   11.84
 -11   3  -3  297.22   13.47
 -12  -3  -3  118.87    8.26
  12  -3   3  122.56    9.53
  12   3   3  127.41    9.89
 -12   3  -3  114.33    9.00
  12   3   3  129.97    8.72
  13  -3   3   -0.36    3.22
  13   3   3   -2.27    3.27
 -13   3  -3    3.58    3.05
  13   3   3    2.44    2.77
 -13  -3  -3    0.75    2.79
  14  -3   3  239.32   13.45
  14   3   3  224.73   13.25
  14   3   3  237.22   13.00
 -14  -3  -3  232.85   12.51
 -14   3  -3  243.10   13.47
  15  -3   3    3.10    3.99
 -15  -3  -3    4.81    3.67
 -15   3  -3   -0.78    3.45
  15   3   3    1.02    3.93
  15   3   3    1.42    3.24
 -16   3  -3   33.98    7.05
  16   3   3   61.49    8.25
 -16  -3  -3   46.79    7.31
  16  -3   3   36.56    7.28
  16   3   3   48.60    8.19
 -17  -3  -3  100.85   10.34
 -17   3  -3  100.51   10.89
  17   3   3  108.57   11.03
  17   3   3  119.44   12.24
  17  -3   3  105.28   11.64
  18  -3   3   24.42    6.98
 -18   3  -3   44.64    7.96
 -18  -3  -3   39.68    7.52
  18   3   3   36.03    7.50
  18  -4  -3   48.10    8.59
 -18  -4   3   48.81    8.36
  18   4  -3   68.59    9.69
 -18   4   3   49.58    8.27
 -18  -4   3   43.65    6.97
  17   4  -3   19.34    5.64
 -17  -4   3    5.60    4.29
 -17   4   3    9.50    4.58
  17  -4  -3    2.48    5.05
 -16  -4   3   18.27    5.15
  16  -4  -3   26.59    6.41
  16   4  -3   20.84    5.50
 -16   4   3   28.54    6.08
  15   4  -3   10.39    4.72
  15   4  -3   17.37    5.14
  15  -4  -3   20.53    4.14
 -15  -4   3   14.99    4.67
 -15   4   3    8.20    4.51
  15  -4  -3   14.06    4.73
  14   4  -3  266.26   14.32
 -14  -4   3  266.91   13.34
  14  -4  -3  263.39   13.54
 -14   4   3  245.65   13.35
  14   4  -3  248.91   13.60
  14  -4  -3  280.47   12.99
  13  -4  -3  545.65   20.06
  13  -4  -3  518.91   19.03
 -13  -4   3  528.14   19.46
  13   4  -3  551.53   20.53
  13   4  -3  534.75   21.18
 -13   4   3  507.56   19.81
 -12  -4   3    4.88    3.22
  12   4  -3    2.40    3.55
  12   4  -3    0.95    2.78
 -12   4   3    5.73    3.00
  12  -4  -3    1.71    3.12
  12  -4  -3    6.74    3.17
 -11   4   3  900.31   27.74
  11   4  -3  948.49   29.86
 -11  -4   3  916.45   27.16
  11  -4  -3  959.75   28.14
  11  -4  -3  912.09   27.65
 -10   4   3  254.43    8.92
  10   4  -3  250.19   12.13
 -10   4   3  241.44   11.28
 -10  -4   3  235.31   10.82
  10  -4  -3  262.45   11.19
  10  -4  -3  228.24   10.59
  -9   4   3  306.41   12.46
  -9  -4   3  312.11   12.48
   9  -4  -3  311.96   12.17
   9   4  -3  312.94   13.51
  -9   4   3  346.15   10.52
   9  -4  -3  308.34   12.20
  -9  -4   3  296.48   11.96
   8  -4  -3   16.99    3.16
  -8  -4   3   14.51    3.16
  -8  -4   3   19.94    3.41
  -8   4   3   17.61    3.39
  -8   4   3   19.88    2.70
   8  -4  -3   12.23    2.97
   8   4  -3   16.21    3.69
  -7   4   3   -0.38    1.44
   7   4  -3   -1.08    1.93
  -7  -4   3    4.42    1.98
  -7  -4   3    1.32    1.82
   7   4  -3    2.87    1.20
  -7   4   3    1.23    1.77
   7  -4  -3   -1.58    1.70
   7  -4  -3    1.91    1.70
   6   4  -3   72.58    5.31
  -6  -4   3   55.29    4.21
  -6   4   3   62.25    4.64
   6  -4  -3   63.74    4.57
  -6   4   3   61.12    4.11
  -6  -4   3   53.91    4.49
   6  -4  -3   59.21    4.52
   6   4  -3   60.52    3.25
   5  -4  -3   27.55    3.19
   5   4  -3   21.85    3.41
   5   4  -3   23.92    2.29
   5  -4  -3   27.82    3.13
  -5  -4   3   24.60    2.82
  -5  -4   3   27.14    3.24
  -5   4   3   27.13    3.07
  -5   4   3   22.11    2.70
  -4  -4   3   49.96    3.77
  -4  -4   3   44.72    3.22
   4   4  -3   44.23    3.96
  -4   4   3   45.08    3.44
   4   4  -3   46.76    3.14
  -4   4   3   41.02    3.30
   4  -4  -3   46.97    3.34
   4  -4  -3   48.34    3.70
  -3   4   3   78.12    3.81
  -3  -4   3   73.71    3.65
   3   4  -3   70.95    3.79
   3   4  -3   66.30    4.28
   3  -4  -3   70.43    4.29
  -3   4   3   71.70    4.16
   3  -4  -3   71.97    3.83
  -3  -4   3   61.12    3.97
   2  -4  -3  657.10   17.67
  -2   4   3  640.03   15.66
   2   4  -3  620.89   17.38
   2  -4  -3  625.97   16.42
  -2  -4   3  636.31   16.87
  -2   4   3  632.27   16.65
  -2  -4   3  640.97   15.93
   2   4  -3  638.43   16.28
  -1  -4   3  701.96   16.81
   1   4  -3  672.63   17.33
   1  -4  -3  672.83   18.53
   1  -4  -3  677.41   17.30
   1   4  -3  663.49   17.80
  -1   4   3  698.12   15.96
  -1   4   3  679.94   17.56
  -1  -4   3  683.54   17.75
   0  -4   3   -1.44    1.24
   0  -4  -3    1.63    1.33
   0   4   3   -0.09    1.19
   0   4   3    0.92    0.56
   0   4  -3    1.37    1.49
   0   4  -3    0.81    1.03
   0  -4   3    1.26    1.05
   0   4   3    2.34    1.50
  -1   4  -3 1723.95   39.79
   1   4   3 1715.78   42.78
   1   4   3 1711.00   38.08
  -1   4  -3 1733.43   40.58
   1   4   3 1741.57   39.59
  -1  -4  -3 1725.98   40.31
   1  -4   3 1732.23   40.63
   1  -4   3 1761.11   39.62
  -2   4  -3    4.58    1.84
   2  -4   3    0.07    1.16
   2   4   3    1.08    1.53
  -2  -4  -3    0.89    1.37
   2   4   3    2.88    1.39
   2  -4   3    2.49    1.28
  -2  -4  -3    3.78    0.86
   3   4   3   35.88    3.60
   3   4   3   31.62    2.76
  -3  -4  -3   32.16    2.12
  -3   4  -3   32.44    3.17
   3  -4   3   27.79    2.86
   3  -4   3   31.11    3.22
  -3  -4  -3   33.45    3.20
   4  -4   3    8.28    2.02
   4   4   3    9.02    2.35
   4   4   3    9.95    1.81
  -4  -4  -3    6.71    2.08
   4  -4   3    7.38    2.09
  -4  -4  -3    9.09    1.60
  -4   4  -3    7.03    2.09
   5  -4   3  565.21   14.45
   5   4   3  587.12   17.99
   5   4   3  571.01   15.03
  -5  -4  -3  559.65   17.01
  -5   4  -3  591.88   16.12
   5  -4   3  573.76   17.16
  -5  -4  -3  575.49   15.20
  -6  -4  -3  137.24    6.10
   6   4   3  147.66    7.39
  -6   4  -3  141.31    6.61
   6   4   3  135.30    5.48
   6   4   3  149.84    7.69
   6  -4   3  133.09    5.08
   6  -4   3  133.89    7.04
  -6   4  -3  145.51    7.14
   7  -4   3  283.44   11.41
   7   4   3  296.93    8.90
  -7   4  -3  288.02   11.23
   7   4   3  292.97   11.53
   7   4   3  290.18   11.91
   7  -4   3  283.80    9.04
  -7   4  -3  277.50   10.00
  -7  -4  -3  288.81   10.15
  -8   4  -3   17.10    3.12
  -8   4  -3   16.82    3.44
   8   4   3   21.17    2.23
   8  -4   3   21.89    3.85
  -8  -4  -3   14.77    3.10
   8  -4   3   17.52    2.46
   8   4   3   15.60    3.51
   8   4   3   17.45    3.77
   9   4   3   12.96    1.90
   9  -4   3    9.14    3.21
  -9   4  -3   12.15    3.19
   9   4   3   10.98    3.34
  -9   4  -3   12.43    2.88
   9   4   3   10.39    3.21
  -9  -4  -3   12.34    3.08
   9  -4   3    9.72    2.31
  10  -4   3   66.06    4.91
 -10   4  -3   64.64    6.47
 -10  -4  -3   61.33    5.75
  10   4   3   59.03    6.49
 -10   4  -3   59.99    4.83
  10  -4   3   65.02    6.83
  10   4   3   57.21    6.37
 -11  -4  -3  248.20   11.24
  11   4   3  229.89   12.09
 -11   4  -3  232.79   11.75
  11  -4   3  253.96   12.38
  11   4   3  250.03   12.32
 -12   4  -3   75.23    7.61
  12   4   3   74.87    7.95
  12   4   3   71.60    7.77
  12  -4   3   67.79    7.80
 -12  -4  -3   64.25    6.59
 -13  -4  -3  580.78   20.60
  13  -4   3  577.08   22.01
  13   4   3  529.48   21.35
 -13   4  -3  582.56   21.65
  13   4   3  573.01   22.03
  14   4   3   29.37    6.18
 -14  -4  -3   40.12    6.21
  14   4   3   30.39    6.09
  14  -4   3   20.94    5.48
 -14   4  -3   29.40    5.68
  15  -4   3   96.50   10.67
 -15  -4  -3  109.84    9.58
  15   4   3  133.77   11.05
  15   4   3  114.28   11.14
 -15   4  -3   95.53   10.01
  16   4   3   27.15    7.02
  16  -4   3   27.17    6.67
 -16   4  -3   26.24    6.46
 -16  -4  -3   25.46    5.84
  16   4   3   36.88    6.49
  17   4   3  148.88   13.56
  17  -4   3  138.35   13.15
  17   4   3  140.97   12.52
 -17  -4  -3  135.97   11.56
 -17   4  -3  120.92   12.19
 -18  -5   3    8.31    4.20
 -18  -5   3    9.07    5.21
 -18   5   3   -5.84    3.54
  18   5  -3   -2.47    4.76
  18  -5  -3    4.50    5.59
  17  -5  -3   20.06    6.08
 -17  -5   3   13.11    5.20
  17   5  -3   34.05    6.60
 -17  -5   3   20.49    5.03
 -17   5   3   10.93    4.82
 -16  -5   3   10.44    3.90
 -16   5   3   10.84    4.58
  16   5  -3   29.84    6.04
  16  -5  -3   28.21    5.89
 -16  -5   3   19.37    4.95
  15  -5  -3    4.87    4.33
 -15   5   3    5.51    3.54
  15   5  -3    1.32    3.44
 -15  -5   3    1.24    2.85
 -15  -5   3    7.63    3.79
 -14  -5   3   99.50    9.07
 -14  -5   3  122.37    9.44
  14  -5  -3  127.53   10.33
  14  -5  -3  129.64    8.57
 -14   5   3  112.25    9.83
  14   5  -3  139.28   11.32
 -13   5   3    3.40    3.15
  13  -5  -3    1.51    2.56
 -13  -5   3   -0.87    2.69
  13   5  -3    3.86    3.35
 -13  -5   3    0.80    2.82
  13  -5  -3    2.44    3.28
 -12  -5   3 1420.72   37.86
 -12   5   3 1380.57   38.69
  12  -5  -3 1229.80   37.82
  12  -5  -3 1397.75   38.92
  12   5  -3 1401.53   41.46
 -12  -5   3 1415.15   39.04
  11  -5  -3    5.18    2.95
  11   5  -3   15.86    4.38
 -11  -5   3    0.85    2.65
  11  -5  -3    8.50    3.55
 -11   5   3    2.45    2.88
 -11  -5   3    3.37    2.80
 -11   5   3    0.84    2.15
 -10  -5   3  350.42   13.44
 -10   5   3  366.08   14.27
 -10   5   3  372.01   11.97
 -10  -5   3  349.13   14.06
  10   5  -3  353.11   15.19
  10  -5  -3  311.24   13.51
  10  -5  -3  351.13   13.57
  -9  -5   3  438.29   14.59
   9  -5  -3  398.08   14.66
   9   5  -3  379.36   15.80
  -9   5   3  418.79   14.99
   9  -5  -3  393.63   14.27
  -9  -5   3  409.36   15.05
  -9   5   3  404.86   12.88
   8  -5  -3  461.33   15.55
   8   5  -3  500.79   17.61
  -8  -5   3  473.92   15.25
   8   5  -3  470.72   12.32
   8  -5  -3  481.86   15.92
  -8   5   3  473.97   15.86
  -8  -5   3  490.95   16.39
  -8   5   3  476.72   14.39
   7  -5  -3  198.58    8.72
   7  -5  -3  214.54    9.11
   7   5  -3  215.98    7.00
  -7   5   3  217.40    9.14
  -7  -5   3  205.27    9.20
   7   5  -3  220.46   10.21
  -7  -5   3  215.28    8.60
  -7   5   3  209.50    8.24
  -6  -5   3   67.02    5.16
  -6   5   3   56.34    4.23
  -6  -5   3   59.44    4.29
   6   5  -3   63.03    3.73
  -6   5   3   56.40    4.48
   6   5  -3   66.50    5.61
   6  -5  -3   64.41    4.70
   6  -5  -3   65.61    4.95
  -5  -5   3  765.55   21.36
   5  -5  -3  777.80   21.51
   5   5  -3  761.50   22.57
   5   5  -3  758.05   19.24
  -5  -5   3  782.59   20.13
  -5   5   3  752.38   20.50
   5  -5  -3  805.00   21.21
  -5   5   3  781.56   20.43
   4  -5  -3   85.03    4.99
   4   5  -3   88.88    4.56
  -4   5   3   94.01    5.09
   4  -5  -3  102.28    5.20
  -4  -5   3   83.20    4.94
  -4  -5   3   88.58    4.36
  -4   5   3   79.81    4.41
   4   5  -3   84.18    5.39
  -3   5   3  799.63   20.94
  -3  -5   3  812.53   19.96
   3   5  -3  806.69   20.33
   3  -5  -3  775.56   20.93
   3   5  -3  807.82   22.32
  -3   5   3  828.68   20.12
  -3  -5   3  816.13   21.54
   3  -5  -3  810.94   21.92
   2   5  -3  159.95    6.49
  -2   5   3  166.25    5.49
   2  -5  -3  152.58    6.28
   2   5  -3  159.84    6.68
   2  -5  -3  170.72    6.96
  -2   5   3  158.00    6.71
  -2  -5   3  152.08    6.63
  -2  -5   3  171.35    5.75
   1  -5  -3  179.73    6.75
  -1  -5   3  176.73    7.08
  -1  -5   3  186.10    6.11
  -1   5   3  176.79    5.19
   1   5  -3  182.23    6.72
   1   5  -3  179.73    7.06
  -1   5   3  177.18    7.15
   1  -5  -3  186.37    7.36
   0   5   3 1498.39   38.34
   0  -5  -3 1517.39   36.33
   0   5   3 1512.30   35.93
   0  -5   3 1578.86   36.84
   0   5  -3 1553.26   36.94
   0   5  -3 1512.45   35.94
   0  -5   3 1524.24   35.13
   1   5   3    7.26    1.92
  -1  -5  -3    7.62    1.97
  -1   5  -3   11.14    1.45
   1   5   3    7.24    2.08
   1  -5   3   11.24    2.27
   1  -5   3    8.62    1.62
  -1   5  -3   11.91    2.38
   2   5   3  276.05   10.16
  -2   5  -3  266.75    9.47
  -2  -5  -3  275.58    9.40
   2   5   3  289.58    9.27
   2  -5   3  247.81    9.21
   2  -5   3  271.95    8.82
   3   5   3  400.27   13.77
  -3  -5  -3  416.27   10.44
   3   5   3  403.40   12.17
  -3   5  -3  425.56   12.97
  -3  -5  -3  424.36   13.10
   3  -5   3  435.59   12.56
   3  -5   3  422.17   13.21
  -4  -5  -3 1363.25   33.83
   4   5   3 1297.34   31.67
  -4  -5  -3 1338.32   30.71
  -4   5  -3 1348.42   32.74
   4  -5   3 1363.36   33.02
   4  -5   3 1367.74   33.93
   4   5   3 1300.81   35.55
   5  -5   3  138.64    7.02
  -5   5  -3  165.03    7.21
   5   5   3  120.52    7.22
   5   5   3  140.06    5.85
  -5  -5  -3  144.36    5.59
  -5  -5  -3  136.56    7.04
  -6   5  -3  577.05   17.33
  -6  -5  -3  559.02   15.47
   6  -5   3  540.35   17.52
  -6   5  -3  586.77   16.73
   6  -5   3  557.82   14.55
   6   5   3  531.07   18.27
   6   5   3  562.30   15.20
  -6  -5  -3  571.33   17.77
   7  -5   3  971.64   27.47
   7  -5   3  970.18   24.35
   7   5   3  953.88   23.77
  -7   5  -3  979.58   25.44
  -7  -5  -3  955.57   24.87
   7   5   3  906.74   28.33
  -7  -5  -3  990.53   27.47
  -7   5  -3 1017.60   27.02
  -8   5  -3  131.33    7.69
  -8  -5  -3  144.27    8.38
   8   5   3  128.65    5.64
  -8  -5  -3  143.96    7.04
   8   5   3  130.70    8.36
  -8   5  -3  146.29    7.37
   8  -5   3  136.18    7.97
   8  -5   3  132.60    5.77
   9  -5   3 1115.72   32.05
  -9   5  -3 1115.17   28.95
   9   5   3 1094.14   33.06
  -9   5  -3 1134.64   31.37
   9  -5   3 1104.38   28.85
  -9  -5  -3 1125.63   29.57
  10  -5   3    0.12    2.92
  10   5   3    0.49    2.60
 -10  -5  -3    1.86    2.40
 -10   5  -3    2.05    2.21
 -10   5  -3    1.19    2.34
  10   5   3    3.39    2.80
 -11  -5  -3  383.07   15.16
  11  -5   3  448.91   17.62
  11   5   3  431.36   17.44
  11   5   3  454.31   18.04
 -11   5  -3  427.60   16.84
 -11   5  -3  442.02   14.48
 -12   5  -3  251.26   12.54
 -12  -5  -3  241.81   11.38
  12   5   3  223.19   12.47
  12  -5   3  227.87   12.59
  12   5   3  215.64   12.22
 -13  -5  -3  120.76    8.50
  13   5   3  122.22   10.70
  13  -5   3  138.62   10.89
 -13   5  -3  136.19   10.36
  13   5   3  136.24   10.88
 -14   5  -3   31.25    5.92
  14   5   3   27.67    6.60
  14  -5   3   40.95    6.97
 -14  -5  -3   33.32    5.52
  14   5   3   48.64    7.25
  15   5   3   32.64    6.96
 -15   5  -3   41.55    6.96
  15  -5   3   36.73    7.22
 -15  -5  -3   33.64    5.93
  15   5   3   43.50    6.88
 -16   5  -3  212.76   13.61
 -16  -5  -3  188.78   12.25
  16  -5   3  185.08   14.48
  16   5   3  229.62   14.19
 -17   5  -3   57.82    8.78
  17  -5   3   78.47   10.09
 -17  -5  -3   70.41    8.68
  17   5   3   95.28   10.95
 -17  -6   3   13.10    4.87
  17   6  -3   13.90    5.54
 -17  -6   3   17.97    5.25
  17  -6  -3    6.62    5.30
 -17   6   3    5.40    4.19
 -16  -6   3   19.07    4.96
 -16  -6   3   13.97    4.40
  16   6  -3   19.27    5.71
  16  -6  -3   22.05    6.06
 -16   6   3   13.13    4.90
 -15  -6   3    8.47    3.99
 -15   6   3    6.54    4.06
  15   6  -3   17.35    5.18
  15  -6  -3    3.26    4.38
 -15  -6   3    8.42    3.69
  14  -6  -3   23.58    5.68
 -14  -6   3   27.26    5.19
 -14   6   3   38.75    6.56
  14   6  -3   33.85    6.81
 -14  -6   3   28.48    5.48
  13   6  -3  437.68   19.29
 -13   6   3  424.66   17.73
  13  -6  -3  416.10   16.36
 -13  -6   3  447.77   18.13
 -13  -6   3  403.50   16.57
  13  -6  -3  433.63   18.02
  12   6  -3   55.38    7.59
 -12  -6   3   54.84    6.84
 -12   6   3   57.81    7.01
 -12  -6   3   69.82    6.72
  12  -6  -3   46.50    5.75
  12  -6  -3   50.42    6.60
 -11   6   3  474.14   17.80
 -11   6   3  473.22   15.25
 -11  -6   3  467.72   16.80
  11  -6  -3  493.84   18.11
  11  -6  -3  453.31   16.71
  11   6  -3  486.61   19.39
 -11  -6   3  455.99   17.76
 -10   6   3   22.95    4.44
  10   6  -3   25.92    5.01
  10  -6  -3   27.95    4.34
 -10  -6   3   26.30    4.33
  10  -6  -3   26.00    4.48
 -10  -6   3   25.56    4.67
 -10   6   3   29.20    3.98
   9  -6  -3  104.40    6.86
  -9  -6   3  116.76    6.92
   9   6  -3  102.93    8.48
  -9   6   3  116.86    6.61
  -9  -6   3  121.73    7.71
  -9   6   3   96.28    6.80
   9  -6  -3  103.92    6.97
  -8   6   3  157.44    7.46
   8  -6  -3  143.33    8.00
   8   6  -3  173.74    9.66
  -8   6   3  152.96    8.15
  -8  -6   3  156.10    8.57
  -8  -6   3  164.15    7.82
   8  -6  -3  160.76    8.03
   8   6  -3  151.65    6.02
  -7  -6   3   28.09    3.46
   7   6  -3   23.71    2.69
  -7  -6   3   23.69    3.99
  -7   6   3   25.71    3.73
   7   6  -3   28.61    4.34
  -7   6   3   30.27    3.75
   7  -6  -3   29.61    4.14
   7  -6  -3   25.83    3.71
   6   6  -3  493.10   13.82
   6  -6  -3  492.57   15.53
   6  -6  -3  485.20   15.65
  -6  -6   3  484.05   14.47
  -6   6   3  521.24   15.33
  -6  -6   3  490.23   16.12
  -6   6   3  477.86   15.09
   6   6  -3  491.42   17.00
  -5  -6   3   41.58    3.38
  -5  -6   3   41.60    4.35
   5  -6  -3   48.74    4.35
  -5   6   3   50.44    3.99
   5   6  -3   46.35    3.68
   5   6  -3   41.24    4.77
  -5   6   3   43.75    4.14
   5  -6  -3   43.84    4.08
   4   6  -3  343.53   12.66
  -4   6   3  352.04   10.99
  -4  -6   3  346.57   12.23
  -4  -6   3  372.76   10.75
   4   6  -3  358.07   11.23
   4  -6  -3  371.96   12.10
   4  -6  -3  364.80   12.10
  -4   6   3  360.83   12.03
  -3   6   3   69.60    3.77
   3   6  -3   58.22    4.24
   3   6  -3   66.10    4.55
   3  -6  -3   57.61    4.39
   3  -6  -3   65.57    4.64
  -3   6   3   64.44    4.75
  -3  -6   3   61.45    4.70
  -3  -6   3   60.57    3.50
  -2  -6   3    2.03    1.06
   2   6  -3    1.20    1.72
   2   6  -3    8.68    2.07
   2  -6  -3    1.70    1.85
   2  -6  -3    3.69    1.70
  -2   6   3    4.18    1.94
  -2   6   3    1.62    1.08
  -2  -6   3    2.88    1.84
  -1  -6   3   71.04    3.57
   1   6  -3   73.11    4.28
  -1   6   3   70.08    4.85
   1   6  -3   69.18    4.68
  -1   6   3   73.32    2.85
  -1  -6   3   71.40    4.68
   1  -6  -3   77.48    4.51
   0  -6  -3  175.62    7.14
   0  -6   3  168.41    6.06
   0  -6   3  178.95    7.40
   0   6   3  156.72    7.09
   0   6  -3  162.05    7.16
   0   6   3  160.58    7.32
   0   6  -3  166.60    6.33
  -1  -6  -3   60.18    4.40
  -1   6  -3   57.12    3.20
   1   6   3   56.52    4.57
   1  -6   3   50.97    3.34
   1  -6   3   61.69    4.57
   1   6   3   55.61    4.25
  -1   6  -3   55.33    4.41
  -2   6  -3    1.68    1.91
   2   6   3    3.89    1.93
   2  -6   3    0.39    1.18
   2  -6   3   -0.36    1.48
   2   6   3    0.95    1.55
  -2  -6  -3    0.19    1.65
  -2   6  -3   -0.65    0.92
   3   6   3    1.36    1.50
  -3  -6  -3    0.91    1.91
   3   6   3   -0.99    1.55
  -3  -6  -3    0.11    0.76
   3  -6   3   -1.37    1.40
  -3   6  -3    4.19    2.12
   3  -6   3   -0.66    1.31
   3  -6   3    1.10    1.13
   4   6   3  223.87    9.79
   4  -6   3  222.92    8.63
  -4  -6  -3  220.14    6.60
  -4   6  -3  228.39    9.12
   4  -6   3  223.59    9.29
  -4  -6  -3  210.94    9.03
   4   6   3  208.19    8.14
  -5   6  -3  167.94    7.74
   5  -6   3  147.83    7.62
  -5  -6  -3  147.21    7.69
  -5  -6  -3  147.60    5.68
  -5   6  -3  151.89    7.21
   5   6   3  150.19    6.56
   5   6   3  154.59    8.27
  -6  -6  -3  203.74    7.52
  -6   6  -3  211.64    9.18
  -6  -6  -3  212.71    9.76
   6   6   3  216.48    7.99
   6   6   3  212.74   10.36
   6  -6   3  203.62    9.55
  -6   6  -3  219.52    9.33
   7   6   3   38.51    5.32
  -7   6  -3   35.83    4.57
  -7   6  -3   36.34    4.43
  -7  -6  -3   29.69    4.65
   7  -6   3   39.36    5.02
   7   6   3   40.38    3.48
   7  -6   3   42.86    3.04
  -7  -6  -3   40.63    3.66
  -8   6  -3  409.99   14.02
   8   6   3  388.01   12.06
  -8  -6  -3  387.66   15.19
  -8  -6  -3  405.66   13.16
  -8   6  -3  393.76   14.70
   8   6   3  426.03   16.28
   9   6   3  209.97   11.27
  -9   6  -3  200.17   10.29
  -9  -6  -3  215.99   11.14
   9  -6   3  229.18   11.27
  -9   6  -3  225.47    9.84
  -9  -6  -3  220.42    9.39
 -10  -6  -3  133.48    9.09
 -10  -6  -3  135.70    7.75
  10   6   3  132.21    9.12
 -10   6  -3  137.24    7.82
  10  -6   3  140.85    9.19
 -10   6  -3  146.89    8.94
  11  -6   3  177.92   10.77
 -11   6  -3  172.01    8.76
  11   6   3  167.58   10.53
 -11  -6  -3  156.25   10.17
 -11   6  -3  175.15   10.09
 -11  -6  -3  162.44    8.88
 -12   6  -3   90.35    8.38
  12   6   3   86.90    9.00
 -12  -6  -3   93.00    7.39
 -12  -6  -3   91.18    8.71
  12  -6   3   71.79    8.25
  13   6   3   -1.60    3.17
  13  -6   3    4.60    3.65
 -13  -6  -3    5.66    3.86
 -13   6  -3    3.10    3.22
 -13  -6  -3   -0.04    2.85
 -14  -6  -3    8.04    4.17
  14  -6   3    6.04    4.16
 -14  -6  -3    4.59    3.05
  14   6   3    2.09    3.75
 -14   6  -3    7.70    3.74
 -15  -6  -3   49.82    6.86
  15   6   3   58.52    8.59
 -15   6  -3   46.14    7.48
  15  -6   3   56.28    8.24
 -15  -6  -3   53.58    7.88
 -16  -6  -3   10.32    4.39
 -16   6  -3   12.35    4.40
  16   6   3    5.98    4.51
  16  -6   3    6.99    5.12
  17   6   3   86.06   10.54
 -17  -6  -3   77.65    9.80
  17  -6   3   98.52   11.96
 -17   6  -3   81.49   10.12
 -17  -7   3   83.89   10.10
 -17   7   3   89.48   10.36
  17   7  -3   84.10   10.89
  17  -7  -3  107.29   11.73
 -16  -7   3   28.54    5.81
 -16   7   3   18.22    5.40
 -16  -7   3   29.10    5.68
  16   7  -3   19.41    6.55
  16  -7  -3   29.22    6.75
 -15  -7   3   18.03    4.98
 -15  -7   3    8.78    3.90
  15  -7  -3   14.70    5.27
  15   7  -3    4.53    4.34
 -15   7   3    4.12    4.23
  14  -7  -3   64.90    8.28
 -14   7   3   54.06    7.58
 -14  -7   3   62.95    7.23
  14   7  -3   60.26    8.54
 -14  -7   3   68.98    8.15
  13  -7  -3   32.87    5.79
 -13   7   3   22.43    5.02
 -13  -7   3   26.44    4.98
 -13  -7   3   25.46    5.51
  13   7  -3   45.88    7.07
 -12  -7   3    1.89    2.67
  12   7  -3   11.22    4.37
 -12  -7   3    5.81    3.35
 -12   7   3    6.82    3.16
  12  -7  -3    4.73    2.84
  12  -7  -3    4.50    3.42
 -11   7   3   -1.00    2.54
 -11   7   3    3.39    2.95
  11   7  -3    6.37    3.54
 -11  -7   3    4.95    3.15
  11  -7  -3    1.51    2.85
 -11  -7   3    4.09    2.65
  11  -7  -3    8.39    3.79
 -10  -7   3   53.38    6.52
  10  -7  -3   54.28    6.31
 -10   7   3   58.50    5.47
 -10   7   3   55.95    6.22
  10  -7  -3   57.91    5.74
 -10  -7   3   52.93    5.35
  10   7  -3   51.40    7.15
  -9  -7   3   -2.70    1.80
   9   7  -3    1.17    3.08
   9  -7  -3    4.13    2.78
  -9   7   3   -0.86    2.09
   9  -7  -3    1.82    2.56
  -9   7   3   -1.63    2.09
  -9  -7   3    3.29    2.64
   8   7  -3    5.47    3.21
   8  -7  -3    1.98    2.34
  -8  -7   3    2.50    2.04
   8   7  -3    0.84    1.75
   8  -7  -3   -2.06    2.08
  -8   7   3    3.49    2.36
  -8   7   3   -0.42    2.34
  -8  -7   3    4.52    2.73
   7   7  -3  288.90    9.85
  -7  -7   3  298.44   10.56
  -7  -7   3  295.12   12.18
  -7   7   3  287.34   11.18
  -7   7   3  304.60   11.38
   7  -7  -3  267.06   11.46
   7   7  -3  289.78   12.89
   7  -7  -3  273.17   11.00
  -6   7   3   59.14    5.14
   6  -7  -3   63.19    5.12
   6   7  -3   64.43    4.51
  -6   7   3   58.73    4.76
  -6  -7   3   60.04    5.65
   6  -7  -3   61.14    5.39
   6   7  -3   53.46    5.78
  -6  -7   3   58.40    4.22
   5  -7  -3 1250.77   32.93
  -5   7   3 1308.31   32.48
   5  -7  -3 1271.99   33.48
  -5  -7   3 1272.00   30.67
  -5  -7   3 1286.11   33.56
   5   7  -3 1265.05   31.13
   5   7  -3 1193.49   34.64
  -5   7   3 1282.59   31.51
  -4   7   3  361.92   11.27
  -4   7   3  368.15   12.68
  -4  -7   3  347.66   12.84
   4  -7  -3  377.63   12.77
   4  -7  -3  352.80   12.50
   4   7  -3  366.78   13.31
  -4  -7   3  375.63   10.89
   4   7  -3  351.76   11.78
  -3   7   3 1548.25   35.85
  -3  -7   3 1562.76   38.92
   3   7  -3 1551.06   40.04
   3  -7  -3 1507.44   38.15
  -3   7   3 1556.87   37.93
   3  -7  -3 1513.66   39.48
  -3  -7   3 1559.03   35.73
   3   7  -3 1511.85   37.06
   2  -7  -3  805.55   22.75
   2  -7  -3  818.66   22.04
  -2   7   3  788.52   22.00
   2   7  -3  787.50   21.55
  -2  -7   3  826.64   19.89
  -2   7   3  802.39   19.34
  -2  -7   3  793.86   22.44
   2   7  -3  779.10   22.40
   1  -7  -3  179.65    7.72
  -1  -7   3  155.91    7.58
  -1  -7   3  168.25    6.15
   1   7  -3  174.56    7.27
  -1   7   3  181.68    7.99
   1   7  -3  178.51    7.90
  -1   7   3  178.08    8.02
  -1   7   3  180.94    5.11
   0  -7  -3 2885.64   66.74
   0   7   3 2875.25   65.61
   0  -7   3 2930.62   67.21
   0  -7   3 2843.80   64.00
   0   7  -3 2843.18   68.14
   0   7  -3 2832.19   65.50
   0   7   3 2877.91   69.92
   1   7   3   -2.04    1.68
  -1   7  -3   -1.16    1.15
   1  -7   3   -1.85    1.10
   1  -7   3   -1.44    1.68
  -1   7  -3   -1.31    1.80
   1   7   3    0.73    1.84
  -1  -7  -3    3.70    2.05
   2  -7   3 1697.36   42.20
  -2   7  -3 1690.39   41.38
  -2   7  -3 1681.31   40.88
  -2  -7  -3 1728.63   42.14
   2  -7   3 1688.12   40.02
   2   7   3 1701.87   40.95
   2   7   3 1721.73   44.23
   3   7   3   77.40    5.33
   3  -7   3   91.21    5.03
   3  -7   3   83.66    3.90
  -3   7  -3   76.57    5.73
   3  -7   3   77.97    5.32
   3   7   3   77.95    6.14
  -3  -7  -3   82.03    5.63
   4   7   3  943.71   24.78
   4  -7   3  948.27   24.96
  -4  -7  -3  941.59   26.31
  -4   7  -3  935.64   25.70
  -4  -7  -3  948.00   21.75
   4  -7   3  916.69   23.17
   4  -7   3  970.13   26.49
   4   7   3  955.26   27.77
   5  -7   3  366.70   13.66
  -5  -7  -3  360.24   10.36
  -5   7  -3  366.84   12.81
  -5  -7  -3  367.13   13.61
   5   7   3  391.92   12.55
   5   7   3  388.30   14.68
  -5   7  -3  402.22   13.68
   6   7   3  643.02   18.03
  -6   7  -3  619.49   19.26
  -6  -7  -3  627.26   20.19
  -6   7  -3  660.16   19.50
  -6  -7  -3  621.45   16.68
   6  -7   3  648.04   20.38
   6   7   3  629.84   21.27
  -7  -7  -3  422.32   12.71
  -7   7  -3  424.92   14.84
  -7  -7  -3  423.50   15.65
   7   7   3  391.05   12.82
   7   7   3  411.25   16.28
  -7   7  -3  416.87   14.68
   7  -7   3  418.03   15.63
  -8   7  -3    3.31    2.76
  -8  -7  -3   -0.68    2.52
   8  -7   3    0.77    2.51
   8   7   3    4.61    2.06
  -8   7  -3    0.97    2.05
   8   7   3    0.97    2.52
  -8  -7  -3    0.96    1.90
  -9  -7  -3  213.71    9.25
  -9   7  -3  228.44   10.46
  -9   7  -3  222.90   10.85
   9  -7   3  222.47   11.36
   9   7   3  208.41   11.64
  -9  -7  -3  225.35   11.50
 -10  -7  -3    1.07    3.34
  10  -7   3    1.86    3.19
  10   7   3    2.79    2.85
 -10   7  -3    5.87    2.97
 -10   7  -3    8.32    3.19
 -10  -7  -3    3.19    2.52
 -11  -7  -3  127.58    7.70
 -11   7  -3  132.10    8.88
  11   7   3  121.28   10.25
 -11  -7  -3  113.59    9.52
  11  -7   3  139.74   10.40
 -11   7  -3  112.13    7.68
  12   7   3   19.88    4.89
  12  -7   3   21.56    5.24
 -12  -7  -3   18.72    3.93
 -12   7  -3   24.17    4.83
 -12  -7  -3   27.13    5.54
  13  -7   3    3.45    4.00
 -13   7  -3    4.57    3.46
  13   7   3    1.87    3.77
 -13  -7  -3    0.24    3.52
 -14  -7  -3   57.92    8.17
  14  -7   3   68.36    9.00
 -14   7  -3   62.92    8.22
  14   7   3   79.34    9.64
  15   7   3   29.47    5.88
  15  -7   3   22.08    6.16
 -15  -7  -3   25.98    6.28
 -15   7  -3   21.58    5.53
 -16   7  -3    6.59    4.32
  16  -7   3    5.87    5.20
  16   7   3    7.85    5.03
 -16  -7  -3    6.70    4.41
 -17  -8   3   28.05    6.45
  17   8  -3   26.19    6.99
  17  -8  -3   33.49    7.35
 -17   8   3   19.70    5.81
  16  -8  -3   10.35    5.64
 -16   8   3    5.21    4.39
  16   8  -3   10.20    5.18
 -16  -8   3   12.85    4.77
 -15  -8   3  198.33   12.62
  15  -8  -3  213.53   13.27
  15   8  -3  187.42   13.54
 -15   8   3  180.63   12.24
  14  -8  -3    1.31    4.11
 -14   8   3    5.71    3.88
  14   8  -3    5.20    4.12
 -14  -8   3   -2.63    2.97
  13   8  -3  200.48   12.96
 -13   8   3  190.61   11.53
 -13  -8   3  179.10   11.49
 -13  -8   3  197.34   10.66
  13  -8  -3  187.44   11.66
 -12  -8   3   52.38    7.17
 -12  -8   3   46.75    5.73
  12   8  -3   44.15    7.01
 -12   8   3   42.13    6.38
  12  -8  -3   55.53    7.19
  11  -8  -3  108.47    7.37
  11  -8  -3  113.38    9.04
 -11  -8   3  102.37    8.88
 -11  -8   3   95.37    7.18
 -11   8   3   90.60    7.07
 -11   8   3  100.97    8.38
  11   8  -3  100.70    9.81
  10   8  -3  193.36   11.98
 -10   8   3  204.39   10.59
 -10  -8   3  200.44    9.69
 -10  -8   3  211.39   11.24
 -10   8   3  222.51   10.30
  10  -8  -3  191.67   10.65
  10  -8  -3  216.75   10.29
   9  -8  -3  208.47    9.89
   9  -8  -3  198.26   10.70
  -9   8   3  197.52    9.83
   9   8  -3  208.65   11.90
  -9  -8   3  207.78    9.36
  -9   8   3  219.04   10.50
  -9  -8   3  207.04   10.91
   8  -8  -3    7.95    3.15
   8  -8  -3    4.76    3.02
  -8   8   3    3.12    2.42
  -8   8   3    8.27    2.99
  -8  -8   3   12.79    2.99
   8   8  -3    9.31    3.76
  -8  -8   3    3.53    2.98
   8   8  -3    5.22    2.34
  -7   8   3   32.74    4.68
   7  -8  -3   35.79    4.97
  -7   8   3   43.40    4.63
   7   8  -3   51.52    6.24
   7  -8  -3   48.99    4.85
   7   8  -3   36.89    3.95
  -7  -8   3   39.95    5.43
  -7  -8   3   37.38    3.87
   6   8  -3  549.09   16.42
  -6   8   3  555.27   16.83
  -6  -8   3  566.07   15.92
   6  -8  -3  527.99   17.90
  -6   8   3  549.79   17.73
   6   8  -3  554.35   19.47
  -6  -8   3  563.87   18.71
   6  -8  -3  560.62   17.72
  -5   8   3   12.44    2.56
  -5  -8   3   12.51    2.23
   5  -8  -3    8.37    2.84
   5   8  -3   12.62    3.32
  -5   8   3   10.31    3.12
   5  -8  -3   11.01    3.10
  -5  -8   3   10.85    3.25
   5   8  -3   10.75    2.81
  -4   8   3  482.38   14.15
  -4  -8   3  490.92   16.59
   4  -8  -3  479.81   15.97
   4  -8  -3  496.93   16.02
  -4   8   3  473.22   16.01
   4   8  -3  506.72   17.00
  -4  -8   3  506.76   13.76
   4   8  -3  499.62   15.48
  -3  -8   3  565.07   18.33
  -3   8   3  574.24   18.02
   3  -8  -3  620.91   18.36
   3   8  -3  572.59   18.40
   3   8  -3  563.54   17.35
  -3   8   3  578.07   15.48
   3  -8  -3  605.46   18.19
  -3  -8   3  583.07   15.42
  -2   8   3  883.68   24.67
  -2   8   3  893.85   21.27
  -2  -8   3  889.12   25.13
  -2  -8   3  856.76   21.74
   2  -8  -3  930.57   24.82
   2  -8  -3  898.72   25.33
   2   8  -3  887.56   25.07
   2   8  -3  881.92   24.16
   1   8  -3  813.79   22.99
   1   8  -3  819.96   23.04
  -1   8   3  817.33   23.14
  -1  -8   3  828.24   20.70
  -1  -8   3  827.40   23.74
   1  -8  -3  876.68   23.55
  -1   8   3  822.83   23.90
   0  -8  -3   73.84    5.55
   0  -8   3   73.02    5.70
   0  -8   3   61.70    3.85
   0   8  -3   69.35    4.50
   0   8   3   72.57    5.67
   0   8  -3   68.36    5.54
   0   8   3   68.46    5.50
  -1  -8  -3 2848.91   67.43
  -1   8  -3 2868.62   66.25
   1  -8   3 2873.77   64.45
  -1   8  -3 2858.32   68.06
   1   8   3 2830.99   70.55
   1  -8   3 2832.27   67.78
   1   8   3 2894.70   66.12
  -2   8  -3    4.14    1.62
  -2  -8  -3    2.34    2.45
   2  -8   3    2.25    2.28
   2   8   3   -2.67    1.86
  -2   8  -3    2.73    2.54
   2   8   3   -0.71    2.04
   2  -8   3    0.37    1.48
  -3   8  -3 2004.49   48.70
   3  -8   3 1989.60   47.87
   3  -8   3 1977.30   47.21
  -3  -8  -3 1956.10   49.45
   3   8   3 2043.06   52.24
   3  -8   3 2002.26   49.68
   3   8   3 2031.73   48.06
  -4   8  -3   53.92    5.45
  -4  -8  -3   47.62    5.25
   4   8   3   57.37    5.94
   4   8   3   52.56    4.80
   4  -8   3   46.85    5.16
   4  -8   3   47.21    3.22
  -5  -8  -3  735.85   17.57
  -5   8  -3  747.86   21.92
   5  -8   3  679.82   22.00
   5  -8   3  741.16   18.74
   5   8   3  711.27   23.53
  -5  -8  -3  725.21   22.49
   5   8   3  704.82   20.62
  -5   8  -3  752.66   21.13
   6   8   3   79.99    7.33
   6  -8   3   86.98    7.04
   6   8   3   83.25    5.60
  -6  -8  -3   72.17    6.82
  -6   8  -3   78.39    6.53
  -6   8  -3   82.27    6.13
   7   8   3  392.98   13.03
  -7  -8  -3  391.64   15.32
  -7   8  -3  367.99   14.35
  -7   8  -3  369.79   14.09
   7  -8   3  405.32   15.55
   7   8   3  377.56   15.86
  -8  -8  -3   14.18    4.07
  -8   8  -3   14.47    3.51
   8   8   3   11.94    2.90
  -8   8  -3   19.12    4.20
   8   8   3   14.04    4.32
   8  -8   3   18.63    4.38
  -9  -8  -3  119.03    9.35
   9  -8   3  138.26    9.28
   9   8   3  127.11   10.07
  -9   8  -3  141.42    8.52
  -9   8  -3  134.97    8.39
 -10  -8  -3   53.27    6.96
 -10   8  -3   34.82    5.48
 -10   8  -3   36.70    5.33
  10   8   3   37.64    6.39
  10  -8   3   40.97    6.19
  11   8   3  123.74   10.59
 -11  -8  -3  124.38   10.05
 -11   8  -3  111.60    9.16
  11  -8   3  125.13   10.19
 -11   8  -3  123.10    8.53
 -12   8  -3   23.14    4.84
  12  -8   3   23.81    5.68
 -12  -8  -3   14.82    4.96
  12   8   3   24.87    5.50
  13  -8   3  231.41   13.56
  13   8   3  227.53   13.85
 -13   8  -3  203.75   12.42
 -13  -8  -3  188.17   12.47
 -14   8  -3   73.61    8.98
  14  -8   3   68.44    9.05
 -14  -8  -3   76.21    9.30
  14   8   3   65.25    9.12
 -15   8  -3  173.00   13.13
  15  -8   3  168.66   13.78
 -15  -8  -3  145.08   12.65
  15   8   3  162.40   13.64
  16  -8   3   10.39    5.50
  16   8   3    2.75    4.02
 -16  -8  -3    4.56    4.54
 -16   8  -3   19.12    5.39
 -16  -9   3    9.65    4.59
  16  -9  -3   29.96    7.32
 -16   9   3    4.14    4.40
  16   9  -3    2.90    4.65
 -15  -9   3   10.94    4.70
  15  -9  -3   24.02    6.01
  15   9  -3   33.89    7.41
 -15   9   3   16.50    5.13
 -14  -9   3   32.73    6.04
 -14   9   3   28.56    5.97
  14  -9  -3   45.56    7.47
  14   9  -3   49.06    8.19
 -13   9   3   10.76    4.02
  13  -9  -3   16.70    5.05
 -13  -9   3   18.70    5.16
  13   9  -3    8.69    4.85
  12  -9  -3   31.47    5.89
 -12  -9   3   39.35    6.45
  12   9  -3   48.26    7.86
 -12   9   3   45.24    6.40
  11   9  -3    4.92    4.24
 -11   9   3   -4.36    2.53
  11  -9  -3    2.00    3.26
 -11  -9   3    3.23    3.15
 -11   9   3    0.40    2.88
 -10   9   3   10.14    3.71
  10  -9  -3   18.97    4.12
 -10  -9   3   20.98    4.82
  10   9  -3   21.75    5.61
 -10   9   3    7.58    3.49
  10  -9  -3   15.30    4.24
  -9   9   3  228.12   10.93
  -9  -9   3  252.33   12.44
  -9  -9   3  237.97   10.06
   9  -9  -3  239.44   10.95
   9  -9  -3  243.92   12.09
   9   9  -3  216.99   12.67
  -9   9   3  242.76   11.23
   8  -9  -3  226.52   10.61
  -8  -9   3  248.43   12.20
  -8  -9   3  251.03    9.88
  -8   9   3  264.73   11.19
   8  -9  -3  248.83   11.90
   8   9  -3  235.45   12.71
  -8   9   3  258.50   11.45
   8   9  -3  238.42    9.75
  -7   9   3  157.10    8.20
   7   9  -3  178.99   10.45
   7  -9  -3  174.47    8.92
  -7  -9   3  176.19    9.69
   7   9  -3  169.75    8.24
  -7  -9   3  152.57    7.35
   7  -9  -3  179.64    9.71
  -7   9   3  161.87    9.12
   6  -9  -3   37.27    4.67
  -6   9   3   42.38    4.37
  -6  -9   3   44.84    3.70
   6  -9  -3   42.39    5.43
  -6   9   3   32.59    4.81
  -6  -9   3   40.90    5.60
   6   9  -3   45.78    5.88
   6   9  -3   37.74    4.49
  -5  -9   3   22.15    2.72
   5  -9  -3   29.88    4.32
   5  -9  -3   31.72    4.63
  -5   9   3   23.16    4.23
   5   9  -3   24.11    3.99
  -5   9   3   27.57    3.45
   5   9  -3   25.02    4.61
  -5  -9   3   20.87    4.14
   4   9  -3   83.57    6.21
  -4  -9   3   88.38    4.46
   4  -9  -3   91.78    6.38
  -4   9   3   74.75    4.67
   4   9  -3   91.91    6.98
   4  -9  -3   87.99    6.15
  -4  -9   3   81.06    6.80
  -4   9   3   78.42    6.52
   3   9  -3   65.72    5.70
   3  -9  -3   69.11    5.63
   3  -9  -3   69.24    5.85
  -3   9   3   61.17    3.84
  -3  -9   3   70.16    3.92
  -3  -9   3   63.28    6.00
  -3   9   3   63.41    5.88
   3   9  -3   61.46    5.61
  -2  -9   3  126.29    5.35
   2   9  -3  139.37    7.31
   2  -9  -3  128.37    7.25
   2  -9  -3  130.90    7.43
  -2   9   3  132.73    4.92
  -2   9   3  135.14    7.87
  -2  -9   3  130.11    7.76
   2   9  -3  119.36    7.44
   1   9  -3  150.70    8.10
  -1   9   3  150.21    7.87
  -1  -9   3  137.66    5.72
  -1   9   3  145.44    8.06
  -1  -9   3  157.55    8.39
   1  -9  -3  147.33    7.81
   1   9  -3  148.27    7.32
   0  -9  -3  421.30   14.75
   0   9  -3  428.86   14.90
   0  -9   3  414.18   14.96
   0   9  -3  424.80   13.72
   0  -9   3  406.76   12.14
   0   9   3  425.11   14.92
   0   9   3  421.04   15.09
   1  -9   3   65.17    4.16
  -1   9  -3   66.98    4.48
  -1  -9  -3   58.70    5.65
   1  -9   3   75.46    6.26
   1   9   3   59.85    5.65
  -1   9  -3   73.40    6.17
   1   9   3   65.80    5.95
  -2  -9  -3 1001.74   28.26
   2  -9   3 1048.76   28.77
   2  -9   3  965.82   25.59
  -2   9  -3 1020.81   26.37
   2   9   3  999.99   27.62
   2   9   3 1028.94   29.73
  -2   9  -3  991.55   28.04
  -3  -9  -3  173.52    9.13
   3  -9   3  196.58    8.00
   3   9   3  175.38    9.53
   3   9   3  178.92    8.85
  -3   9  -3  179.41    9.48
   3  -9   3  178.77    7.11
   3  -9   3  182.27    9.33
  -4  -9  -3  611.21   20.17
   4   9   3  624.12   19.02
  -4   9  -3  591.40   19.67
   4  -9   3  628.83   16.88
   4   9   3  595.04   20.91
  -4   9  -3  638.48   18.34
   4  -9   3  601.62   19.99
   5   9   3   30.28    4.33
   5  -9   3   26.87    4.49
  -5   9  -3   36.32    5.16
  -5  -9  -3   22.10    4.53
  -5   9  -3   28.68    3.93
   5   9   3   31.69    5.28
   6  -9   3   23.91    4.29
  -6  -9  -3   21.72    4.69
   6   9   3   11.42    3.99
   6   9   3   15.91    3.36
  -6   9  -3   14.01    3.72
  -6   9  -3   19.93    3.62
   7   9   3  164.89    8.31
  -7  -9  -3  194.46   10.60
   7  -9   3  161.61    9.49
  -7   9  -3  151.15    8.50
  -7   9  -3  173.23    9.74
   7   9   3  153.11   10.01
   8  -9   3  381.18   16.25
  -8  -9  -3  416.38   16.83
  -8   9  -3  415.44   15.49
   8   9   3  399.47   13.82
   8   9   3  395.86   17.61
  -8   9  -3  424.17   15.93
   9   9   3  152.63   10.33
  -9   9  -3  144.48    8.96
  -9  -9  -3  164.58   10.43
  -9   9  -3  146.23    9.32
   9  -9   3  160.60   10.27
 -10   9  -3  176.17   10.36
  10  -9   3  180.83   11.25
  10   9   3  187.38   11.87
 -10   9  -3  188.74   10.69
 -10  -9  -3  191.08   11.60
  11   9   3    0.93    3.34
 -11  -9  -3    6.73    4.02
  11  -9   3    0.79    3.40
 -11   9  -3    7.37    3.68
 -11   9  -3   -1.58    2.58
 -12   9  -3   62.24    7.68
  12  -9   3   60.44    8.15
  12   9   3   52.07    7.96
 -12  -9  -3   58.06    8.09
 -13   9  -3   52.29    7.29
  13   9   3   36.50    6.85
 -13  -9  -3   43.24    7.47
  13  -9   3   51.02    7.91
  14  -9   3  101.68   11.13
 -14   9  -3  100.82   10.29
 -14  -9  -3   93.40   10.61
  14   9   3   91.73   10.85
  15  -9   3   15.09    5.71
 -15   9  -3   16.35    4.73
 -15  -9  -3    6.95    5.16
  15   9   3   15.65    5.53
 -16 -10   3   23.67    6.28
  16  10  -3   36.03    7.78
  16 -10  -3   30.12    7.09
 -16  10   3   32.09    6.44
  15  10  -3   47.58    8.47
  15 -10  -3   40.17    7.75
 -15  10   3   47.77    7.80
 -15 -10   3   43.73    7.81
 -14 -10   3   19.32    5.36
 -14  10   3   21.55    5.42
  14 -10  -3   29.58    6.58
  14  10  -3   21.21    6.81
  13  10  -3    2.99    4.52
  13 -10  -3    0.69    4.33
 -13 -10   3   10.24    4.31
 -13  10   3    3.48    3.10
  12  10  -3    9.73    4.70
 -12  10   3    7.56    3.69
 -12 -10   3    4.70    3.73
  12 -10  -3    7.99    4.21
 -11  10   3   60.29    6.94
  11  10  -3   63.21    8.61
 -11 -10   3   46.80    7.02
  11 -10  -3   53.91    7.24
 -11  10   3   65.63    6.92
 -10 -10   3  106.55    9.53
  10  10  -3  119.50   10.82
 -10  10   3  108.48    8.42
 -10  10   3   98.71    8.08
  10 -10  -3  101.51    9.13
  -9  10   3    2.42    3.03
   9  10  -3   -2.86    3.33
  -9  10   3    2.02    2.43
   9 -10  -3    4.23    3.50
  -9 -10   3   -1.91    2.70
   8  10  -3  660.04   23.60
  -8  10   3  610.86   19.97
   8 -10  -3  663.38   22.06
   8  10  -3  629.32   19.07
   8 -10  -3  586.94   20.04
  -8  10   3  631.77   20.88
  -8 -10   3  608.56   22.13
  -7  10   3    2.08    2.87
  -7  10   3    4.56    2.51
   7  10  -3    3.57    3.40
   7 -10  -3   -0.98    2.69
  -7 -10   3   -2.49    2.58
   7  10  -3    0.40    2.51
   7 -10  -3   -0.97    2.68
  -6 -10   3  817.66   25.92
  -6  10   3  797.13   24.75
  -6  10   3  844.99   23.13
   6  10  -3  844.22   26.94
   6  10  -3  811.59   23.61
   6 -10  -3  805.03   25.24
   6 -10  -3  804.31   24.58
   5 -10  -3  169.73    9.62
   5  10  -3  174.38    9.04
   5  10  -3  182.44   10.22
  -5  10   3  188.17    9.94
  -5  10   3  177.30    7.83
   5 -10  -3  188.87    9.36
   4 -10  -3  958.01   27.50
   4  10  -3  968.05   28.56
  -4  10   3  979.08   27.62
   4  10  -3  959.23   26.61
   4 -10  -3  795.34   26.55
  -4  10   3  973.74   24.21
   3 -10  -3   16.90    3.72
  -3  10   3   24.77    2.58
  -3 -10   3   22.04    4.37
  -3 -10   3   24.44    2.55
   3 -10  -3   23.76    4.25
  -3  10   3   22.92    4.42
   3  10  -3   24.44    4.19
   3  10  -3   28.02    4.48
   2 -10  -3  112.43    7.21
   2 -10  -3  107.35    7.14
  -2 -10   3  106.76    4.94
  -2 -10   3  115.58    7.66
   2  10  -3  112.23    7.59
   2  10  -3  107.79    6.79
  -2  10   3   99.05    7.48
  -1 -10   3  207.60   10.07
   1 -10  -3  176.34    9.13
   1  10  -3  178.64    8.51
   1  10  -3  177.70    9.39
  -1 -10   3  184.28    6.92
  -1  10   3  181.18    9.37
   0 -10   3  139.68    5.96
   0 -10  -3  142.22    8.19
   0  10   3  142.76    8.10
   0  10  -3  148.55    7.17
   0  10   3  109.24    7.56
   0  10  -3  131.84    8.21
   0 -10   3  138.70    8.22
   1  10   3  109.19    7.49
   1  10   3  122.48    7.74
  -1  10  -3  121.96    7.92
  -1  10  -3  119.93    6.25
  -1 -10  -3  129.76    7.98
   1 -10   3  132.21    6.02
   1 -10   3  121.19    7.75
   2  10   3    8.95    3.39
  -2 -10  -3   11.28    3.64
  -2  10  -3    8.95    2.33
   2 -10   3    6.02    2.26
  -2  10  -3    9.37    3.54
   2 -10   3   10.07    3.36
   2  10   3   10.78    3.25
  -3 -10  -3  233.96   11.15
   3 -10   3  219.42   10.78
   3 -10   3  234.43    8.72
   3  10   3  235.27   10.82
  -3  10  -3  230.31   11.19
   3  10   3  215.36   11.14
  -4 -10  -3   52.19    6.15
  -4  10  -3   56.75    6.30
   4  10   3   40.84    5.82
  -4  10  -3   53.41    4.74
   4  10   3   44.42    5.37
   4 -10   3   53.50    6.13
  -5  10  -3   72.41    7.00
   5 -10   3   67.64    6.97
   5  10   3   72.28    6.26
   5  10   3   65.30    7.03
  -5 -10  -3   70.31    7.17
  -5  10  -3   75.62    5.89
  -6 -10  -3  290.46   13.42
   6  10   3  264.97   13.50
   6  10   3  277.86   11.66
   6 -10   3  285.49   13.11
  -6  10  -3  276.83   11.51
  -6  10  -3  268.94   12.66
   7 -10   3   57.28    6.90
   7  10   3   51.21    5.43
  -7  10  -3   46.52    5.34
  -7  10  -3   55.68    6.54
   7  10   3   45.90    6.81
  -7 -10  -3   54.06    7.00
   8 -10   3  870.01   28.81
  -8 -10  -3  905.40   29.29
  -8  10  -3  926.78   27.38
  -8  10  -3  939.92   27.97
   8  10   3  897.47   25.67
   8  10   3  929.86   30.77
   9  10   3  145.58   10.77
  -9  10  -3  168.63   10.26
   9 -10   3  168.99   10.68
  -9  10  -3  149.96    9.29
  -9 -10  -3  148.12   10.50
  10  10   3  835.69   29.64
 -10  10  -3  806.45   25.72
 -10 -10  -3  758.42   27.47
  10 -10   3  774.28   27.41
 -10  10  -3  811.85   26.18
  11 -10   3   35.13    6.30
 -11  10  -3   37.39    6.02
 -11 -10  -3   38.13    6.76
 -11  10  -3   44.16    6.37
  11  10   3   32.31    6.62
 -12  10  -3  317.33   15.41
  12  10   3  268.23   15.83
  12 -10   3  331.94   16.57
 -12 -10  -3  312.95   16.39
  13 -10   3    3.23    4.50
 -13  10  -3    6.56    3.89
  13  10   3    0.82    3.85
 -13 -10  -3   -0.66    4.48
 -14  10  -3  196.13   13.07
  14 -10   3  191.26   13.53
 -14 -10  -3  208.33   14.04
  14  10   3  198.99   14.18
  15  10   3    9.78    5.53
 -15 -10  -3   11.94    5.35
  15 -10   3   14.74    5.70
 -15  10  -3   10.82    5.08
  15 -11  -3   28.59    7.20
 -15 -11   3   26.04    6.63
  15  11  -3   43.51    8.64
 -15  11   3   40.80    7.17
 -14 -11   3    4.24    4.04
 -14  11   3    7.37    4.01
  14 -11  -3    3.74    5.12
  14  11  -3   10.45    5.78
  13 -11  -3    6.33    4.74
 -13  11   3   -3.50    3.27
  13  11  -3    7.64    5.03
 -13 -11   3    6.54    3.98
 -12  11   3    9.05    3.91
 -12 -11   3   -1.59    2.99
 -12  11   3    8.28    3.68
  12 -11  -3    0.72    4.22
  12  11  -3   10.26    4.97
  11  11  -3   17.04    5.37
  11 -11  -3   13.77    4.80
 -11  11   3    4.66    3.30
 -11  11   3   10.48    4.18
 -11 -11   3    5.89    3.66
  10 -11  -3  115.97    9.76
  10  11  -3  121.11   11.00
 -10  11   3  104.46    8.77
 -10 -11   3   90.17    9.31
 -10  11   3   99.04    8.20
   9 -11  -3  506.60   20.22
  -9  11   3  537.81   19.77
  -9 -11   3  547.67   21.40
  -9  11   3  567.94   19.15
   9  11  -3  568.40   22.54
  -8  11   3   -1.85    2.95
  -8  11   3    9.93    3.05
   8 -11  -3    8.29    3.68
   8  11  -3    8.49    2.98
  -8 -11   3    1.83    3.23
   8  11  -3    1.77    3.76
  -7 -11   3  392.10   16.75
   7  11  -3  378.74   14.49
   7 -11  -3  420.96   16.68
  -7  11   3  409.03   14.41
   7  11  -3  417.05   17.64
   7 -11  -3  409.88   15.32
  -7  11   3  390.32   15.93
  -6  11   3   -0.81    2.78
   6  11  -3   -3.93    3.00
   6 -11  -3   -0.07    2.75
  -6 -11   3    2.11    2.98
  -6  11   3    1.36    2.04
   6 -11  -3   -2.74    2.52
   6  11  -3   -2.36    2.12
   5 -11  -3 1003.16   30.30
  -5  11   3 1033.52   30.30
   5 -11  -3 1042.38   30.05
   5  11  -3 1024.55   29.06
  -5 -11   3 1056.38   31.43
   5  11  -3 1052.46   31.88
  -4 -11   3    6.65    3.44
  -4  11   3   12.56    3.89
   4  11  -3    6.98    2.71
   4 -11  -3    1.48    2.80
   4  11  -3    5.63    3.15
   4 -11  -3    6.38    3.31
  -3  11   3  588.04   19.87
   3 -11  -3  584.89   19.72
   3  11  -3  549.14   18.80
   3  11  -3  553.80   19.43
   3 -11  -3  567.85   19.25
   2  11  -3   27.90    4.83
   2 -11  -3   27.22    4.91
   2 -11  -3   29.03    4.87
  -2 -11   3   28.06    4.95
   2  11  -3   28.76    4.42
  -2  11   3   34.18    5.17
   1  11  -3   14.92    3.97
   1  11  -3   23.59    3.93
  -1  11   3   18.65    4.19
  -1 -11   3   20.33    4.46
   1 -11  -3   21.03    4.18
   0  11  -3  267.71   12.31
   0 -11   3  270.11   12.40
   0  11   3  277.29   12.41
   0  11   3  271.25   12.36
   0  11  -3  275.43   11.05
   0 -11  -3  264.75   12.15
   1  11   3   98.38    7.72
  -1 -11  -3   97.24    7.67
  -1  11  -3   97.44    6.04
   1 -11   3  104.54    8.05
  -1  11  -3   81.86    7.42
   1 -11   3   88.50    5.29
   1  11   3   87.86    7.52
  -2  11  -3    8.31    3.61
   2 -11   3    6.07    2.95
   2  11   3    9.35    3.56
  -2 -11  -3    4.92    3.35
   2  11   3    4.25    2.91
   3  11   3  250.09   11.46
  -3  11  -3  251.49   12.12
  -3  11  -3  229.00    9.46
   3  11   3  230.08   12.06
   3 -11   3  243.68   11.94
  -3 -11  -3  240.96   11.92
  -4  11  -3  147.79    7.62
   4  11   3  139.53    8.56
   4 -11   3  167.85    9.72
   4  11   3  158.00    9.82
  -4  11  -3  164.37    9.92
  -4 -11  -3  137.50    9.20
   5 -11   3  108.65    8.79
  -5  11  -3  117.04    6.96
   5  11   3  111.81    7.46
   5  11   3  127.07    9.20
  -5  11  -3  121.78    9.04
  -5 -11  -3  132.64    9.02
   6  11   3   14.10    4.38
  -6  11  -3   12.40    3.10
   6 -11   3   16.43    4.27
   6  11   3    8.27    3.15
  -6  11  -3    9.38    4.12
  -6 -11  -3   12.88    4.49
   7 -11   3  432.31   18.05
   7  11   3  454.14   16.33
  -7  11  -3  455.64   16.47
  -7  11  -3  477.78   18.28
   7  11   3  471.47   19.77
  -7 -11  -3  460.25   18.81
  -8  11  -3    5.68    2.85
  -8  11  -3    8.39    3.98
   8  11   3    3.60    2.52
  -8 -11  -3    0.38    3.74
   8  11   3    3.84    3.58
   8 -11   3    4.64    3.65
   9 -11   3  682.07   24.75
  -9 -11  -3  656.62   24.83
   9  11   3  690.03   26.23
  -9  11  -3  667.57   22.70
  -9  11  -3  662.58   23.17
 -10  11  -3    1.58    2.88
 -10  11  -3    6.90    4.07
  10 -11   3   -0.10    3.44
 -10 -11  -3   -1.97    3.78
  10  11   3    1.67    3.87
 -11  11  -3  275.29   14.02
  11  11   3  283.42   15.93
  11 -11   3  276.49   15.16
 -11 -11  -3  248.48   14.87
 -11  11  -3  301.85   14.50
  12 -11   3   19.89    5.39
 -12  11  -3   22.02    5.01
 -12  11  -3   20.33    5.28
  12  11   3   24.31    5.98
 -12 -11  -3   10.72    5.21
  13 -11   3  197.45   13.44
 -13  11  -3  170.92   11.81
 -13 -11  -3  173.13   13.76
  13  11   3  176.38   14.54
 -14  11  -3   65.53    8.97
 -14 -11  -3   57.94    9.31
  14  11   3   67.01    9.96
  14 -11   3   66.04    9.50
  14 -12  -3   14.35    5.89
  14  12  -3   15.76    6.23
 -14  12   3    7.65    4.32
 -14 -12   3   12.60    5.14
 -13  12   3   40.58    6.89
  13  12  -3   62.79    9.53
 -13 -12   3   48.69    8.10
  13 -12  -3   52.23    8.18
 -12  12   3   15.29    4.84
 -12 -12   3   29.98    6.34
  12 -12  -3   18.97    5.55
 -12  12   3   20.09    4.73
  12  12  -3   15.82    5.80
  11  12  -3  388.29   19.31
 -11  12   3  368.87   16.14
 -11  12   3  363.07   16.31
  11 -12  -3  367.32   17.67
 -11 -12   3  347.92   17.60
  10 -12  -3   19.82    5.00
 -10 -12   3   17.65    4.86
 -10  12   3   22.32    5.34
  10  12  -3   26.61    6.37
   9  12  -3  155.97   12.12
   9 -12  -3  133.33   10.66
  -9  12   3  111.78    9.49
  -9 -12   3  138.68   11.00
  -8  12   3   25.48    5.38
   8 -12  -3   27.70    5.35
  -8 -12   3   22.23    5.21
   8  12  -3   19.95    5.26
   7  12  -3   33.48    5.95
   7  12  -3   20.09    3.83
  -7 -12   3   15.82    4.45
   7 -12  -3   19.02    4.65
  -7  12   3   15.66    4.23
   6  12  -3    1.21    3.33
   6 -12  -3   -1.14    2.98
   6 -12  -3    6.66    3.42
   6  12  -3    0.77    2.30
  -6  12   3   -2.41    2.89
  -6 -12   3    1.83    3.20
  -5 -12   3   -3.21    2.27
   5  12  -3    7.42    3.36
  -5  12   3    0.67    2.96
   5  12  -3    2.60    2.89
   5 -12  -3    1.87    2.75
   5 -12  -3   -1.88    2.83
  -4 -12   3   60.52    7.25
   4  12  -3   59.11    6.77
   4 -12  -3   59.63    6.95
  -4  12   3   62.01    7.09
   4  12  -3   56.01    6.38
   4 -12  -3   67.44    6.49
   3 -12  -3  124.69    8.53
  -3  12   3  144.87    9.43
   3  12  -3  127.17    8.35
   3  12  -3  139.61    8.64
   3 -12  -3  108.84    8.00
  -3 -12   3  139.64    9.21
  -2 -12   3   28.76    5.30
   2  12  -3   33.45    5.01
   2 -12  -3   35.49    5.22
  -2  12   3   26.38    4.90
   2 -12  -3   24.29    4.79
   2  12  -3   22.57    4.48
  -1 -12   3  171.43    9.92
   1 -12  -3  165.81    9.61
   1  12  -3  178.89    9.14
   1 -12  -3  189.70   10.12
   1  12  -3  145.36    9.38
  -1  12   3  159.79    9.80
   0  12  -3   32.72    5.47
   0  12   3   30.50    5.09
   0 -12   3   28.13    5.07
   0  12   3   35.70    5.61
   0 -12  -3   24.48    4.79
   0  12  -3   27.77    4.21
   1  12   3  586.06   21.04
  -1  12  -3  606.09   20.88
   1 -12   3  618.92   21.39
  -1 -12  -3  573.11   20.65
  -1  12  -3  607.65   18.89
   1  12   3  566.47   20.33
   2  12   3   16.37    4.29
  -2 -12  -3   13.68    4.30
   2  12   3   16.13    3.99
   2 -12   3   17.76    4.30
  -2  12  -3   16.67    4.09
   3 -12   3  274.00   13.24
  -3 -12  -3  283.32   13.43
   3  12   3  283.09   13.56
  -3  12  -3  257.62   13.04
   3  12   3  274.27   12.65
  -4 -12  -3    5.60    3.64
  -4  12  -3    7.60    3.78
   4 -12   3    5.87    3.46
   4  12   3    4.32    2.95
   4  12   3    7.14    3.51
  -5  12  -3  199.27   11.31
  -5  12  -3  174.63    8.85
  -5 -12  -3  166.64   10.67
   5  12   3  186.31    9.99
   5  12   3  199.11   11.75
   5 -12   3  198.19   11.26
  -6  12  -3    4.82    2.36
   6  12   3    3.13    2.50
  -6 -12  -3    2.78    3.80
  -6  12  -3   -2.49    3.29
   6  12   3   -1.29    3.32
   6 -12   3   -0.64    2.81
   7  12   3  223.25   12.97
   7 -12   3  207.83   12.14
  -7  12  -3  213.58   10.47
  -7 -12  -3  208.00   12.52
  -7  12  -3  211.34   12.16
   7  12   3  189.50   10.25
  -8  12  -3   51.19    6.20
  -8 -12  -3   39.90    7.30
  -8  12  -3   47.90    7.04
   8  12   3   46.20    7.62
   8 -12   3   55.78    7.62
   8  12   3   53.55    5.78
  -9  12  -3    0.93    3.80
   9  12   3    7.64    4.33
  -9  12  -3   -2.56    2.50
   9 -12   3   -0.41    3.66
  -9 -12  -3   -0.14    4.19
 -10 -12  -3  118.62   11.21
  10  12   3  123.76   11.84
 -10  12  -3  118.59    9.51
 -10  12  -3  131.34   10.50
  10 -12   3  108.43   10.66
 -11  12  -3    2.10    4.32
 -11  12  -3   10.69    3.98
  11  12   3   15.55    5.36
  11 -12   3    3.59    4.20
 -11 -12  -3    2.99    4.64
  12  12   3   58.52    9.09
  12 -12   3   53.58    8.35
 -12  12  -3   63.21    8.19
 -12 -12  -3   46.48    8.73
 -12  12  -3   48.83    7.40
  13  12   3  162.70   14.66
 -13  12  -3  167.17   12.62
 -13 -12  -3  163.96   13.92
  13 -12   3  183.83   14.27
  13 -13  -3    4.71    5.31
 -13 -13   3    9.76    4.93
  13  13  -3   15.69    6.18
  12  13  -3  123.05   13.08
  12 -13  -3  124.66   11.81
 -12  13   3  156.09   11.48
 -12 -13   3  137.29   12.56
  11 -13  -3   29.74    6.49
 -11 -13   3   18.83    5.79
  11  13  -3   13.41    6.18
 -11  13   3   20.58    5.41
 -10 -13   3  319.61   16.53
 -10  13   3  318.07   15.49
  10 -13  -3  292.46   15.71
  10  13  -3  321.82   17.44
  -9  13   3   -1.08    3.84
   9  13  -3   -0.28    4.04
   9 -13  -3    5.31    4.04
  -9 -13   3    5.12    3.65
  -8  13   3   14.51    4.71
   8  13  -3   16.12    4.91
   8 -13  -3   10.84    4.14
  -8 -13   3    9.58    3.99
  -7 -13   3    9.01    4.05
   7 -13  -3    8.16    3.92
  -7  13   3   11.01    4.63
   7  13  -3    6.17    4.03
   7  13  -3    8.62    3.26
   6  13  -3   24.67    5.24
   6 -13  -3   16.03    4.37
   6  13  -3   25.07    4.51
  -6 -13   3   25.77    5.26
  -6  13   3   14.23    4.79
   5 -13  -3    0.98    3.19
  -5  13   3   -0.74    3.41
  -5 -13   3    3.29    3.46
   5 -13  -3    5.25    3.05
   5  13  -3    5.38    2.98
   5  13  -3   10.23    3.60
   4  13  -3  217.85   11.63
  -4  13   3  202.71   11.86
   4 -13  -3  215.30   10.96
  -4 -13   3  220.73   12.21
   4 -13  -3  218.17   11.82
   4  13  -3  221.63   11.48
   3 -13  -3   17.95    4.48
  -3  13   3   12.61    4.45
  -3 -13   3   20.29    4.94
   3 -13  -3    9.44    3.64
   3  13  -3   25.05    4.67
   3  13  -3   15.70    4.04
   2 -13  -3  690.16   23.86
  -2  13   3  687.64   23.83
   2  13  -3  712.98   23.54
   2 -13  -3  733.12   23.80
   2  13  -3  713.39   23.32
  -2 -13   3  681.02   24.30
   1 -13  -3   10.81    3.83
   1  13  -3   13.31    3.59
  -1 -13   3    0.39    2.86
  -1  13   3    4.98    3.25
   1  13  -3   13.28    3.77
   1 -13  -3   11.18    3.72
   0  13   3  473.76   18.22
   0 -13  -3  457.41   18.09
   0  13  -3  477.81   18.27
   0  13   3  474.20   18.26
   0  13  -3  454.52   16.55
   0 -13   3  471.41   18.57
   1  13   3    8.66    3.66
  -1  13  -3    5.17    3.44
   1  13   3    3.32    2.94
  -1 -13  -3    5.12    3.74
   1 -13   3    3.82    3.21
  -2  13  -3  740.66   24.99
   2  13   3  774.31   24.87
   2 -13   3  761.89   25.56
   2  13   3  711.59   25.26
  -2 -13  -3  749.41   25.28
  -3  13  -3   14.53    4.73
   3  13   3   18.39    4.21
   3  13   3   18.28    4.70
  -3 -13  -3   14.70    4.62
   3 -13   3    7.21    3.69
   4 -13   3  334.34   15.37
  -4 -13  -3  313.65   15.19
   4  13   3  322.43   15.56
  -4  13  -3  344.49   15.62
   4  13   3  309.55   14.15
   5 -13   3   21.79    4.70
   5  13   3   11.14    3.60
  -5 -13  -3   16.25    5.09
  -5  13  -3   15.95    4.81
   5  13   3   17.18    4.85
  -6 -13  -3  143.92   11.37
   6 -13   3  154.43   10.54
  -6  13  -3  148.80   11.18
   6  13   3  163.00   11.16
   6  13   3  157.81    9.51
   7  13   3   35.03    6.96
  -7 -13  -3   31.86    6.60
   7 -13   3   39.25    6.55
  -7  13  -3   40.84    7.06
   7  13   3   39.63    5.70
  -8 -13  -3  138.20   11.67
   8 -13   3  131.19   11.22
  -8  13  -3  145.51   11.13
   8  13   3  116.60   11.37
   9 -13   3    8.31    4.50
  -9 -13  -3    6.94    4.85
   9  13   3    8.81    4.55
  -9  13  -3    6.27    4.82
  10  13   3   12.06    5.56
  10 -13   3    5.45    4.50
 -10  13  -3   18.91    5.55
 -10 -13  -3   12.08    5.52
 -10  13  -3    8.62    3.60
  11 -13   3    4.77    4.22
 -11  13  -3    0.21    3.30
  11  13   3   -8.24    3.97
 -11 -13  -3    4.62    5.14
 -11  13  -3    4.69    4.76
  12 -13   3   56.69    8.44
 -12  13  -3   48.25    7.38
 -12  13  -3   53.05    8.21
  12  13   3   55.48    8.87
 -12 -13  -3   45.76    8.52
  12  14  -3   29.31    7.59
 -12 -14   3   41.66    7.50
  12 -14  -3   38.60    7.61
 -12  14   3   38.25    7.15
 -11 -14   3   14.65    5.66
  11  14  -3   10.47    5.91
 -11  14   3   15.93    5.68
  11 -14  -3   19.61    6.00
  10  14  -3   -0.26    4.77
  10 -14  -3    4.84    4.91
 -10  14   3    8.26    4.63
 -10 -14   3    3.15    4.08
   9 -14  -3   12.18    4.93
   9  14  -3    5.90    4.12
  -9  14   3    5.22    4.46
  -9 -14   3    1.30    3.99
  -8 -14   3   14.30    5.01
   8  14  -3   24.74    6.57
  -8  14   3   18.27    5.34
   8 -14  -3   20.22    5.19
   7  14  -3   74.76    7.52
   7  14  -3   61.64    8.41
  -7  14   3   57.25    8.19
   7 -14  -3   67.09    8.07
  -7 -14   3   76.41    9.03
  -6 -14   3    5.81    3.60
  -6  14   3    4.70    4.31
   6  14  -3    2.09    3.66
   6  14  -3   -2.16    2.47
   6 -14  -3    4.06    3.78
   5 -14  -3  103.51    9.61
  -5 -14   3  105.01    9.96
   5  14  -3  123.36    9.39
  -5  14   3  122.35   10.44
   5  14  -3  118.00    9.94
  -4  14   3  173.94   11.44
   4 -14  -3  162.35   10.72
   4  14  -3  176.83   10.79
  -4 -14   3  171.13   11.36
   4  14  -3  164.60   10.35
   4 -14  -3  185.95   10.49
  -3 -14   3  106.35    9.75
   3 -14  -3  103.67    9.35
   3 -14  -3  109.95    8.68
  -3  14   3  125.28   10.40
   3  14  -3  118.88    9.55
   3  14  -3  124.34    8.76
  -2 -14   3   34.41    6.06
   2  14  -3   30.65    5.36
   2  14  -3   34.06    6.01
  -2  14   3   45.33    6.83
   2 -14  -3   28.36    5.68
   2 -14  -3   36.15    5.72
   1 -14  -3  101.98    8.50
   1  14  -3  103.32    7.50
   1 -14  -3  110.05    9.27
   1  14  -3  107.57    9.23
  -1  14   3   91.69    8.91
  -1 -14   3  120.08   10.11
   0  14  -3   19.54    4.84
   0 -14   3   18.79    4.73
   0 -14  -3   19.01    4.50
   0  14   3   23.64    4.95
  -1  14  -3  252.87   13.21
   1  14   3  254.59   13.03
   1 -14   3  272.12   13.84
  -1 -14  -3  232.76   12.93
   1  14   3  244.80   13.10
  -2 -14  -3    1.34    3.63
  -2  14  -3   12.05    4.10
   2  14   3    2.75    3.22
   2 -14   3    9.64    4.16
   2  14   3    5.72    3.76
  -3  14  -3  138.70   11.00
   3  14   3  142.19   10.14
   3  14   3  134.35   10.20
  -3 -14  -3  118.74   10.33
   3 -14   3  150.54   10.39
   4  14   3   55.99    7.82
  -4  14  -3   63.41    8.21
  -4 -14  -3   62.07    8.18
   4 -14   3   59.77    7.88
   4  14   3   50.11    6.49
   5  14   3   52.78    6.83
   5 -14   3   57.58    7.81
   5  14   3   71.89    8.92
  -5  14  -3   49.53    7.55
  -5 -14  -3   57.02    8.09
  -6  14  -3   78.25    9.22
   6 -14   3   69.95    8.72
   6  14   3   75.55    7.92
  -6 -14  -3   79.88    9.43
   6  14   3   84.70    9.71
   7 -14   3  196.33   12.50
   7  14   3  192.10   10.94
  -7  14  -3  184.66   12.38
   7  14   3  213.78   13.56
  -7 -14  -3  173.85   12.39
   8 -14   3  122.08   11.34
  -8  14  -3  136.02   11.42
   8  14   3  127.05   12.06
  -8 -14  -3  121.85   11.73
  -9  14  -3    0.01    4.29
  -9 -14  -3    1.67    4.43
   9 -14   3    1.15    4.09
   9  14   3   -1.76    4.30
 -10  14  -3   10.89    5.12
  10  14   3    9.63    5.38
 -10 -14  -3   10.39    5.64
  10 -14   3    9.41    4.96
  11  14   3    5.96    5.21
 -11 -14  -3   -4.08    4.63
  11 -14   3    9.06    4.74
 -11  14  -3    4.31    5.01
  11  15  -3   14.09    6.47
  11 -15  -3   12.59    6.02
 -11 -15   3   10.67    5.24
 -11  15   3   15.49    5.75
  10 -15  -3    1.36    5.01
  10  15  -3    0.26    5.02
 -10 -15   3    1.75    4.26
 -10  15   3   13.24    5.58
   9 -15  -3  128.23   11.77
   9  15  -3  151.16   12.95
  -9  15   3  142.83   11.97
  -9 -15   3  123.66   11.96
  -8  15   3   41.81    7.58
   8  15  -3   62.25    8.93
  -8 -15   3   43.91    7.30
   8 -15  -3   52.80    8.10
   7  15  -3  250.68   14.52
  -7  15   3  221.63   13.81
   7 -15  -3  226.77   13.57
  -7 -15   3  270.92   15.27
   7  15  -3  248.01   12.67
   6 -15  -3   22.94    5.83
   6  15  -3   15.74    3.96
  -6  15   3   26.36    6.39
  -6 -15   3   19.13    5.13
   6  15  -3   22.02    5.54
   5  15  -3  483.10   20.31
  -5 -15   3  466.71   20.69
  -5  15   3  467.72   20.41
   5  15  -3  522.90   19.72
   5 -15  -3  480.37   20.33
   4  15  -3    2.07    3.35
   4  15  -3   -0.16    3.78
  -4  15   3    1.93    4.11
   4 -15  -3   -3.31    3.67
  -4 -15   3    2.64    3.69
   3  15  -3  422.46   17.72
  -3 -15   3  396.13   18.58
   3 -15  -3  431.08   17.58
  -3  15   3  434.71   18.94
   3 -15  -3  394.87   18.05
   3  15  -3  443.11   18.19
   2  15  -3   22.49    5.23
   2 -15  -3   22.14    4.85
   2  15  -3   26.57    5.09
  -2  15   3   32.80    5.91
   2 -15  -3   25.49    5.45
  -2 -15   3   17.11    5.27
   1  15  -3  363.56   16.62
  -1 -15   3  360.48   17.11
   1 -15  -3  352.85   16.16
   1 -15  -3  363.58   16.86
  -1  15   3  377.12   16.98
   0  15   3   37.84    6.52
   0 -15   3   31.63    5.73
   0 -15  -3   32.06    5.79
   0  15  -3   32.96    6.09
   0 -15  -3   41.27    6.40
   1 -15   3   13.67    4.90
   1  15   3   11.67    4.38
  -1 -15  -3   15.90    4.54
   1  15   3   20.66    5.17
  -1  15  -3   10.50    4.08
   2  15   3   50.09    7.06
   2 -15   3   55.71    7.65
  -2  15  -3   45.64    6.93
  -2 -15  -3   46.11    7.07
   2  15   3   40.93    6.75
   3 -15   3  130.78   11.06
  -3 -15  -3  148.40   11.63
  -3  15  -3  137.54   11.50
   3  15   3  132.81   10.91
   3  15   3  143.10   10.76
   4 -15   3   15.48    4.85
  -4  15  -3   18.04    5.43
   4  15   3   19.91    5.41
  -4 -15  -3   15.96    5.35
   4  15   3   10.11    4.13
  -5  15  -3  163.43   12.38
   5  15   3  160.45   11.47
   5 -15   3  139.23   11.80
  -5 -15  -3  132.86   11.78
   5  15   3  145.32   10.03
   6  15   3    5.51    4.24
   6 -15   3    5.48    3.97
   6  15   3    0.14    3.02
  -6 -15  -3   -1.81    3.96
  -6  15  -3   -1.01    4.17
  -7 -15  -3  416.00   20.01
   7 -15   3  434.01   20.03
  -7  15  -3  417.77   19.57
   7  15   3  400.07   17.35
   7  15   3  426.13   20.49
   8  15   3   17.24    5.76
  -8 -15  -3    5.19    5.57
   8 -15   3    4.31    4.57
  -8  15  -3   12.73    5.34
   9  15   3  183.75   14.97
   9 -15   3  170.38   14.08
  -9 -15  -3  212.87   14.41
  -9  15  -3  217.43   14.09
  10  15   3   -1.38    4.92
 -10  15  -3   10.56    5.34
 -10 -15  -3   -0.34    4.80
  10 -15   3    7.95    5.18
  -9  16   3   27.82    6.94
   9  16  -3   40.40    7.68
  -9 -16   3   40.23    7.56
   9 -16  -3   27.78    6.96
  -8 -16   3   88.01   10.77
   8  16  -3  103.89   11.35
  -8  16   3  100.48   11.14
   8 -16  -3   77.56    9.85
   7  16  -3   61.92    8.65
  -7  16   3   49.66    8.35
  -7 -16   3   41.63    7.84
   7 -16  -3   62.79    8.34
   6  16  -3  129.84   10.41
   6 -16  -3  118.33   11.25
   6  16  -3  120.06   11.05
  -6 -16   3  121.48   11.77
  -6  16   3  119.82   11.42
   5 -16  -3   25.65    6.25
  -5  16   3   27.43    6.62
   5  16  -3   23.21    5.87
   5  16  -3   37.12    6.11
  -5 -16   3   24.64    6.43
  -4 -16   3  179.71   12.33
  -4  16   3  169.58   13.01
   4 -16  -3  181.50   12.03
   4  16  -3  168.27   11.15
   4  16  -3  157.02   11.08
   3  16  -3   10.85    3.83
  -3 -16   3    7.20    4.39
   3 -16  -3    9.56    4.13
  -3  16   3    8.94    5.13
  -2 -16   3   44.51    7.54
   2 -16  -3   48.14    7.04
  -2  16   3   47.19    7.36
   2  16  -3   47.87    7.15
   1  16  -3   41.59    6.59
   1 -16  -3   33.50    5.99
  -1  16   3   16.98    5.02
  -1 -16   3   30.17    6.09
   1 -16  -3   22.35    5.24
   0  16  -3   41.49    6.67
   0 -16   3   41.60    7.01
   0 -16  -3   48.11    7.02
   0 -16  -3   38.30    6.18
   0  16   3   47.35    7.29
   1 -16   3   33.12    6.24
  -1  16  -3   40.22    6.70
  -1 -16  -3   41.18    6.81
   1  16   3   45.96    6.79
   2 -16   3    5.86    3.89
   2  16   3   16.23    5.28
   2  16   3   13.61    4.87
  -2 -16  -3   18.51    5.39
  -2  16  -3   15.38    4.52
  -3 -16  -3   46.94    7.74
   3  16   3   43.29    6.63
  -3  16  -3   37.03    7.05
   3 -16   3   47.61    7.51
   3  16   3   54.43    8.04
  -4 -16  -3  164.26   12.93
  -4  16  -3  173.99   13.35
   4  16   3  160.71   11.07
   4 -16   3  141.80   12.39
   4  16   3  165.65   11.61
   5 -16   3   11.61    4.99
   5  16   3    9.49    3.87
  -5 -16  -3    9.68    5.59
  -5  16  -3    5.10    5.13
   5  16   3   12.95    5.23
   6  16   3  156.78   12.94
   6 -16   3  117.96   11.84
   6  16   3  125.37   10.46
  -6  16  -3  134.19   12.24
  -6 -16  -3  131.48   12.61
   7 -16   3   -0.97    4.15
  -7 -16  -3   -0.42    4.85
  -7  16  -3   -1.75    4.62
   7  16   3   -1.39    4.55
  -8 -16  -3  152.14   13.82
  -8  16  -3  183.46   13.96
   8  16   3  154.68   14.09
   8 -16   3  147.50   13.33
  -7  17   3   25.79    6.96
   7 -17  -3   17.76    5.62
   7  17  -3   19.16    6.08
  -7 -17   3   10.03    5.05
   6  17  -3  163.08   12.06
   6  17  -3  175.23   11.64
  -6  17   3  166.57   13.61
  -6 -17   3  147.91   13.42
   6 -17  -3  148.00   13.04
  -5  17   3   11.16    5.64
   5  17  -3    4.90    4.81
  -5 -17   3    7.14    4.93
   5 -17  -3    5.10    5.19
   5  17  -3   12.40    4.49
   4 -17  -3   16.03    5.92
  -4  17   3    9.46    4.87
  -4 -17   3    2.02    4.36
   4  17  -3    8.38    4.44
   3  17  -3    7.22    4.06
  -3  17   3    3.24    4.02
  -3 -17   3   -8.77    3.20
   3 -17  -3   -1.71    3.71
   2 -17  -3   13.06    4.79
  -2 -17   3   14.69    4.90
   2  17  -3   22.14    5.15
  -2  17   3   20.14    5.40
   1 -17  -3   27.06    5.83
  -1  17   3   28.24    5.81
   1  17  -3   31.28    6.20
  -1 -17   3   37.80    6.76
   0 -17   3  144.06   12.38
   0  17   3  137.36   11.94
   0 -17  -3  124.40   10.60
   0  17  -3  133.34   11.87
   0 -17  -3  119.40   11.26
   1  17   3   26.10    6.16
  -1 -17  -3   20.60    5.43
  -1  17  -3   30.22    6.25
  -1 -17  -3   19.21    5.03
   1 -17   3   13.35    5.15
  -2  17  -3  184.20   12.55
   2 -17   3  180.25   12.68
  -2 -17  -3  177.79   12.29
   2  17   3  200.00   12.58
   2  17   3  191.32   12.55
   3  17   3   20.95    6.07
  -3 -17  -3   13.33    4.89
   3  17   3   14.60    4.61
  -3  17  -3   24.08    5.75
   3 -17   3   20.88    5.73
   4  17   3   64.53    8.50
  -4  17  -3   73.09    9.81
  -4 -17  -3   69.68    9.48
   4 -17   3   65.13    9.56
   4  17   3   72.22    9.32
  -5  17  -3    0.40    5.13
   5 -17   3   10.74    4.87
   5  17   3    7.20    4.31
   5  17   3    0.79    4.67
  -5 -17  -3   -1.12    4.21
  -6 -17  -3   28.02    7.20
   6 -17   3   25.46    6.72
   6  17   3   35.75    6.04
  -6  17  -3   38.14    7.77
   6  17   3   37.53    7.63
  -4 -18   3   13.70    5.70
   4 -18  -3    8.29    5.06
  -4  18   3   11.26    5.70
   4  18  -3    6.82    4.60
   3 -18  -3   59.10    8.57
  -3 -18   3   49.43    8.00
  -3  18   3   53.81    8.17
   3  18  -3   63.13    8.45
   2  18  -3    9.13    4.47
  -2  18   3   -0.95    3.76
  -2 -18   3    7.03    4.54
   2 -18  -3    6.34    4.42
  -1  18   3   48.97    7.94
   1  18  -3   45.62    7.56
  -1 -18   3   47.89    8.12
   1 -18  -3   48.50    7.77
   0  18  -3   12.19    4.98
   0 -18  -3   17.91    5.65
   0  18   3   15.50    5.63
   0 -18   3   18.62    5.55
   1 -18   3  145.82   13.28
   1  18   3  154.41   13.02
  -1 -18  -3  166.31   11.74
  -1  18  -3  168.30   13.58
  -1 -18  -3  146.67   12.73
   2 -18   3   19.04    5.95
  -2 -18  -3   25.24    6.36
  -2  18  -3   27.37    6.28
   2  18   3   18.04    5.43
  -3 -18  -3  149.10   12.99
   3  18   3  159.86   12.94
   3  18   3  172.71   13.66
   3 -18   3  157.13   13.58
 -19   0   4    9.15    5.29
 -18   0   4   33.13    7.05
  18   0  -4   31.54    6.25
  18   0  -4   43.82    8.18
 -17   0   4    2.15    4.21
  17   0  -4    9.73    5.14
  17   0  -4   -0.18    3.29
 -16   0   4    5.20    3.79
  16   0  -4    7.05    4.73
  16   0  -4    4.02    3.71
  15   0  -4    5.05    3.20
 -15   0   4    4.78    3.79
  15   0  -4   -0.15    3.83
  14   0  -4  125.91    9.74
  14   0  -4  120.31    9.60
 -14   0   4   81.03    8.58
  13   0  -4   -2.57    2.68
  13   0  -4    0.11    2.57
 -13   0   4   -1.48    2.58
  12   0  -4    4.84    2.92
 -12   0   4    5.39    3.28
  12   0  -4   12.56    4.16
 -11   0   4   -1.54    2.33
  11   0  -4   -1.20    2.15
  11   0  -4    1.97    2.08
  10   0  -4   47.30    5.03
 -10   0   4   42.60    5.33
  10   0  -4   44.20    5.39
   9   0  -4    2.82    1.86
  -9   0   4   -0.02    1.89
   9   0  -4    1.19    2.33
  -8   0   4 1024.67   27.83
   8   0  -4 1030.20   29.05
   8   0  -4 1042.69   27.28
  -7   0   4   -0.80    0.85
   7   0  -4    2.84    2.17
   7   0  -4   -2.20    1.41
  -7   0   4   -2.32    1.53
  -6   0   4 2861.89   60.83
   6   0  -4 2819.74   64.41
  -6   0   4 2848.93   64.86
   6   0  -4 2769.43   68.41
  -5   0   4   -0.18    1.41
   5   0  -4    0.49    1.07
  -5   0   4   -0.91    0.80
   5   0  -4   -1.71    1.40
   4   0  -4  368.51   10.02
  -4   0   4  383.40    9.52
   4   0  -4  358.83   11.56
  -3   0   4   -0.11    1.18
   3   0  -4    0.49    1.58
  -3   0   4   -0.74    0.86
   3   0  -4    0.95    0.82
   2   0  -4   47.85    1.82
  -2   0   4   48.38    2.69
   2   0  -4   47.12    3.25
  -2   0   4   49.93    2.99
   1   0  -4   -1.00    1.22
  -1   0   4   -2.03    0.97
  -1   0   4   -1.06    0.96
   0   0   4 1643.57   37.24
   0   0  -4 1664.96   39.23
   0   0   4 1648.84   36.85
   0   0   4 1652.49   36.89
  -1   0  -4   -1.01    1.07
   1   0   4    0.25    1.15
   1   0   4   -1.45    1.03
   1   0   4    1.14    1.00
   2   0   4  453.50   12.12
   2   0   4  456.99   11.98
   2   0   4  456.59   12.36
   2   0   4  458.72   12.31
   3   0   4   -1.59    1.05
   3   0   4    0.49    1.22
   3   0   4   -1.34    1.01
   4   0   4  252.28    8.71
   4   0   4  264.58    8.44
   4   0   4  261.18    8.85
  -4   0  -4  260.78    7.93
  -4   0  -4  267.96    7.74
   5   0   4    1.99    1.36
  -5   0  -4   -0.86    1.06
   5   0   4    0.63    1.28
   5   0   4   -1.98    1.23
  -5   0  -4   -0.93    1.03
  -6   0  -4  230.70    8.93
  -6   0  -4  224.44    7.38
   6   0   4  239.18    9.23
   6   0   4  225.22    8.40
   7   0   4   -0.97    1.32
  -7   0  -4    0.21    1.25
   7   0   4    1.31    1.74
  -7   0  -4    1.01    1.55
   8   0   4  553.43   17.19
  -8   0  -4  547.73   14.65
   8   0   4  573.13   18.05
  -8   0  -4  548.63   17.43
  -9   0  -4   -0.59    1.44
  -9   0  -4    0.17    2.03
   9   0   4    2.07    1.85
   9   0   4   -0.74    2.08
 -10   0  -4  191.30    9.98
  10   0   4  208.89   10.43
  10   0   4  226.49   10.05
  11   0   4    0.52    2.39
 -11   0  -4    2.47    2.77
  11   0   4   -1.30    2.18
  12   0   4   21.25    4.57
  12   0   4   30.33    4.93
 -12   0  -4   35.32    5.65
 -13   0  -4    0.11    2.59
  13   0   4    1.22    2.62
  13   0   4    0.97    2.34
  14   0   4  115.31    8.24
 -14   0  -4   95.28    9.11
  14   0   4   95.60    9.68
  15   0   4    0.39    3.92
 -15   0  -4   -4.05    2.99
 -16   0  -4  349.45   17.47
  16   0   4  364.62   18.37
 -17   0  -4   -1.17    3.92
  17   0   4    8.22    5.02
 -18   0  -4  290.54   16.86
  18   0   4  284.99   17.28
  18   1  -4   86.85   10.66
  18  -1  -4   77.23   10.03
  18   1  -4   93.73   10.37
 -18  -1   4   79.45   10.11
  18  -1  -4   92.34   10.12
 -18   1   4   77.06    9.94
  17  -1  -4   31.32    6.16
  17  -1  -4   31.79    6.50
 -17  -1   4   24.73    6.16
  17   1  -4   28.63    6.77
 -17   1   4   23.34    6.21
  17   1  -4   19.34    5.15
 -16   1   4  137.33   11.40
  16   1  -4  116.09   10.82
  16  -1  -4  139.00   11.16
  16   1  -4  165.68   11.14
  16  -1  -4  145.73   10.30
 -16  -1   4  133.12   11.19
  15  -1  -4  334.01   15.77
  15   1  -4  321.85   15.96
  15   1  -4  363.84   16.22
  15  -1  -4  320.53   15.38
 -15  -1   4  286.22   15.00
 -15   1   4  326.80   15.88
 -14   1   4  334.56   15.29
  14   1  -4  296.53   14.51
  14  -1  -4  326.71   14.80
 -14  -1   4  326.80   15.28
  14   1  -4  325.14   15.41
  14  -1  -4  318.57   14.87
  13   1  -4   29.99    5.32
  13  -1  -4   40.39    5.94
 -13  -1   4   32.58    5.54
  13  -1  -4   40.04    5.64
  13   1  -4   34.20    5.66
 -13   1   4   25.57    5.14
  12   1  -4  856.52   26.10
 -12   1   4  828.63   26.40
  12  -1  -4  846.51   26.84
  12  -1  -4  834.46   25.83
  12   1  -4  875.94   27.63
 -12  -1   4  806.98   25.95
  11   1  -4    0.99    2.23
  11  -1  -4    1.07    2.18
 -11  -1   4   -0.90    2.50
  11  -1  -4   -2.06    2.51
 -11   1   4    2.16    2.71
  11   1  -4    4.36    2.52
 -10   1   4  186.96    9.73
 -10  -1   4  198.88    9.86
  10  -1  -4  199.29    9.28
  10  -1  -4  190.40    9.73
  10   1  -4  203.43   10.36
  10   1  -4  196.02    9.23
   9   1  -4  159.29    7.72
   9  -1  -4  148.24    8.27
  -9   1   4  167.37    8.57
   9   1  -4  154.99    8.54
  -9  -1   4  155.58    8.30
   9  -1  -4  148.68    7.52
   8  -1  -4  584.21   17.21
  -8   1   4  565.72   17.88
  -8  -1   4  622.32   18.21
   8   1  -4  566.41   17.21
   8  -1  -4  585.07   18.42
  -8   1   4  582.39   14.04
   8   1  -4  559.64   18.60
  -7   1   4 1823.37   44.44
  -7  -1   4 1852.08   44.45
  -7   1   4 1849.81   40.50
   7  -1  -4 1939.21   44.21
   7   1  -4 1805.73   43.95
   7   1  -4 1780.95   46.79
   7  -1  -4 1814.01   46.61
   6   1  -4   38.65    4.02
   6  -1  -4   46.64    4.02
  -6   1   4   36.62    2.49
   6  -1  -4   40.20    3.25
   6   1  -4   35.37    2.00
  -6   1   4   44.37    3.89
   6   1  -4   43.39    3.46
  -6  -1   4   44.07    3.96
   6   1  -4   35.99    2.11
   5   1  -4  388.50    9.47
   5   1  -4  394.63    9.81
  -5   1   4  417.35   12.33
   5   1  -4  399.96   11.36
   5  -1  -4  386.99   12.50
   5   1  -4  392.35   12.77
   5  -1  -4  404.04   11.24
  -5  -1   4  377.29   12.02
  -5   1   4  395.10   10.27
   4  -1  -4    4.82    1.78
   4  -1  -4    6.11    1.31
   4   1  -4    6.67    1.88
   4   1  -4    7.20    1.22
  -4  -1   4    5.69    1.64
   4   1  -4    6.90    1.18
   4   1  -4    6.12    1.39
  -4   1   4    6.01    1.68
  -4   1   4    6.50    1.30
   3   1  -4  162.67    5.21
  -3  -1   4  162.95    5.23
   3   1  -4  148.51    6.31
   3  -1  -4  175.29    6.60
   3  -1  -4  153.69    4.84
  -3   1   4  155.35    6.00
   3   1  -4  158.45    4.99
  -3  -1   4  166.01    6.14
  -3   1   4  175.55    5.49
  -2  -1   4 2795.24   61.19
   2  -1  -4 2678.28   61.19
  -2   1   4 2731.82   61.28
   2   1  -4 2753.18   65.05
   2   1  -4 2826.85   60.12
   2   1  -4 2840.77   58.21
  -2   1   4 2838.64   60.29
   2  -1  -4 2788.21   65.25
  -2  -1   4 2725.42   61.38
   1  -1  -4 1228.51   30.38
   1   1  -4 1266.91   27.31
   1   1  -4 1255.56   28.17
   1   1  -4 1236.71   30.03
  -1   1   4 1254.30   28.46
  -1   1   4 1255.50   28.31
   1  -1  -4 1228.17   28.49
  -1  -1   4 1232.92   27.97
   0  -1  -4 6335.82  144.04
   0   1  -4 6186.97  143.60
   0   1  -4 6366.14  129.48
   0   1   4 6222.22  135.28
   0  -1   4 6305.19  136.92
   0   1  -4 6294.40  133.69
   0   1   4 6271.68  133.73
  -1   1  -4  513.57   13.21
   1   1   4  539.91   13.04
   1   1   4  537.86   13.44
   1  -1   4  534.86   13.22
   1  -1   4  522.57   13.64
   1   1   4  534.33   14.21
   1   1   4  532.03   13.29
  -2   1  -4   33.86    2.54
   2   1   4   34.24    2.50
   2   1   4   32.52    2.42
   2  -1   4   35.69    2.54
   2   1   4   34.32    2.67
   2   1   4   33.80    2.45
   2  -1   4   32.63    2.65
   2  -1   4   33.70    2.05
  -2   1  -4   35.65    2.65
   3  -1   4  222.38    7.57
   3   1   4  230.91    7.11
   3   1   4  235.94    7.62
   3  -1   4  220.49    7.70
   3   1   4  223.58    7.39
   3   1   4  221.76    7.67
  -3   1  -4  230.65    7.22
   3  -1   4  229.48    6.72
   4   1   4 1250.91   30.99
   4  -1   4 1264.06   31.15
   4   1   4 1299.30   30.59
   4   1   4 1257.06   29.26
  -4   1  -4 1302.46   29.58
   4   1   4 1235.66   31.92
   4  -1   4 1301.54   30.91
   4  -1   4 1274.46   30.94
   5  -1   4  329.15   11.21
  -5   1  -4  342.94    9.94
   5   1   4  341.32    9.69
   5  -1   4  327.72   11.05
   5  -1   4  337.74   10.12
   5   1   4  359.47   11.35
   5   1   4  337.43   11.06
  -6  -1  -4  223.22    8.74
   6   1   4  230.63    8.91
   6   1   4  223.30    9.00
  -6   1  -4  242.57    7.82
   6  -1   4  228.50    9.19
  -6   1  -4  247.01    9.35
  -6  -1  -4  233.20    7.17
  -6  -1  -4  227.89    7.37
   6  -1   4  227.09    8.10
  -7  -1  -4   55.48    3.29
  -7   1  -4   51.17    4.73
   7  -1   4   56.51    5.04
  -7  -1  -4   55.10    4.60
   7   1   4   55.42    5.02
  -7  -1  -4   50.49    3.29
  -7   1  -4   52.15    3.56
   7  -1   4   53.50    3.96
   7   1   4   58.54    4.64
   8   1   4    5.08    2.20
   8  -1   4    8.04    2.30
  -8   1  -4    1.92    2.05
  -8  -1  -4    7.72    1.73
  -8  -1  -4    6.29    2.39
   8   1   4    7.55    2.44
  -8   1  -4    9.21    2.06
   8  -1   4   10.54    2.75
   9  -1   4   64.82    6.23
  -9   1  -4   59.68    3.98
   9   1   4   54.23    5.83
   9  -1   4   58.93    4.84
  -9  -1  -4   56.25    3.64
  -9  -1  -4   56.61    5.46
  -9   1  -4   52.92    5.52
   9   1   4   54.23    5.28
 -10   1  -4   29.59    4.75
  10  -1   4   38.09    5.31
  10   1   4   27.58    4.72
 -10   1  -4   33.57    3.28
 -10  -1  -4   20.92    4.13
  10  -1   4   32.84    4.23
  10   1   4   35.97    4.83
  11  -1   4   58.40    6.70
 -11   1  -4   60.37    6.57
  11   1   4   75.61    6.66
  11   1   4   66.39    6.98
  11  -1   4   74.39    6.22
 -11  -1  -4   46.91    5.84
 -12   1  -4  194.33   10.86
 -12  -1  -4  201.97   10.82
  12   1   4  194.03   10.32
  12  -1   4  194.04   11.07
  12   1   4  180.41   10.58
  12  -1   4  198.49   10.05
  13   1   4   30.32    5.25
  13  -1   4   36.43    5.21
 -13  -1  -4   36.12    5.82
 -13   1  -4   35.79    5.95
  13  -1   4   40.52    6.42
  13   1   4   31.76    5.57
  14   1   4    2.78    3.94
 -14  -1  -4    1.20    3.15
  14   1   4    0.75    2.60
 -14   1  -4    0.26    3.17
  14  -1   4    0.81    3.63
 -15   1  -4    3.56    3.69
  15   1   4    4.66    3.32
 -15  -1  -4    6.61    4.00
  15   1   4    1.29    4.19
  15  -1   4    0.82    4.03
  16  -1   4  110.57   11.49
 -16   1  -4  111.60   10.73
  16   1   4  116.16   11.68
 -16  -1  -4  131.18   11.01
 -17  -1  -4   99.23   10.80
  17   1   4  108.50   11.81
 -17   1  -4  110.69   11.28
  17  -1   4  116.79   12.06
 -18  -1  -4    4.44    5.00
 -18   1  -4    9.99    5.21
  18   1   4    1.85    5.35
  18  -1   4    9.34    5.40
  18  -2  -4   26.14    7.04
  18   2  -4   40.18    8.20
  18  -2  -4   20.50    5.51
  18   2  -4   35.16    6.89
 -18   2   4   21.55    6.08
 -18  -2   4   26.32    6.59
 -17   2   4   48.44    7.97
  17  -2  -4   63.50    8.40
  17  -2  -4   68.63    8.42
  17   2  -4   62.10    8.41
  17   2  -4   63.57    8.71
 -17  -2   4   52.13    8.00
 -16  -2   4    3.04    3.82
  16   2  -4   13.71    4.83
  16  -2  -4   12.40    4.20
  16   2  -4   11.45    4.96
 -16   2   4    9.08    4.26
  16  -2  -4   14.73    4.97
  15  -2  -4   41.35    6.82
  15  -2  -4   46.29    6.56
  15   2  -4   54.11    7.48
 -15   2   4   54.91    7.57
 -15  -2   4   47.34    6.92
  15   2  -4   41.11    6.79
  14   2  -4   11.06    4.23
  14  -2  -4    7.48    4.16
  14   2  -4    6.75    4.37
 -14   2   4    5.43    3.50
 -14  -2   4   11.37    4.15
  14  -2  -4   12.24    3.57
 -13  -2   4  661.05   22.80
  13  -2  -4  688.33   23.16
  13   2  -4  698.41   23.11
  13  -2  -4  640.85   22.37
  13   2  -4  683.99   24.23
 -13   2   4  621.91   22.68
  12   2  -4  163.85    9.75
 -12   2   4  166.22   10.01
 -12  -2   4  178.12   10.16
  12  -2  -4  190.62   10.01
  12   2  -4  170.52   10.42
  12  -2  -4  191.77   10.31
  11  -2  -4   61.41    6.08
  11   2  -4   59.25    6.60
 -11   2   4   47.50    5.88
  11  -2  -4   62.29    6.27
 -11  -2   4   50.32    5.93
  11   2  -4   50.21    5.92
  10  -2  -4   26.95    4.05
 -10  -2   4   31.01    4.65
  10  -2  -4   27.44    4.63
 -10   2   4   30.12    2.36
  10   2  -4   29.77    4.41
  10   2  -4   22.70    4.56
 -10   2   4   22.30    4.33
   9  -2  -4  531.43   17.92
  -9   2   4  532.97   13.85
   9   2  -4  557.29   18.85
  -9   2   4  538.70   17.75
  -9  -2   4  554.81   17.75
   9  -2  -4  555.87   17.24
   9   2  -4  566.27   17.51
  -8   2   4   75.01    5.73
   8   2  -4   77.73    5.24
  -8  -2   4   82.82    5.84
   8   2  -4   75.89    6.21
  -8   2   4   75.13    3.74
   8  -2  -4   72.23    5.61
   8  -2  -4   66.18    4.60
   7   2  -4  263.47   10.83
  -7   2   4  273.89    8.08
   7  -2  -4  253.96    9.47
   7  -2  -4  283.05   10.55
  -7   2   4  265.68   10.29
  -7  -2   4  267.10   10.28
   7   2  -4  281.58    9.92
   6  -2  -4    1.68    1.43
   6   2  -4    1.36    1.57
  -6   2   4    1.39    1.16
  -6   2   4    3.12    1.77
   6  -2  -4    0.74    1.75
   6   2  -4    3.88    2.11
  -6  -2   4    1.89    1.63
   6   2  -4    3.20    1.07
  -5   2   4    7.20    1.95
   5  -2  -4    7.58    2.11
  -5   2   4    9.51    1.60
  -5  -2   4    6.62    1.88
   5   2  -4    9.13    2.37
   5  -2  -4    4.02    1.45
   5   2  -4    7.84    1.38
  -4   2   4  103.11    4.97
   4   2  -4  102.29    3.90
  -4  -2   4   90.01    4.66
   4  -2  -4  101.16    5.15
  -4   2   4  100.45    4.21
  -4  -2   4   99.09    4.40
   4  -2  -4  102.16    4.17
   4   2  -4   97.74    5.23
  -3   2   4    3.18    1.23
  -3  -2   4    3.76    1.32
  -3   2   4    4.76    1.42
   3  -2  -4    5.16    1.19
   3   2  -4    6.18    1.40
  -3  -2   4    4.14    1.40
   3   2  -4    4.08    1.69
   3  -2  -4    4.84    1.74
  -2   2   4  145.72    5.45
   2  -2  -4  155.58    4.75
   2  -2  -4  149.61    6.22
   2   2  -4  156.18    5.47
   2   2  -4  155.47    5.99
  -2   2   4  161.86    5.57
  -2  -2   4  164.01    5.77
  -2  -2   4  162.19    5.28
   1   2  -4  207.25    6.76
  -1  -2   4  210.25    6.81
   1   2  -4  203.34    6.73
  -1   2   4  193.86    6.21
  -1   2   4  216.57    6.86
   1  -2  -4  206.05    7.37
   1  -2  -4  207.12    5.83
  -1  -2   4  216.10    6.36
   0  -2   4   60.00    3.21
   0   2   4   58.00    2.71
   0   2  -4   54.29    3.40
   0  -2   4   50.35    2.83
   0  -2  -4   57.20    2.61
   0   2   4   51.64    3.13
   0  -2  -4   47.70    3.46
   0   2  -4   51.46    2.73
  -1   2  -4 1382.39   33.26
  -1   2  -4 1405.55   32.45
   1   2   4 1456.60   32.10
   1   2   4 1406.36   32.36
   1  -2   4 1439.30   32.97
   1  -2   4 1442.38   32.89
  -1  -2  -4 1434.74   32.57
   1   2   4 1390.26   34.83
   2   2   4   12.24    2.10
   2   2   4   11.85    1.58
   2   2   4   10.00    1.66
   2   2   4    8.68    1.61
   2  -2   4    9.83    1.73
   2  -2   4   11.77    1.84
  -2   2  -4   10.13    1.82
  -3   2  -4  522.40   13.78
   3   2   4  515.58   13.43
   3  -2   4  532.31   14.46
   3  -2   4  511.79   14.30
   3   2   4  505.45   14.08
   3   2   4  507.29   14.89
   3   2   4  510.82   13.49
  -4   2  -4   18.19    2.36
   4   2   4   11.69    2.32
   4   2   4   15.23    1.94
   4  -2   4   18.58    1.55
   4   2   4   12.05    2.24
   4   2   4   17.99    2.23
   4  -2   4   15.82    2.48
   4  -2   4   16.23    2.53
   5  -2   4   42.19    3.89
   5   2   4   43.76    3.93
  -5  -2  -4   38.45    3.26
  -5   2  -4   39.30    3.21
   5  -2   4   45.49    2.78
   5   2   4   40.86    2.87
   5   2   4   38.13    3.81
   5  -2   4   40.60    3.87
  -6   2  -4  461.99   14.36
   6   2   4  458.92   14.56
  -6  -2  -4  425.46   13.34
   6   2   4  435.09   12.00
   6  -2   4  449.10   14.36
   6  -2   4  429.09   12.54
   6   2   4  436.46   14.25
  -6   2  -4  439.68   12.66
   7   2   4   -0.93    1.70
   7   2   4    1.49    2.03
  -7   2  -4    0.05    1.62
   7  -2   4    0.62    1.87
  -7  -2  -4   -2.24    1.29
   7   2   4   -0.37    1.13
  -7   2  -4    1.00    1.73
   7  -2   4    1.67    1.38
   8  -2   4   38.13    3.42
  -8  -2  -4   31.25    2.65
   8   2   4   37.85    4.74
  -8  -2  -4   37.61    2.76
  -8   2  -4   40.15    3.49
  -8  -2  -4   36.20    4.19
   8  -2   4   34.63    4.63
   8   2   4   34.57    4.35
  -8   2  -4   33.65    4.41
   9  -2   4   77.29    5.07
  -9  -2  -4   67.09    3.91
   9   2   4   73.45    6.19
   9   2   4   63.31    6.19
  -9  -2  -4   65.88    5.71
   9  -2   4   76.45    6.67
  -9  -2  -4   71.84    3.86
  -9   2  -4   72.14    6.25
  -9   2  -4   75.86    4.94
  10   2   4   26.91    4.57
  10  -2   4   22.99    3.56
  10  -2   4   19.95    4.18
 -10   2  -4   27.67    3.29
 -10   2  -4   26.10    4.60
 -10  -2  -4   18.25    3.88
  10   2   4   23.78    4.35
 -11  -2  -4  684.72   21.65
  11  -2   4  646.72   22.23
 -11   2  -4  640.92   21.93
  11   2   4  691.14   22.69
  11  -2   4  686.32   20.73
  11   2   4  569.71   21.35
 -12  -2  -4   20.71    4.35
 -12   2  -4   25.05    4.82
  12   2   4   25.16    4.66
  12   2   4   33.77    5.59
  12  -2   4   26.24    4.33
  12  -2   4   27.81    5.24
 -13   2  -4  315.86   15.20
  13   2   4  347.07   15.37
 -13  -2  -4  367.25   15.60
  13  -2   4  345.77   15.98
  13   2   4  363.46   16.12
 -14  -2  -4   37.96    6.26
  14   2   4   47.50    6.46
  14  -2   4   49.78    7.65
 -14   2  -4   39.41    6.46
  14   2   4   36.84    6.19
  15   2   4  293.60   14.84
 -15  -2  -4  267.21   14.36
  15  -2   4  310.12   15.87
  15   2   4  257.24   15.00
 -15   2  -4  287.02   15.39
 -16  -2  -4    4.75    3.87
 -16   2  -4    2.65    4.18
  16  -2   4    9.54    5.35
  16   2   4   -6.18    4.15
  16   2   4    6.44    3.88
 -17   2  -4   30.96    6.68
 -17  -2  -4   19.12    5.53
  17   2   4   27.53    7.49
  17  -2   4   36.56    7.59
  18   3  -4   49.15    8.50
  18  -3  -4   41.50    8.27
 -18  -3   4   45.18    7.77
 -18   3   4   40.98    7.42
  18   3  -4   48.69    7.87
 -17   3   4   24.63    5.86
  17  -3  -4   27.59    6.07
  17  -3  -4   31.32    5.90
  17   3  -4   27.31    6.79
 -17  -3   4   24.89    5.87
  17   3  -4   23.17    5.68
  16   3  -4    1.46    4.43
  16  -3  -4    2.16    3.00
 -16   3   4   -2.89    2.88
  16   3  -4   -2.12    3.34
  16  -3  -4    1.44    4.05
 -16  -3   4    2.33    3.32
  15   3  -4   20.19    5.02
  15   3  -4   18.11    5.37
  15  -3  -4   16.43    4.83
 -15  -3   4   16.76    4.86
 -15   3   4   15.55    4.74
  15  -3  -4   24.36    4.72
  14  -3  -4  175.16   10.88
  14   3  -4  184.63   11.33
  14   3  -4  202.66   12.25
  14  -3  -4  189.46   10.89
 -14   3   4  187.90   11.41
 -14  -3   4  202.23   11.52
  13  -3  -4   32.73    5.53
  13   3  -4   46.34    6.72
  13   3  -4   25.54    5.31
 -13   3   4   29.76    5.26
 -13  -3   4   34.94    5.68
  13  -3  -4   38.47    5.73
  12  -3  -4  838.66   26.24
  12  -3  -4  811.69   25.74
  12   3  -4  849.81   27.89
 -12  -3   4  809.63   25.71
 -12   3   4  813.46   26.10
 -11  -3   4  259.48   11.92
  11  -3  -4  247.52   11.44
  11  -3  -4  262.29   12.05
 -11   3   4  258.80   12.20
  11   3  -4  266.72   12.89
  11   3  -4  284.78   12.38
  10   3  -4  100.16    6.78
  10  -3  -4  108.90    7.13
 -10   3   4  108.67    5.07
 -10  -3   4  107.27    7.31
 -10   3   4  111.01    7.51
  10   3  -4  102.30    7.60
  10  -3  -4  102.54    6.64
  -9   3   4  173.21    9.01
  -9  -3   4  193.17    9.26
   9   3  -4  181.46    9.81
   9   3  -4  204.90    9.18
  -9   3   4  198.16    7.08
   9  -3  -4  190.66    9.21
   9  -3  -4  191.57    8.74
  -8  -3   4  254.25   10.22
   8  -3  -4  258.33   10.37
   8  -3  -4  242.71    9.69
   8   3  -4  253.64   10.12
   8   3  -4  224.37   10.82
  -8   3   4  264.62    8.38
  -8   3   4  259.04   10.59
   7  -3  -4  272.15    9.93
   7   3  -4  273.83    7.43
   7  -3  -4  274.72   10.62
  -7  -3   4  292.27   10.64
  -7   3   4  288.11    8.92
   7   3  -4  257.79   11.15
  -7   3   4  284.38   10.68
  -7  -3   4  286.66   10.37
  -6   3   4  232.03    9.04
  -6  -3   4  234.57    8.75
   6  -3  -4  234.92    9.19
   6   3  -4  223.62    6.69
  -6   3   4  223.44    7.66
   6   3  -4  239.84    9.79
   6  -3  -4  240.04    8.51
  -6  -3   4  241.68    9.00
   5  -3  -4 1190.96   30.79
  -5  -3   4 1184.19   29.26
   5   3  -4 1179.56   26.94
   5   3  -4 1138.97   31.29
  -5   3   4 1190.86   27.96
   5  -3  -4 1191.89   28.92
  -5   3   4 1208.92   29.44
  -5  -3   4 1187.35   29.19
   4  -3  -4   39.06    2.90
  -4  -3   4   38.88    3.07
  -4   3   4   40.87    3.26
   4  -3  -4   40.17    3.54
   4   3  -4   46.41    3.87
  -4   3   4   38.08    2.94
  -4  -3   4   36.94    3.09
   4   3  -4   40.05    2.68
   3   3  -4  264.09    9.20
  -3   3   4  267.96    8.47
  -3  -3   4  265.00    8.48
  -3  -3   4  284.27    8.62
   3   3  -4  272.64    8.14
   3  -3  -4  271.87    8.05
  -3   3   4  280.21    8.57
   3  -3  -4  267.09    9.24
  -2   3   4 2862.54   63.25
   2  -3  -4 2875.96   68.15
   2   3  -4 2817.21   67.69
  -2  -3   4 2862.56   63.80
   2  -3  -4 2869.40   63.95
   2   3  -4 2888.31   62.92
  -2   3   4 2920.26   63.44
  -2  -3   4 2919.10   64.55
   1  -3  -4  417.83   11.07
  -1   3   4  441.20   10.91
   1   3  -4  428.13   11.83
   1  -3  -4  420.55   12.70
  -1  -3   4  437.38   11.67
  -1   3   4  431.53   11.87
  -1  -3   4  437.13   11.70
   1   3  -4  406.67   11.74
   0   3   4  647.91   16.55
   0  -3  -4  662.71   16.13
   0   3  -4  661.99   16.75
   0  -3   4  651.40   16.54
   0  -3   4  644.28   16.44
   0   3   4  636.75   17.77
   0   3  -4  644.89   16.27
   0   3   4  659.35   15.38
   1  -3   4  195.14    6.82
   1  -3   4  194.99    6.74
  -1  -3  -4  197.21    6.51
   1   3   4  189.93    6.70
  -1   3  -4  211.51    7.19
   1   3   4  207.87    7.55
   1   3   4  192.12    5.73
  -2   3  -4   20.02    2.52
   2   3   4   17.50    2.53
   2  -3   4   16.62    2.24
   2   3   4   21.24    2.27
  -2  -3  -4   22.20    2.32
   2  -3   4   21.41    2.46
   2   3   4   16.55    1.63
   3  -3   4  259.05    8.85
   3   3   4  258.89    9.41
   3   3   4  261.65    8.21
   3   3   4  257.39    7.74
   3  -3   4  256.34    8.88
  -3   3  -4  268.60    8.80
  -4   3  -4   24.67    2.83
   4  -3   4   20.39    2.80
   4   3   4   23.60    2.38
   4  -3   4   22.15    2.88
   4   3   4   22.33    2.92
   4   3   4   23.72    3.10
  -4  -3  -4   19.32    2.19
   5   3   4  143.97    5.58
   5   3   4  133.97    6.50
   5  -3   4  129.48    6.45
   5   3   4  147.86    7.09
   5  -3   4  145.61    4.69
  -5   3  -4  140.78    6.21
   5  -3   4  141.37    6.69
  -5  -3  -4  134.57    5.77
   6  -3   4  773.74   22.02
   6   3   4  758.45   19.26
  -6  -3  -4  756.44   20.42
   6   3   4  797.19   22.11
   6  -3   4  769.16   19.62
  -6   3  -4  802.60   20.38
   6   3   4  767.13   22.63
  -7   3  -4 2132.57   48.97
  -7   3  -4 2188.88   51.78
   7  -3   4 2100.38   50.97
   7   3   4 2117.74   47.82
   7   3   4 2133.38   52.30
   7  -3   4 2125.86   52.31
  -7  -3  -4 2128.24   50.21
   7   3   4 2137.19   54.23
   8  -3   4   18.42    2.55
  -8   3  -4   16.06    3.36
  -8   3  -4   17.93    2.98
   8   3   4   16.09    2.15
   8   3   4   19.83    3.78
   8  -3   4   20.90    3.86
  -8  -3  -4   14.20    2.87
   8   3   4   17.90    3.55
   9  -3   4  391.99   15.17
   9   3   4  418.66   15.61
  -9   3  -4  411.36   12.86
  -9  -3  -4  390.10   14.02
   9  -3   4  397.35   13.00
   9   3   4  394.16   15.12
  -9   3  -4  419.91   15.19
 -10   3  -4 1003.21   29.61
  10  -3   4 1051.02   27.97
 -10  -3  -4 1005.31   28.56
  10   3   4  951.74   29.68
 -10   3  -4 1066.23   26.31
  10   3   4 1044.00   30.81
  10  -3   4  988.84   30.01
  11   3   4    5.73    3.16
 -11   3  -4    7.19    3.36
  11   3   4   11.68    3.37
  11  -3   4    5.69    3.11
 -11  -3  -4   14.34    3.53
 -12   3  -4  416.93   17.17
  12   3   4  445.18   17.56
  12   3   4  407.24   17.28
 -12  -3  -4  418.41   16.41
  12  -3   4  431.58   17.72
  13  -3   4   17.31    4.76
  13   3   4   19.35    4.92
  13   3   4   22.53    5.03
 -13   3  -4   26.11    5.50
 -13  -3  -4   21.84    4.80
 -14   3  -4  164.96   11.08
 -14  -3  -4  162.13   10.47
  14   3   4  169.36   10.90
  14   3   4  139.24   11.42
  14  -3   4  166.96   11.32
  15   3   4    6.13    3.70
 -15   3  -4    3.05    4.24
  15   3   4    1.10    4.19
 -15  -3  -4    8.24    3.90
  15  -3   4   11.36    4.89
  16  -3   4  160.03   13.10
 -16   3  -4  148.24   12.33
  16   3   4  146.70   13.08
 -16  -3  -4  139.09   11.29
  16   3   4  161.49   11.32
  17   3   4    5.74    5.38
  17   3   4   10.58    4.92
 -17  -3  -4    5.23    3.99
  17  -3   4    2.69    5.07
 -17   3  -4    2.76    4.17
 -18  -4   4  191.74   12.97
 -18  -4   4  217.05   14.01
 -18   4   4  216.70   14.27
  18  -4  -4  219.96   14.47
  18   4  -4  212.85   14.60
 -17  -4   4   26.83    6.26
 -17   4   4   16.44    5.42
  17   4  -4   28.93    5.99
 -17  -4   4   26.23    5.32
  17  -4  -4   29.92    6.31
 -16  -4   4   10.44    4.40
  16  -4  -4   10.20    3.85
  16  -4  -4   10.18    4.61
 -16   4   4    2.10    3.60
  16   4  -4   11.08    4.69
  15   4  -4   31.50    5.85
  15  -4  -4   22.45    5.45
  15  -4  -4   29.69    5.21
 -15   4   4   33.47    6.23
 -15  -4   4   23.13    5.30
 -14   4   4   11.25    4.12
 -14  -4   4   10.62    4.19
  14   4  -4   19.72    4.72
  14  -4  -4   11.61    3.62
  14  -4  -4    9.20    4.10
  13  -4  -4   38.19    5.88
  13  -4  -4   41.43    5.65
  13   4  -4   41.30    6.53
 -13  -4   4   37.38    5.97
 -13   4   4   44.88    6.54
 -12  -4   4  107.74    8.37
 -12   4   4  108.07    8.72
  12  -4  -4  110.45    7.73
  12   4  -4  117.68    9.59
  12  -4  -4  115.93    8.74
 -11  -4   4  326.88   13.51
 -11   4   4  276.60   13.23
  11   4  -4  332.60   14.85
  11  -4  -4  345.51   13.73
  11  -4  -4  319.29   13.34
 -10   4   4  394.91   15.25
  10   4  -4  382.61   16.05
  10  -4  -4  396.64   15.06
 -10  -4   4  403.48   15.05
  10  -4  -4  411.70   14.86
 -10  -4   4  398.02   14.80
 -10   4   4  423.94   12.47
   9  -4  -4  157.65    8.01
  -9   4   4  159.65    8.65
   9   4  -4  167.25    9.45
   9  -4  -4  154.94    8.26
  -9   4   4  165.59    6.89
  -9  -4   4  161.18    8.37
  -9  -4   4  151.56    8.23
  -8   4   4  272.14    9.13
   8  -4  -4  271.98   10.84
  -8  -4   4  246.68   10.32
  -8   4   4  251.83   10.66
   8   4  -4  242.52   11.47
   8  -4  -4  271.96   10.51
  -8  -4   4  286.06   10.95
   8   4  -4  264.91    7.33
   7  -4  -4   80.64    5.54
  -7   4   4   84.28    5.56
  -7  -4   4   85.10    5.41
   7   4  -4   77.48    3.67
  -7  -4   4   78.02    5.26
   7   4  -4   77.49    6.29
  -7   4   4   75.85    4.56
   7  -4  -4   80.77    5.09
  -6  -4   4  431.64   13.82
   6   4  -4  430.74   15.08
  -6   4   4  448.76   13.95
   6  -4  -4  441.81   14.26
  -6  -4   4  449.97   13.72
  -6   4   4  431.85   12.79
   6   4  -4  427.52   11.58
   6  -4  -4  442.06   13.58
   5   4  -4  831.18   20.55
  -5   4   4  895.46   22.58
   5  -4  -4  859.57   23.54
  -5   4   4  851.26   21.63
  -5  -4   4  846.93   22.59
  -5  -4   4  863.39   22.17
   5   4  -4  826.43   24.13
   5  -4  -4  863.38   22.21
   4  -4  -4 1108.90   29.31
  -4  -4   4 1120.74   28.07
   4   4  -4 1136.80   29.91
  -4  -4   4 1150.50   27.51
   4  -4  -4 1123.75   27.56
   4   4  -4 1102.03   26.40
  -4   4   4 1135.43   27.32
  -4   4   4 1128.17   27.55
   3  -4  -4  430.91   13.03
   3   4  -4  420.21   11.66
  -3   4   4  423.76   11.74
   3   4  -4  417.75   13.01
  -3   4   4  408.19   12.05
  -3  -4   4  404.94   11.72
  -3  -4   4  416.46   12.29
   3  -4  -4  401.75   11.66
  -2  -4   4 2725.69   61.20
  -2   4   4 2666.40   59.41
  -2  -4   4 2735.34   60.07
   2   4  -4 2617.31   63.81
   2  -4  -4 2714.45   64.45
  -2   4   4 2617.95   59.88
   2  -4  -4 2726.31   60.63
   2   4  -4 2713.59   59.57
   1   4  -4   16.58    2.38
  -1   4   4   17.60    1.53
  -1   4   4   19.72    2.51
   1  -4  -4   18.81    2.12
   1  -4  -4   15.81    2.54
   1   4  -4   20.81    2.20
  -1  -4   4   16.56    2.05
  -1  -4   4   22.36    2.47
   0  -4   4  299.49    9.25
   0   4  -4  309.06    8.85
   0  -4  -4  302.86    9.26
   0   4   4  328.05    9.88
   0  -4   4  316.31    9.71
   0   4   4  309.40    7.93
   0   4   4  310.96   10.43
   0   4  -4  322.16    9.93
   1  -4   4    7.29    1.77
   1  -4   4    6.98    1.64
  -1  -4  -4    8.05    1.76
   1   4   4    8.21    1.06
   1   4   4    5.33    1.56
   1   4   4    6.27    1.92
  -1   4  -4    7.96    1.08
  -1   4  -4    5.73    1.85
   2   4   4  260.75    7.02
   2  -4   4  250.97    8.52
  -2  -4  -4  247.12    8.47
  -2   4  -4  258.89    8.86
   2  -4   4  251.59    8.68
   2   4   4  254.83    9.43
   2   4   4  253.53    8.45
  -3   4  -4  213.48    8.01
   3  -4   4  208.53    8.03
   3  -4   4  215.36    7.91
  -3  -4  -4  202.40    7.80
   3   4   4  206.59    7.32
   3   4   4  209.76    8.57
   4  -4   4  769.16   20.80
   4  -4   4  754.88   20.34
  -4   4  -4  768.03   19.91
   4   4   4  735.85   21.59
  -4  -4  -4  753.49   20.54
  -4  -4  -4  730.20   18.49
   4   4   4  727.61   18.99
   5  -4   4   10.44    2.53
   5   4   4    9.17    1.87
   5   4   4    9.36    2.53
  -5  -4  -4    7.84    1.73
  -5   4  -4   11.34    2.60
   5  -4   4    5.81    2.19
  -6  -4  -4 2066.53   48.00
   6   4   4 2057.22   50.52
   6   4   4 2058.42   46.87
   6   4   4 2052.60   52.81
  -6   4  -4 2132.20   48.24
   6  -4   4 2053.76   50.55
   7   4   4   93.53    4.72
   7   4   4  108.67    6.71
  -7   4  -4  101.82    6.43
   7   4   4   96.58    6.62
  -7  -4  -4   93.41    5.48
   7  -4   4   91.78    6.24
  -7   4  -4  100.55    5.91
   7  -4   4   98.21    4.36
  -8   4  -4 2039.41   49.34
   8   4   4 1961.42   51.78
   8  -4   4 1970.93   47.57
   8   4   4 1956.81   44.76
   8   4   4 1919.18   49.68
  -8  -4  -4 1973.84   47.36
   8  -4   4 1986.52   50.05
  -8   4  -4 1970.20   46.49
  -9   4  -4    1.70    2.15
  -9  -4  -4    0.19    2.16
   9   4   4    0.75    1.43
   9  -4   4    2.30    2.36
   9   4   4    8.09    3.29
  -9   4  -4    2.51    2.34
   9  -4   4    2.32    1.78
   9   4   4    6.92    2.79
 -10  -4  -4  882.63   26.02
  10  -4   4  883.38   27.78
  10   4   4  929.23   28.85
  10   4   4  908.94   28.02
 -10   4  -4  935.51   24.68
 -10   4  -4  956.63   27.87
  11   4   4  138.53    9.03
  11  -4   4  128.36    9.02
  11   4   4  147.58    9.35
 -11   4  -4  136.95    8.88
 -11  -4  -4  133.22    8.33
  12   4   4   14.88    4.05
  12  -4   4    7.14    3.66
 -12  -4  -4   10.90    3.73
  12   4   4   20.45    4.56
 -12   4  -4   17.06    4.30
  13   4   4   -1.16    3.26
  13  -4   4    1.72    3.58
 -13   4  -4    8.17    3.17
  13   4   4    7.71    3.42
 -13  -4  -4   -0.40    2.78
  14  -4   4   -4.13    3.39
  14   4   4    5.76    3.41
 -14   4  -4    7.21    3.76
 -14  -4  -4    2.30    3.07
  14   4   4    0.16    2.96
 -15   4  -4   39.20    6.90
 -15  -4  -4   47.01    7.06
  15   4   4   60.40    8.11
  15  -4   4   44.43    7.74
  15   4   4   46.37    7.56
  16   4   4    0.68    5.03
  16  -4   4   12.97    5.05
 -16  -4  -4   16.38    4.66
  16   4   4    6.91    4.07
 -16   4  -4    7.81    4.53
 -17  -4  -4   -0.74    4.42
 -17   4  -4   -0.89    4.65
  17   4   4   16.05    5.34
  17   4   4   14.18    6.18
  17  -4   4   17.95    5.79
 -18   5   4    7.10    4.39
  18   5  -4    4.08    4.73
  18  -5  -4    8.58    5.72
 -18  -5   4   18.84    5.41
 -18  -5   4   12.89    4.63
 -17  -5   4   50.51    7.67
  17   5  -4   54.10    8.52
 -17  -5   4   45.97    7.05
  17  -5  -4   70.05    9.34
 -17   5   4   42.64    7.37
  16  -5  -4    7.36    4.53
 -16  -5   4    7.75    3.74
 -16  -5   4    4.95    3.80
 -16   5   4    1.02    3.56
  16   5  -4   11.46    4.99
 -15  -5   4   73.55    8.24
  15  -5  -4   96.61    8.57
 -15   5   4   76.59    8.73
  15  -5  -4   86.05    9.12
  15   5  -4   77.78    9.58
 -15  -5   4   92.30    8.92
  14  -5  -4    7.61    4.21
  14  -5  -4    6.48    3.19
 -14   5   4    1.27    3.08
  14   5  -4    5.82    3.62
 -14  -5   4    1.32    3.39
 -14  -5   4    1.46    2.84
  13  -5  -4   39.33    6.20
 -13  -5   4   39.36    5.87
 -13   5   4   50.21    6.72
  13  -5  -4   44.13    5.90
  13   5  -4   47.93    7.15
 -13  -5   4   31.77    5.51
  12   5  -4   69.95    7.92
  12  -5  -4   69.56    7.34
 -12   5   4   65.67    7.36
 -12  -5   4   64.25    6.93
  12  -5  -4   53.63    6.04
 -12  -5   4   79.01    7.21
  11  -5  -4   17.26    4.03
 -11  -5   4   11.70    3.71
  11  -5  -4   24.12    4.50
 -11   5   4   12.42    3.82
 -11  -5   4   18.13    3.95
  11   5  -4   14.56    4.12
  10   5  -4   66.56    7.26
  10  -5  -4   62.26    6.23
 -10   5   4   65.85    4.81
 -10  -5   4   58.37    5.89
 -10  -5   4   58.68    6.06
 -10   5   4   64.00    6.33
  10  -5  -4   66.20    6.01
   9  -5  -4   13.00    3.41
   9   5  -4    8.18    3.55
  -9   5   4   11.20    3.03
  -9   5   4   10.74    2.72
  -9  -5   4    9.63    3.10
   9  -5  -4   14.25    3.09
  -9  -5   4   11.87    3.37
  -8  -5   4    5.93    2.42
   8   5  -4    6.97    2.95
   8   5  -4    4.64    1.48
  -8   5   4    3.14    2.30
  -8   5   4    2.13    1.97
   8  -5  -4    3.15    2.02
  -8  -5   4    4.55    2.44
   8  -5  -4    6.58    2.61
  -7   5   4   25.44    3.27
   7  -5  -4   26.90    3.60
   7   5  -4   35.94    4.81
  -7  -5   4   24.56    3.72
   7   5  -4   23.52    2.48
  -7  -5   4   23.88    3.34
  -7   5   4   22.75    3.53
   7  -5  -4   26.68    3.80
   6  -5  -4  114.10    6.01
   6   5  -4  119.23    5.15
  -6   5   4  112.11    6.11
  -6  -5   4  118.28    5.97
  -6  -5   4  119.97    6.46
   6   5  -4  108.83    6.84
  -6   5   4  123.81    6.03
   6  -5  -4  103.10    6.26
   5  -5  -4    2.73    1.67
   5   5  -4   -0.07    1.49
   5  -5  -4    3.40    2.02
   5   5  -4    2.76    2.02
  -5  -5   4    2.35    1.88
  -5  -5   4    1.65    1.41
  -5   5   4    3.85    1.65
  -5   5   4    4.54    1.95
  -4  -5   4  468.80   14.22
   4   5  -4  461.88   15.00
  -4   5   4  467.32   13.43
   4   5  -4  469.98   13.12
   4  -5  -4  451.09   13.58
  -4   5   4  473.86   13.92
   4  -5  -4  465.99   14.57
  -4  -5   4  461.16   13.22
   3  -5  -4  587.59   16.40
   3   5  -4  618.94   16.39
  -3   5   4  633.11   17.02
  -3  -5   4  592.81   16.98
  -3  -5   4  605.74   16.05
   3   5  -4  606.00   17.77
  -3   5   4  619.04   15.91
   3  -5  -4  596.33   17.66
  -2   5   4  337.74    9.35
  -2  -5   4  334.81    9.93
  -2   5   4  334.47   10.87
   2  -5  -4  326.06   11.24
   2  -5  -4  332.58   10.29
   2   5  -4  334.98   10.55
   2   5  -4  332.11   10.82
  -2  -5   4  346.64   10.93
  -1  -5   4  113.83    4.80
  -1  -5   4  105.51    5.37
  -1   5   4  106.58    3.80
   1  -5  -4  116.22    5.85
  -1   5   4  102.37    5.41
   1  -5  -4  111.81    5.07
   1   5  -4  112.33    5.01
   1   5  -4  120.83    5.73
   0  -5   4  939.55   23.21
   0   5  -4  924.48   23.84
   0   5   4  935.11   25.55
   0   5  -4  961.09   23.69
   0   5   4  944.95   23.94
   0   5   4  946.87   21.31
   0  -5   4  933.80   24.15
   0  -5  -4  973.53   23.84
   1   5   4  525.12   12.35
  -1   5  -4  528.56   13.64
   1   5   4  542.96   16.28
   1  -5   4  533.49   15.34
   1  -5   4  547.64   14.67
   1   5   4  511.00   14.93
  -1  -5  -4  539.62   15.00
  -1   5  -4  519.18   15.17
   2   5   4  231.79    9.35
  -2  -5  -4  235.94    8.54
   2  -5   4  243.68    8.39
   2   5   4  238.10    8.52
   2  -5   4  245.61    8.87
  -2   5  -4  236.31    8.86
   2   5   4  224.42    6.23
   3  -5   4  254.95    8.95
   3  -5   4  250.35    9.31
  -3  -5  -4  244.94    6.93
  -3  -5  -4  236.07    9.01
  -3   5  -4  248.44    9.25
   3   5   4  239.18    9.85
   3   5   4  239.67    8.59
   4   5   4  224.51    9.66
  -4   5  -4  220.94    8.86
   4   5   4  207.14    7.90
  -4  -5  -4  225.27    7.04
   4  -5   4  229.92    9.15
   4  -5   4  237.63    8.86
  -4  -5  -4  226.75    9.01
   5   5   4 1101.62   31.41
  -5  -5  -4 1161.72   30.00
   5  -5   4 1137.12   30.06
  -5   5  -4 1164.69   28.84
   5   5   4 1087.41   27.52
  -5  -5  -4 1112.78   27.08
   5  -5   4 1152.00   29.51
  -6  -5  -4   86.05    4.78
   6  -5   4   92.89    6.06
   6   5   4   84.27    4.70
  -6  -5  -4   89.03    5.97
   6   5   4   87.56    6.44
  -6   5  -4   85.74    5.67
  -6   5  -4   96.13    5.97
  -7   5  -4  501.81   15.66
   7  -5   4  527.01   17.27
  -7   5  -4  515.46   16.81
   7   5   4  490.65   17.71
   7   5   4  482.63   14.18
  -7  -5  -4  496.52   14.90
  -7  -5  -4  505.09   17.03
   8   5   4  100.18    7.80
   8   5   4   88.52    4.87
  -8   5  -4   84.92    6.73
  -8  -5  -4   94.37    5.78
   8  -5   4   88.44    7.05
  -8   5  -4  105.02    6.43
   9   5   4  636.76   17.04
  -9   5  -4  661.72   21.06
   9  -5   4  640.13   21.35
  -9  -5  -4  634.78   19.22
   9   5   4  610.58   21.65
  -9   5  -4  624.14   18.81
 -10  -5  -4    7.38    2.80
 -10   5  -4   10.60    3.46
 -10   5  -4    5.76    2.96
  10  -5   4    6.19    3.09
  10   5   4    4.85    3.16
  10   5   4    6.19    3.08
  11   5   4    9.52    3.47
 -11   5  -4   12.97    3.61
 -11  -5  -4    6.74    2.72
 -11   5  -4    4.28    2.72
  11  -5   4    5.52    3.06
  11   5   4   -5.30    2.22
 -12   5  -4  164.26   10.22
  12   5   4  171.81   10.74
 -12  -5  -4  166.45    9.51
  12  -5   4  176.67   10.96
  12   5   4  158.56   10.39
  13   5   4  139.96   10.12
 -13  -5  -4  133.59    9.11
  13   5   4  143.70   11.32
 -13   5  -4  125.35   10.21
  13  -5   4  152.16   11.46
  14  -5   4  183.35   12.27
 -14  -5  -4  197.28   11.30
  14   5   4  173.52   11.86
 -14   5  -4  195.59   12.15
  14   5   4  199.58   12.38
  15   5   4  126.68   11.82
  15  -5   4  125.23   11.71
 -15  -5  -4  135.90   10.33
 -15   5  -4  103.57   10.42
  15   5   4  141.21   11.71
  16   5   4   16.12    5.12
 -16  -5  -4    7.07    4.55
 -16   5  -4    5.09    4.27
  16   5   4   -0.66    4.25
  16  -5   4    7.15    5.15
 -17   5  -4   83.61   10.00
  17   5   4   54.55    8.48
 -17  -5  -4   55.33    8.27
  17  -5   4   53.97    8.91
 -17   6   4  100.84   10.92
 -17  -6   4  131.35   11.13
 -17  -6   4  113.40   10.96
  17  -6  -4  107.37   11.21
  17   6  -4  138.93   13.35
 -16   6   4   -2.03    3.29
 -16  -6   4   -0.04    3.72
 -16  -6   4    0.50    3.50
  16   6  -4    7.29    4.62
  16  -6  -4    1.45    4.41
  15   6  -4  124.21   11.79
 -15  -6   4  116.22    9.71
  15  -6  -4  104.93   10.08
 -15  -6   4  106.82    9.86
 -15   6   4  104.81   10.12
  14  -6  -4   44.76    6.89
 -14  -6   4   33.60    5.72
  14   6  -4   48.87    7.47
 -14   6   4   32.14    5.92
 -14  -6   4   30.42    5.81
  14  -6  -4   36.09    5.56
 -13   6   4  135.07   10.22
 -13  -6   4  129.22    9.19
  13   6  -4  146.73   10.46
 -13  -6   4  131.16    9.16
  13  -6  -4  137.81    9.50
  13  -6  -4  154.39    9.14
  12   6  -4   37.36    6.58
 -12  -6   4   38.63    5.97
  12  -6  -4   49.45    5.67
 -12  -6   4   35.60    5.46
  12  -6  -4   45.19    6.14
 -12   6   4   30.02    5.47
  11  -6  -4  371.77   14.92
 -11   6   4  381.52   13.23
  11   6  -4  385.77   16.93
 -11   6   4  422.71   16.13
 -11  -6   4  378.67   15.52
  11  -6  -4  371.48   15.38
 -11  -6   4  382.62   14.77
  10  -6  -4   32.35    4.96
  10   6  -4   39.11    6.31
 -10   6   4   40.01    4.46
 -10  -6   4   38.62    4.97
 -10   6   4   28.05    4.75
  10  -6  -4   44.97    5.31
 -10  -6   4   42.89    5.62
   9  -6  -4  276.26   11.82
   9   6  -4  267.83   13.16
   9  -6  -4  294.54   12.16
  -9   6   4  279.74   12.01
  -9  -6   4  296.51   12.41
  -9   6   4  286.94   10.87
  -9  -6   4  313.29   11.93
   8   6  -4   69.88    6.95
   8  -6  -4   85.75    6.33
  -8  -6   4   82.23    6.60
   8  -6  -4   66.40    5.83
  -8   6   4   83.02    6.29
   8   6  -4   76.19    4.40
  -8   6   4   82.58    5.58
  -8  -6   4   82.79    5.80
   7   6  -4    9.78    3.20
  -7  -6   4    8.71    2.53
   7  -6  -4    4.16    2.17
  -7   6   4    6.56    2.48
   7  -6  -4    9.69    2.79
   7   6  -4    8.46    2.16
  -7   6   4    5.80    2.29
  -7  -6   4    9.68    2.95
   6  -6  -4   89.23    5.50
  -6  -6   4   94.35    6.00
  -6   6   4   85.14    5.43
   6   6  -4   73.65    4.63
  -6   6   4   81.16    5.50
  -6  -6   4   86.50    5.15
   6   6  -4   83.14    6.58
   6  -6  -4   89.78    5.90
   5   6  -4  230.52    8.41
   5   6  -4  232.34   10.07
  -5  -6   4  231.24    8.44
  -5   6   4  236.34    8.81
  -5   6   4  227.15    9.10
   5  -6  -4  233.07    9.11
   5  -6  -4  223.79    9.36
  -5  -6   4  238.68    9.65
   4   6  -4  295.80   10.21
   4   6  -4  315.82   11.67
   4  -6  -4  317.64   10.77
  -4  -6   4  308.78    9.90
  -4   6   4  303.86    9.95
   4  -6  -4  310.14   11.28
  -4   6   4  317.19   11.02
  -4  -6   4  306.55   11.16
   3  -6  -4  659.40   19.30
  -3   6   4  666.82   18.58
  -3  -6   4  657.59   17.20
   3  -6  -4  666.16   18.27
  -3  -6   4  657.28   18.85
  -3   6   4  659.25   16.97
   3   6  -4  647.45   19.25
   3   6  -4  635.96   17.86
  -2   6   4  797.72   21.48
   2   6  -4  787.97   21.88
  -2  -6   4  795.26   20.03
   2  -6  -4  770.17   20.99
   2   6  -4  804.68   21.09
   2  -6  -4  806.08   22.51
  -2   6   4  807.35   19.27
  -2  -6   4  791.49   21.70
   1   6  -4 2883.43   68.03
   1  -6  -4 2906.37   69.50
  -1  -6   4 2883.79   66.35
  -1   6   4 2867.88   62.41
  -1  -6   4 2848.76   64.00
  -1   6   4 2761.92   64.78
   1   6  -4 2867.50   64.69
   1  -6  -4 2871.53   65.70
   0   6  -4  374.19   12.40
   0   6   4  387.93   12.49
   0   6  -4  391.38   11.41
   0  -6  -4  398.63   12.21
   0   6   4  371.26   12.99
   0  -6   4  382.46   11.36
   0  -6   4  379.25   12.41
  -1   6  -4  816.17   20.31
   1  -6   4  826.51   20.70
  -1   6  -4  800.73   21.68
   1   6   4  773.21   22.86
   1   6   4  781.04   21.38
  -1  -6  -4  814.40   21.57
   1  -6   4  797.72   21.86
   2   6   4  257.98   10.34
   2  -6   4  258.47    8.99
  -2  -6  -4  258.81    9.52
   2   6   4  249.64    9.35
  -2   6  -4  252.81    7.30
   2  -6   4  254.30    9.66
  -2   6  -4  257.82    9.84
   3   6   4 1080.36   29.84
   3  -6   4 1066.21   27.15
   3  -6   4 1086.23   28.25
  -3  -6  -4 1018.87   27.70
  -3   6  -4 1075.67   27.69
   3   6   4 1077.10   27.05
  -3  -6  -4 1050.87   24.09
  -4   6  -4   -1.12    1.86
  -4  -6  -4   -0.44    1.82
   4   6   4    1.50    2.22
  -4  -6  -4   -0.02    1.05
   4  -6   4    2.16    1.61
   4   6   4    1.13    1.48
   4  -6   4    0.46    1.70
   5  -6   4  773.57   22.40
   5  -6   4  757.25   21.59
  -5   6  -4  772.01   21.62
   5   6   4  759.68   20.30
  -5  -6  -4  764.93   22.21
  -5  -6  -4  751.66   19.00
   5   6   4  758.93   23.53
   6   6   4  178.62    9.63
   6  -6   4  179.10    8.98
  -6  -6  -4  177.67    8.91
  -6   6  -4  187.59    8.71
  -6   6  -4  189.28    8.69
  -6  -6  -4  179.32    7.03
   6   6   4  186.33    7.57
  -7   6  -4   36.11    4.66
  -7   6  -4   37.42    4.51
   7   6   4   33.65    3.49
  -7  -6  -4   31.19    4.72
   7  -6   4   37.90    5.02
  -7  -6  -4   40.80    3.69
   7   6   4   30.47    5.02
  -8  -6  -4    4.15    3.05
   8  -6   4    2.50    2.38
   8   6   4    2.65    1.74
  -8   6  -4    4.73    2.41
   8   6   4    0.86    2.43
  -8  -6  -4    1.62    1.94
  -8   6  -4    2.89    2.69
  -9  -6  -4  101.39    8.22
  -9  -6  -4  105.21    6.47
  -9   6  -4  109.72    7.18
   9  -6   4  112.82    8.44
   9   6   4  111.76    8.02
  -9   6  -4  102.84    7.75
 -10   6  -4   79.82    6.33
  10  -6   4   83.22    8.01
 -10  -6  -4   70.82    7.37
 -10   6  -4   79.57    7.33
 -10  -6  -4   80.93    6.20
  10   6   4   87.55    8.22
  11  -6   4   48.89    6.87
 -11   6  -4   54.33    5.49
  11   6   4   64.60    7.58
 -11   6  -4   56.33    6.63
 -11  -6  -4   57.40    7.09
 -11  -6  -4   51.49    5.67
  12   6   4  195.08   11.91
  12  -6   4  212.00   12.20
 -12  -6  -4  182.53   10.04
 -12  -6  -4  198.34   11.82
 -12   6  -4  218.72   11.86
  13  -6   4  256.13   14.36
 -13  -6  -4  251.14   14.05
  13   6   4  274.43   14.73
 -13  -6  -4  295.62   13.26
 -13   6  -4  283.04   14.43
 -14   6  -4   77.78    8.68
 -14  -6  -4   53.73    7.83
 -14  -6  -4   48.68    6.62
  14   6   4   69.76    8.75
  14  -6   4   52.86    7.80
 -15   6  -4  108.31   10.67
  15  -6   4   90.78   10.42
  15   6   4  124.00   11.59
 -15  -6  -4   96.88   10.27
 -16   6  -4   64.67    9.08
  16   6   4   64.33    9.24
  16  -6   4   79.21   10.08
 -16  -6  -4   52.88    8.78
 -17   6  -4   52.69    8.22
  17  -6   4   41.81    8.51
  17   6   4   58.15    8.71
 -17  -6  -4   41.24    7.93
 -17  -7   4    5.88    3.98
  17  -7  -4   19.45    6.46
 -17   7   4    6.21    4.43
 -17  -7   4   17.00    5.21
  17   7  -4    6.92    5.33
[truncated: 1,163,689 more chars]
