# Supplementary material for: Crystal structure of (benzene­carbo­thio­amide-κS)chloridobis­(tri­phenyl­phosphane-κP)silver(I)
Source: Acta Crystallogr Sect E Struct Rep Online. 2014 Aug 1;70(Pt 9):m310–1. doi: 10.1107/S1600536814015992 (PMC4186092; doi:10.1107/S1600536814015992)
Supplement: Supplementary file 2 [file e-70-0m310-Isup2.hkl]

#
# h,k,l, Fc-squared, Fo-squared, sigma(Fo-squared), status flag
#
data_I
_shelx_title ' wat4 in P2(1)/n'
_shelx_refln_list_code          4
_shelx_F_calc_maximum      321.88
_exptl_crystal_F_000      1648.00
_reflns_d_resolution_high  0.7490

loop_
 _space_group_symop_operation_xyz
 'x, y, z'
 '-x+1/2, y+1/2, -z+1/2'
 '-x, -y, -z'
 'x-1/2, -y-1/2, z-1/2'

_cell_length_a    14.2405
_cell_length_b    13.9271
_cell_length_c    19.0774
_cell_angle_alpha  90.000
_cell_angle_beta   98.711
_cell_angle_gamma  90.000

_shelx_F_squared_multiplier     1.000

loop_
 _refln_index_h
 _refln_index_k
 _refln_index_l
 _refln_F_squared_calc
 _refln_F_squared_meas
 _refln_F_squared_sigma
 _refln_observed_status
   2   0   0      77980.73      85592.81      1327.22 o
   4   0   0      37722.36      40840.09       530.85 o
   6   0   0       8439.23       9311.71       144.90 o
   8   0   0       1724.92       1708.11        55.75 o
  10   0   0         80.46         97.59        19.20 o
  12   0   0      12121.99      11805.69       203.22 o
  14   0   0       1507.35       1626.84        66.65 o
  16   0   0       3755.94       3753.26       107.89 o
  18   0   0       1766.25       1635.02       103.58 o
   1   1   0      33165.70      36516.82       285.11 o
   2   1   0          2.16          7.14         2.50 o
   3   1   0       5335.99       5816.94        56.04 o
   4   1   0      11115.35      12165.96       110.52 o
   5   1   0        286.44        245.83        14.91 o
   6   1   0       4638.37       4499.18        51.30 o
   7   1   0        427.35        423.98        14.60 o
   8   1   0        115.14        133.78        10.03 o
   9   1   0        768.84        833.41        21.99 o
  10   1   0        876.90        895.95        35.54 o
  11   1   0          4.09         -2.09        11.80 o
  12   1   0         69.42         57.05        19.32 o
  13   1   0       1139.05       1201.22        39.69 o
  14   1   0        744.22        703.27        34.21 o
  15   1   0        417.50        420.47        29.70 o
  16   1   0        237.27        199.90        24.76 o
  17   1   0       1566.20       1594.50        60.24 o
  18   1   0        240.06        258.44        32.02 o
   0   2   0       5185.92       5707.49        68.77 o
   1   2   0       9753.38      10500.25        91.06 o
   2   2   0         76.27         99.89         4.99 o
   3   2   0      15270.97      16160.29       131.59 o
   4   2   0       1117.37       1190.40        18.51 o
   5   2   0      27809.95      28698.15       249.08 o
   6   2   0       3562.11       3682.00        50.39 o
   7   2   0      34618.91      35639.77       311.20 o
   8   2   0       3046.90       3034.65        43.00 o
   9   2   0      13872.43      13551.92       134.99 o
  10   2   0        373.84        312.44        20.73 o
  11   2   0       3421.83       3254.79        63.88 o
  12   2   0        181.18        226.96        20.54 o
  13   2   0          2.41         24.61        13.55 o
  14   2   0       1351.75       1274.27        43.01 o
  15   2   0         21.57         48.31        15.79 o
  16   2   0        235.26        282.31        31.42 o
  17   2   0        193.19        245.02        30.13 o
  18   2   0         10.08         41.17        24.59 o
   1   3   0       4514.95       4597.05        45.56 o
   2   3   0       2790.31       2845.85        35.37 o
   3   3   0        941.04        878.67        14.89 o
   4   3   0       2235.85       2060.25        25.69 o
   5   3   0       4694.37       4754.63        48.55 o
   6   3   0      29845.25      30873.12       250.60 o
   7   3   0         19.60          0.35         6.50 o
   8   3   0       8082.31       8208.51       103.36 o
   9   3   0        303.49        338.37        16.82 o
  10   3   0      20395.51      19734.74       436.98 o
  11   3   0         10.84         -5.24        11.31 o
  12   3   0       3046.67       2976.70        57.98 o
  13   3   0       3531.63       3470.01        94.40 o
  14   3   0       1224.25       1200.39        42.63 o
  15   3   0       1172.27       1346.60        79.49 o
  16   3   0        760.44        832.31        57.67 o
  17   3   0          1.13         66.83        24.49 o
  18   3   0        748.12        814.68        49.60 o
   0   4   0       4402.19       4342.91        59.26 o
   1   4   0       4788.56       4999.32        51.13 o
   2   4   0       8400.86       8762.38        76.99 o
   3   4   0        284.44        268.51         9.39 o
   4   4   0       3807.83       3600.59        39.42 o
   5   4   0       1400.02       1359.60        29.29 o
   6   4   0         34.94         96.96         8.14 o
   7   4   0        735.80        706.01        18.31 o
   8   4   0        450.25        405.01        17.52 o
   9   4   0        102.81        129.91        12.62 o
  10   4   0       3561.05       3594.36        53.78 o
  11   4   0       1504.82       1461.26        38.96 o
  12   4   0       8112.13       8089.10       109.99 o
  13   4   0       1699.58       1670.06        45.13 o
  14   4   0       2995.69       2717.09        66.42 o
  15   4   0        288.06        278.24        28.51 o
  16   4   0       1228.35       1232.79        53.97 o
  17   4   0         41.74         43.78        26.85 o
  18   4   0          0.50         34.68        24.52 o
   1   5   0      17628.11      18312.52       162.81 o
   2   5   0       2863.48       2992.89        33.49 o
   3   5   0       9615.96       9317.08        84.07 o
   4   5   0      16255.98      17485.83       148.07 o
   5   5   0      15925.42      16225.27       140.09 o
   6   5   0       2806.69       2796.14        36.60 o
   7   5   0        943.22        929.44        20.65 o
   8   5   0       8889.60       8698.52        86.74 o
   9   5   0          2.17         20.16         9.58 o
  10   5   0        242.44        245.23        16.68 o
  11   5   0        960.48       1011.10        32.49 o
  12   5   0         24.45         42.01        14.70 o
  13   5   0       5736.68       5616.05       110.47 o
  14   5   0        253.75        281.43        29.95 o
  15   5   0       4140.72       3975.10        95.98 o
  16   5   0        600.76        733.38        44.45 o
  17   5   0       3275.26       3237.55        81.58 o
  18   5   0        751.65        700.70        65.72 o
   0   6   0      22318.18      24259.06       280.89 o
   1   6   0       1065.42       1189.60        18.91 o
   2   6   0       2910.72       3005.36        36.95 o
   3   6   0       8400.34       8478.33        79.28 o
   4   6   0      10551.41      10834.31        98.92 o
   5   6   0       6546.63       6269.37        64.76 o
   6   6   0       1979.26       1885.99        29.85 o
   7   6   0       2801.28       2715.41        38.20 o
   8   6   0        946.91        906.59        22.53 o
   9   6   0        106.24         95.09        12.53 o
  10   6   0        705.12        700.74        25.71 o
  11   6   0          1.76         16.37        11.86 o
  12   6   0       2525.90       2497.83        64.39 o
  13   6   0          2.85         38.20        16.60 o
  14   6   0         70.37         75.23        19.02 o
  15   6   0       3025.94       3077.02       122.46 o
  16   6   0        850.05        904.76        48.69 o
  17   6   0        525.84        522.22        65.07 o
   1   7   0       2184.79       1916.94        35.41 o
   2   7   0       2656.75       2678.04        38.15 o
   3   7   0        280.04        220.87        10.21 o
   4   7   0       3684.51       3652.05        43.73 o
   5   7   0        954.80        991.54        21.31 o
   6   7   0       8122.15       8169.68        92.76 o
   7   7   0       1755.95       1599.98        29.30 o
   8   7   0       7194.98       7080.40        81.34 o
   9   7   0       2002.48       1930.23        38.43 o
  10   7   0       3891.68       3893.13        65.51 o
  11   7   0        947.92        945.55        34.74 o
  12   7   0          0.96         14.47        15.54 o
  13   7   0        233.30        271.89        26.39 o
  14   7   0         35.02         34.17        17.69 o
  15   7   0        791.22        891.34        85.91 o
  16   7   0        261.31        277.37        41.86 o
  17   7   0        448.26        469.67        43.15 o
   0   8   0      11757.35      11897.55       167.98 o
   1   8   0       1999.92       1793.06        30.58 o
   2   8   0      17754.64      18038.08       182.67 o
   3   8   0       1726.57       1669.38        31.05 o
   4   8   0         60.23        101.86         9.10 o
   5   8   0       1504.50       1389.40        26.02 o
   6   8   0       3178.12       3017.58        42.11 o
   7   8   0       4051.93       3944.69        51.24 o
   8   8   0       1371.82       1354.45        28.94 o
   9   8   0       3154.16       3075.39        56.24 o
  10   8   0       3213.27       2895.53        80.33 o
  11   8   0       1450.72       1424.60        47.06 o
  12   8   0       2442.62       2430.61        70.33 o
  13   8   0          0.27         40.31        19.75 o
  14   8   0        249.12        342.91        34.94 o
  15   8   0        166.04        172.49        28.95 o
  16   8   0        397.54        416.75        56.43 o
   1   9   0       8318.08       8345.68        90.53 o
   2   9   0        158.12        223.04        15.12 o
   3   9   0       1735.77       1733.58        33.20 o
   4   9   0       1046.15       1024.48        27.02 o
   5   9   0       1228.81       1164.38        28.94 o
   6   9   0        143.87        168.10        15.23 o
   7   9   0        110.01        102.41        13.31 o
   8   9   0       1240.45       1235.47        36.37 o
   9   9   0        101.33        101.31        18.20 o
  10   9   0        193.46        205.31        22.52 o
  11   9   0         52.82         44.19        16.46 o
  12   9   0        368.75        383.85        34.90 o
  13   9   0        566.54        533.49        41.51 o
  14   9   0        167.55        250.36        32.77 o
  15   9   0         87.40        106.07        37.78 o
  16   9   0       1079.67       1178.71        65.13 o
   0  10   0       8006.95       8066.25       143.19 o
   1  10   0         79.16        103.86        11.22 o
   2  10   0       3150.52       3028.64        52.22 o
   3  10   0       3816.28       3764.60        58.23 o
   4  10   0         71.19         74.62        12.39 o
   5  10   0       6106.74       6182.87        78.04 o
   6  10   0         88.23         99.50        15.77 o
   7  10   0       5811.40       5822.79        84.84 o
   8  10   0          3.85        -10.49        14.20 o
   9  10   0       4655.70       4754.51        86.98 o
  10  10   0       1460.30       1365.98        48.94 o
  11  10   0        276.81        326.36        28.46 o
  12  10   0        100.49        136.70        22.12 o
  13  10   0          3.90         51.15        22.29 o
  14  10   0         81.36        113.59        25.73 o
  15  10   0        460.92        447.95        41.72 o
   1  11   0       1373.26       1369.96        36.18 o
   2  11   0         14.11         36.10        13.11 o
   3  11   0        119.88         97.65        15.80 o
   4  11   0       1106.50       1078.51        30.27 o
   5  11   0         12.39          3.55        11.27 o
   6  11   0       1173.37       1190.54        36.73 o
   7  11   0        164.49        184.45        19.34 o
   8  11   0       3082.01       3036.01        59.50 o
   9  11   0         52.43         86.17        18.90 o
  10  11   0        167.60        144.15        22.44 o
  11  11   0         78.70         67.37        20.12 o
  12  11   0        236.20        264.07        28.43 o
  13  11   0        337.46        404.26        37.99 o
  14  11   0        492.36        530.12        44.00 o
  15  11   0        301.23        316.99        37.18 o
   0  12   0      10142.96       9468.06       170.13 o
   1  12   0        176.18        188.61        23.56 o
   2  12   0       4451.60       4201.40        76.15 o
   3  12   0          4.09        -12.49        12.82 o
   4  12   0       1213.58       1205.82        38.45 o
   5  12   0         11.43         18.06        14.91 o
   6  12   0       1875.30       1841.93        51.34 o
   7  12   0       1354.72       1297.51        40.26 o
   8  12   0        200.96        186.68        22.85 o
   9  12   0        374.97        422.90        31.44 o
  10  12   0       1638.43       1611.80        55.44 o
  11  12   0        508.04        521.63        36.50 o
  12  12   0       2046.10       2048.45        69.06 o
  13  12   0        505.50        495.90        43.59 o
  14  12   0       2613.45       2614.71        84.95 o
   1  13   0        118.74        103.36        16.43 o
   2  13   0        544.79        527.01        28.62 o
   3  13   0       3430.36       3247.38        62.45 o
   4  13   0        895.55        873.16        49.95 o
   5  13   0        176.53        174.14        22.29 o
   6  13   0         18.40         51.16        19.09 o
   7  13   0        101.78        109.41        21.09 o
   8  13   0          5.03        -19.62        19.62 o
   9  13   0        547.03        559.62        44.31 o
  10  13   0        288.22        306.98        35.62 o
  11  13   0       1474.15       1360.37        64.89 o
  12  13   0         63.43         66.16        27.58 o
  13  13   0       1880.75       1912.90        94.51 o
   0  14   0         36.36         85.84        22.55 o
   1  14   0         16.64         23.85        15.49 o
   2  14   0        246.05        240.91        24.83 o
   3  14   0       1505.13       1481.15        51.34 o
   4  14   0         38.37         70.69        18.65 o
   5  14   0       1262.37       1184.80        48.72 o
   6  14   0        101.72        129.05        21.95 o
   7  14   0        444.01        542.13        36.15 o
   8  14   0        361.18        428.25        39.76 o
   9  14   0         43.31        101.83        27.61 o
  10  14   0        828.71        880.55        55.66 o
  11  14   0        312.84        306.40        52.24 o
  12  14   0        517.28        637.79        49.58 o
   1  15   0       3311.16       3180.81        72.28 o
   2  15   0        606.07        646.91        63.21 o
   3  15   0        576.52        636.54        38.75 o
   4  15   0       2469.98       2579.97        66.82 o
   5  15   0        391.56        399.75        37.86 o
   6  15   0       1623.13       1678.02        58.50 o
   7  15   0         70.01         84.22        31.29 o
   8  15   0       1954.37       1966.52        74.55 o
   9  15   0          4.71         23.12        30.19 o
  10  15   0       1345.05       1314.93        68.55 o
  11  15   0         19.55         74.78        29.86 o
   0  16   0       1402.59       1446.42        88.96 o
   1  16   0         27.12         67.31        19.63 o
   2  16   0       2027.80       1951.36        61.00 o
   3  16   0       1686.14       1826.45        79.49 o
   4  16   0        254.87        269.60        29.60 o
   5  16   0       1609.85       1577.05        58.45 o
   6  16   0        166.33        208.44        28.70 o
   7  16   0        295.30        347.06        50.24 o
   8  16   0        360.27        513.87        52.18 o
   9  16   0        746.53        842.56        60.94 o
   1  17   0       2632.54       2439.15        76.76 o
   2  17   0          0.49         33.80        21.45 o
   3  17   0       1114.50       1152.18        53.31 o
   4  17   0         90.04        128.03        39.33 o
   5  17   0        165.28        181.15        27.65 o
   6  17   0        379.92        493.06        39.40 o
   7  17   0         53.94         78.44        31.36 o
   0  18   0       1586.70       1932.55       109.69 o
   1  18   0          4.20         58.12        24.89 o
   2  18   0       2740.64       2892.47       118.33 o
   3  18   0        333.01        394.01        43.98 o
   4  18   0        890.82        886.69        49.63 o
 -17   0   1         59.27         84.96        29.65 o
 -15   0   1         13.48          7.79        20.03 o
 -13   0   1       1230.74       1135.80        56.27 o
 -11   0   1      25485.22      25262.32       454.56 o
  -9   0   1      13837.03      14035.92       216.92 o
  -7   0   1      24763.22      25862.39       357.43 o
  -5   0   1       5285.92       5396.05        89.33 o
  -3   0   1        113.71         83.09         9.41 o
  -1   0   1       1989.97       2114.59        27.35 o
   1   0   1      14723.72      16646.79       186.39 o
   3   0   1      97267.57     107356.31      1168.33 o
   5   0   1      36371.84      40057.02       448.10 o
   7   0   1       7249.47       8181.89       108.94 o
   9   0   1       3344.95       3587.70        80.30 o
  11   0   1       1774.13       1836.63        60.39 o
  13   0   1          0.63        -13.41        17.10 o
  15   0   1        114.81        124.32        26.74 o
  17   0   1       1848.28       1660.98       125.15 o
 -18   1   1        145.69        160.90        28.15 o
 -17   1   1       3398.52       3395.14        74.75 o
 -16   1   1         41.22         67.68        18.38 o
 -15   1   1       1323.46       1384.62        53.73 o
 -14   1   1         23.00         18.07        14.08 o
 -13   1   1       5359.63       5228.25       112.72 o
 -12   1   1       6018.37       5960.23        88.42 o
 -11   1   1       3275.48       3220.73        58.12 o
 -10   1   1      15403.28      15209.67       167.77 o
  -9   1   1         91.08         98.06        12.62 o
  -8   1   1      11037.13      11176.01       111.66 o
  -7   1   1        328.04        354.76        13.23 o
  -6   1   1      21413.40      22025.27       196.21 o
  -5   1   1      11842.75      12289.37       113.90 o
  -4   1   1       8033.51       8129.38        77.36 o
  -3   1   1       3244.72       3238.07        34.84 o
  -2   1   1       3227.07       3342.86        30.80 o
  -1   1   1      34977.64      37920.42       314.28 o
   0   1   1        958.85       1099.08        11.26 o
   1   1   1      27323.84      30356.89       251.76 o
   2   1   1        968.00        958.87        12.78 o
   3   1   1       2665.97       2802.02        28.59 o
   4   1   1       5525.69       5590.08        51.87 o
   5   1   1       6171.33       6548.20        56.32 o
   6   1   1      10617.54      10749.91       103.99 o
   7   1   1        582.82        748.45        18.83 o
   8   1   1       1054.78        962.34        30.41 o
   9   1   1        176.39        195.50        12.89 o
  10   1   1      12892.62      12586.34       227.46 o
  11   1   1       3971.67       3726.97        63.59 o
  12   1   1        333.27        362.79        29.10 o
  13   1   1       1286.38       1243.67        39.78 o
  14   1   1        389.24        375.96        26.38 o
  15   1   1        618.08        666.84        34.86 o
  16   1   1        103.77         75.90        21.98 o
  17   1   1        424.85        459.12        37.32 o
  18   1   1       1807.24       1855.94        78.25 o
 -18   2   1       1133.10       1164.29        68.83 o
 -17   2   1         23.16         89.49        22.93 o
 -16   2   1       2600.01       2451.02        60.63 o
 -15   2   1         41.46         41.81        16.09 o
 -14   2   1       1848.60       1899.05        48.90 o
 -13   2   1         23.97         21.28        13.71 o
 -12   2   1       2727.39       2871.16        56.70 o
 -11   2   1       1568.30       1560.19        41.41 o
 -10   2   1        129.56        114.14        14.18 o
  -9   2   1       6693.06       6776.56        77.75 o
  -8   2   1          0.80         20.24         7.12 o
  -7   2   1      29225.58      31648.59       278.58 o
  -6   2   1      11146.96      11176.00       107.97 o
  -5   2   1       5657.11       5966.49        62.48 o
  -4   2   1      26116.15      27189.43       217.53 o
  -3   2   1       3690.50       3733.91        36.89 o
  -2   2   1      21931.79      23400.95       185.95 o
  -1   2   1       9088.57       9698.88        85.24 o
   0   2   1      20149.39      22105.03       186.97 o
   1   2   1        122.14        122.97         4.33 o
   2   2   1       3380.39       3313.86        31.93 o
   3   2   1      34673.06      38354.09       319.70 o
   4   2   1         76.52         63.81         5.67 o
   5   2   1       2601.00       2711.46        31.52 o
   6   2   1      10257.07      11126.76        98.98 o
   7   2   1        106.76        171.39        12.30 o
   8   2   1       2285.01       2160.54        35.02 o
   9   2   1       3469.94       3638.12        50.73 o
  10   2   1       1142.41       1166.37        31.21 o
  11   2   1       1162.58       1090.68        49.39 o
  12   2   1       9186.43       9311.84       121.19 o
  13   2   1       1054.38       1047.44        46.29 o
  14   2   1        873.63        944.24        43.73 o
  15   2   1       2220.08       2230.69        66.20 o
  16   2   1        710.30        639.71        42.01 o
  17   2   1          1.13         36.71        30.47 o
  18   2   1         60.26         78.61        25.57 o
 -18   3   1        761.48        832.54        49.75 o
 -17   3   1       2278.58       2307.01        68.10 o
 -16   3   1          0.73         15.57        18.90 o
 -15   3   1         17.17         20.17        16.01 o
 -14   3   1        915.76        926.76        38.27 o
 -13   3   1       4831.64       4735.04        79.06 o
 -12   3   1        192.58        194.98        19.15 o
 -11   3   1       3067.17       3009.69        56.12 o
 -10   3   1       1680.00       1785.17        47.82 o
  -9   3   1        519.38        491.87        23.67 o
  -8   3   1        301.57        281.19        14.76 o
  -7   3   1       3438.16       3541.36        46.78 o
  -6   3   1        615.63        581.38        19.01 o
  -5   3   1      16129.20      16614.25       149.18 o
  -4   3   1       4225.93       4283.23        43.51 o
  -3   3   1        840.83        831.37        14.79 o
  -2   3   1       5655.72       6246.03        59.44 o
  -1   3   1     103606.38     111889.55       914.36 o
   0   3   1      41214.85      45468.07       379.88 o
   1   3   1        179.29        147.40         6.98 o
   2   3   1      11956.29      12779.63       106.13 o
   3   3   1      16048.96      16933.56       139.18 o
   4   3   1      20330.98      21720.32       189.19 o
   5   3   1         49.75         30.64         5.64 o
   6   3   1       9333.09       9234.43        85.44 o
   7   3   1       5626.80       5644.62        58.82 o
   8   3   1       4454.20       4577.38        57.96 o
   9   3   1       1876.93       1994.95        35.90 o
  10   3   1        282.84        280.80        16.90 o
  11   3   1       6521.59       6650.39        92.79 o
  12   3   1        578.69        555.29        28.66 o
  13   3   1       1096.81       1129.52        40.07 o
  14   3   1         88.53         93.36        19.48 o
  15   3   1        524.49        537.74        44.40 o
  16   3   1          1.14         20.52        19.52 o
  17   3   1          1.76         37.03        22.21 o
  18   3   1         13.99         64.62        25.00 o
 -18   4   1        346.04        376.30        40.14 o
 -17   4   1         50.94         60.92        22.63 o
 -16   4   1       1027.31       1049.25        50.41 o
 -15   4   1       1445.41       1548.58        55.42 o
 -14   4   1       1128.66       1137.53        46.77 o
 -13   4   1       3346.20       3043.87        69.53 o
 -12   4   1         35.08         44.54        14.39 o
 -11   4   1       9422.46       8747.85       239.90 o
 -10   4   1        881.49        815.15        25.91 o
  -9   4   1      15647.67      15755.84       155.56 o
  -8   4   1       1920.43       1895.79        34.06 o
  -7   4   1      33786.72      35340.86       287.73 o
  -6   4   1        884.79        758.17        17.29 o
  -5   4   1      12144.23      12145.99       107.16 o
  -4   4   1        240.24        330.66        17.46 o
  -3   4   1      12629.75      13239.99       112.54 o
  -2   4   1       1591.43       1726.96        22.37 o
  -1   4   1      10522.50      11184.97        94.91 o
   0   4   1      68527.34      73473.45       610.37 o
   1   4   1        951.14        874.61        16.45 o
   2   4   1       1765.05       2026.08        24.34 o
   3   4   1      22321.99      23489.53       190.87 o
   4   4   1       4378.21       4439.82        46.16 o
   5   4   1      34813.40      36236.91       291.29 o
   6   4   1       3939.37       4174.38        46.89 o
   7   4   1       8226.57       8021.66        78.96 o
   8   4   1       2167.10       2062.41        35.59 o
   9   4   1       1852.64       1668.85        33.44 o
  10   4   1       1449.38       1334.54        34.35 o
  11   4   1         90.26         92.88        14.54 o
  12   4   1          4.43          7.67        12.50 o
  13   4   1         78.19         86.32        19.11 o
  14   4   1        149.75        176.71        23.59 o
  15   4   1         97.71         73.17        21.53 o
  16   4   1        260.93        282.53        29.84 o
  17   4   1        274.37        253.75        30.03 o
  18   4   1        122.45        146.14        28.49 o
 -18   5   1         10.89         38.77        22.87 o
 -17   5   1          5.30          0.00        19.40 o
 -16   5   1       1418.68       1412.91        59.49 o
 -15   5   1        425.01        470.82        34.04 o
 -14   5   1       1863.39       1760.14        58.17 o
 -13   5   1        105.58        140.93        18.22 o
 -12   5   1       3132.17       3021.37        59.06 o
 -11   5   1        821.12        816.80        27.80 o
 -10   5   1       2331.28       2258.17        48.43 o
  -9   5   1         49.86         48.21        10.51 o
  -8   5   1       1958.51       1874.10        30.32 o
  -7   5   1         14.17         28.05         7.23 o
  -6   5   1       8822.05       8933.11        85.55 o
  -5   5   1       2743.11       3171.97        38.69 o
  -4   5   1        566.51        544.68        14.43 o
  -3   5   1       4411.55       4337.94        45.54 o
  -2   5   1       2134.18       1961.94        25.35 o
  -1   5   1       2234.85       2138.71        26.25 o
   0   5   1       4338.27       4634.90        50.44 o
   1   5   1        230.06        288.40        11.06 o
   2   5   1       7934.06       7905.58        78.82 o
   3   5   1        688.10        706.21        20.69 o
   4   5   1      16194.07      16491.40       140.65 o
   5   5   1       4872.92       4921.23        52.65 o
   6   5   1      27010.12      27891.38       231.06 o
   7   5   1        640.94        615.62        19.18 o
   8   5   1        838.60        790.18        24.27 o
   9   5   1      11984.31      11097.15       300.68 o
  10   5   1        500.40        562.58        24.48 o
  11   5   1       3586.48       3485.72        59.37 o
  12   5   1       1311.55       1378.71        47.10 o
  13   5   1       2413.98       2283.86        61.61 o
  14   5   1        872.22        961.96        49.83 o
  15   5   1       1101.52       1131.67        56.95 o
  16   5   1        978.52       1009.06        63.19 o
  17   5   1         32.41         67.06        21.94 o
 -17   6   1        638.08        697.18        44.74 o
 -16   6   1       2668.47       2646.46        71.75 o
 -15   6   1        946.44        914.50        46.22 o
 -14   6   1       6464.82       6135.07       108.89 o
 -13   6   1        290.01        309.53        27.25 o
 -12   6   1       3785.58       3585.32        73.33 o
 -11   6   1        501.71        478.24        23.14 o
 -10   6   1       2261.43       2309.25        42.97 o
  -9   6   1        175.88        190.32        15.23 o
  -8   6   1        139.50        146.53        11.48 o
  -7   6   1       2916.77       2808.23        39.03 o
  -6   6   1       4231.41       4462.75        51.71 o
  -5   6   1        494.92        615.96        17.02 o
  -4   6   1      19382.92      19434.64       164.99 o
  -3   6   1       1324.03       1296.60        21.69 o
  -2   6   1       5879.90       5253.78        53.35 o
  -1   6   1       9688.18      10190.78        91.09 o
   0   6   1      30825.60      32623.13       282.61 o
   1   6   1        361.44        320.25        17.08 o
   2   6   1      10047.04      10415.87       110.36 o
   3   6   1       1820.99       1773.40        25.32 o
   4   6   1       1082.99       1132.30        20.75 o
   5   6   1      15280.98      15857.96       138.98 o
   6   6   1        738.95        738.67        19.73 o
   7   6   1          1.91          5.16         6.95 o
   8   6   1        559.67        568.49        21.25 o
   9   6   1         61.47         66.34        11.81 o
  10   6   1       1443.22       1322.84        36.61 o
  11   6   1         17.55         11.29        11.87 o
  12   6   1       2419.51       2397.58        58.87 o
  13   6   1        510.81        565.42        34.89 o
  14   6   1       3353.85       3385.79        76.50 o
  15   6   1         96.09        119.86        22.43 o
  16   6   1       1099.03       1099.08        52.27 o
  17   6   1          0.25         13.58        23.42 o
 -17   7   1       1134.79       1135.37        64.52 o
 -16   7   1        619.28        627.21        47.60 o
 -15   7   1       2538.39       2544.86        68.23 o
 -14   7   1        137.11        121.01        22.53 o
 -13   7   1       3873.39       3794.12       111.82 o
 -12   7   1         84.40        119.97        23.98 o
 -11   7   1       4817.69       4831.95        76.46 o
 -10   7   1        123.74        149.12        15.67 o
  -9   7   1        288.45        336.83        19.13 o
  -8   7   1          3.12         -6.68         8.21 o
  -7   7   1        264.25        266.38        14.27 o
  -6   7   1         39.43         31.07         7.85 o
  -5   7   1       2469.90       2161.26        44.89 o
  -4   7   1        430.55        506.91        15.60 o
  -3   7   1      13090.59      13120.14       117.28 o
  -2   7   1      12568.41      12913.34       114.77 o
  -1   7   1      18442.03      18486.24       156.85 o
   0   7   1       4446.62       4427.45        52.77 o
   1   7   1      11641.32      12045.09       117.14 o
   2   7   1       1429.15       1217.61        31.06 o
   3   7   1        143.66         89.79         9.70 o
   4   7   1         11.52          9.43         6.21 o
   5   7   1        318.12        278.88        12.72 o
   6   7   1         44.93         59.61         8.69 o
   7   7   1        123.45        111.58        10.72 o
   8   7   1        602.04        631.70        20.38 o
   9   7   1       1981.07       1957.43        42.99 o
  10   7   1       4796.32       4721.62        74.06 o
  11   7   1       8514.67       8375.22       111.57 o
  12   7   1         42.30         46.41        16.16 o
  13   7   1       5872.65       5902.29       104.34 o
  14   7   1       2136.44       2159.84        70.44 o
  15   7   1       2680.23       2543.74       115.91 o
  16   7   1       3171.17       2949.33        88.31 o
  17   7   1        288.03        346.91        38.63 o
 -17   8   1       1219.10       1088.09        63.23 o
 -16   8   1         73.01        112.05        28.78 o
 -15   8   1        488.54        515.75        42.95 o
 -14   8   1        185.85        209.49        30.00 o
 -13   8   1        441.06        480.84        38.93 o
 -12   8   1         73.33        101.92        24.08 o
 -11   8   1         71.21         92.63        16.05 o
 -10   8   1         34.11         45.12        17.36 o
  -9   8   1       8768.81       8719.19       101.74 o
  -8   8   1        589.87        631.38        21.59 o
  -7   8   1       1405.72       1392.00        28.46 o
  -6   8   1       2120.45       2109.37        34.26 o
  -5   8   1        880.35        868.23        21.70 o
  -4   8   1       4682.42       4888.44        55.65 o
  -3   8   1        311.46        346.10        15.96 o
  -2   8   1        809.34        741.17        20.23 o
  -1   8   1       1194.73       1011.77        19.58 o
   0   8   1        287.27        339.15        14.61 o
   1   8   1      13584.98      13920.11       135.13 o
   2   8   1         41.57         25.06         9.14 o
   3   8   1      11364.13      11946.91       120.43 o
   4   8   1         63.67         75.26        10.65 o
   5   8   1        430.36        424.06        15.48 o
   6   8   1       2221.63       2140.43        48.67 o
   7   8   1       3130.40       3124.61        44.12 o
   8   8   1         15.48         24.29        10.50 o
   9   8   1        125.45        144.85        16.81 o
  10   8   1        121.11        156.49        22.55 o
  11   8   1        635.48        653.40        35.31 o
  12   8   1       2825.95       2810.49        76.91 o
  13   8   1          9.23         21.70        18.93 o
  14   8   1        196.46        190.95        28.09 o
  15   8   1       1850.10       1849.21        99.27 o
  16   8   1         39.90         42.83        42.34 o
 -16   9   1        709.51        778.93        54.44 o
 -15   9   1        636.59        650.31        47.75 o
 -14   9   1         54.62         45.77        30.29 o
 -13   9   1        497.77        488.89        40.73 o
 -12   9   1        135.96        150.69        32.57 o
 -11   9   1        170.72        192.96        22.69 o
 -10   9   1       5976.58       5850.21        98.62 o
  -9   9   1        397.02        417.82        28.22 o
  -8   9   1       6891.05       6557.78        82.75 o
  -7   9   1        369.76        341.90        19.43 o
  -6   9   1       3072.02       2897.60        56.98 o
  -5   9   1          1.34         15.17         8.08 o
  -4   9   1       2209.51       2162.19        33.64 o
  -3   9   1       2140.74       1943.81        30.65 o
  -2   9   1          4.84          7.28         8.13 o
  -1   9   1        317.96        287.91        12.64 o
   0   9   1        587.19        483.14        18.05 o
   1   9   1       3755.20       3605.36        56.30 o
   2   9   1       7937.49       7802.67        94.65 o
   3   9   1       1014.12       1093.21        26.74 o
   4   9   1       3967.77       3995.66        55.58 o
   5   9   1         79.39         64.83        11.41 o
   6   9   1       5453.46       5571.83       109.70 o
   7   9   1        918.49        859.15        31.08 o
   8   9   1       3266.09       3283.74        58.86 o
   9   9   1       1708.33       1747.13        54.57 o
  10   9   1       2649.32       2612.00        69.72 o
  11   9   1        656.45        617.84        35.98 o
  12   9   1       1005.06        910.97        50.62 o
  13   9   1        484.51        598.07        43.62 o
  14   9   1         16.59         24.58        25.47 o
  15   9   1        419.29        421.34        40.55 o
  16   9   1        131.29        155.60        30.17 o
 -15  10   1        134.21        146.80        29.79 o
 -14  10   1        874.53        925.90        56.10 o
 -13  10   1         56.61         83.84        23.85 o
 -12  10   1         30.82         38.61        17.57 o
 -11  10   1       1554.36       1592.21        51.38 o
 -10  10   1        633.91        752.03        38.56 o
  -9  10   1       1464.88       1433.46        46.93 o
  -8  10   1        327.36        361.21        23.37 o
  -7  10   1       2944.58       2861.28        49.55 o
  -6  10   1         23.48         46.48        12.21 o
  -5  10   1         96.19        140.85        14.62 o
  -4  10   1        310.67        329.67        18.51 o
  -3  10   1          9.81         21.45        10.05 o
  -2  10   1       1886.68       1904.01        35.39 o
  -1  10   1       4245.92       3823.19        95.81 o
   0  10   1        113.00        108.83        14.12 o
   1  10   1        584.12        462.19        20.12 o
   2  10   1        404.31        395.38        21.62 o
   3  10   1        149.42        142.12        13.89 o
   4  10   1       2970.90       2859.62        50.27 o
   5  10   1       1091.34       1172.02        30.93 o
   6  10   1       5247.45       5055.22        76.60 o
   7  10   1        138.81        131.66        16.91 o
   8  10   1       6717.84       6627.19        94.37 o
   9  10   1        646.83        686.09        36.65 o
  10  10   1       6035.48       6014.46       103.98 o
  11  10   1        798.64        826.86        41.57 o
  12  10   1       1943.92       1885.90        74.83 o
  13  10   1          3.59         36.77        21.89 o
  14  10   1       1482.77       1561.13       115.12 o
  15  10   1        200.35        268.34        34.99 o
 -15  11   1       1161.05       1171.22        64.80 o
 -14  11   1        686.94        771.97        52.14 o
 -13  11   1        723.07        762.74        50.18 o
 -12  11   1         33.29         52.56        24.29 o
 -11  11   1        781.85        796.14        41.61 o
 -10  11   1        121.78        140.72        21.70 o
  -9  11   1         83.49         95.70        19.25 o
  -8  11   1         98.06        175.39        25.11 o
  -7  11   1        359.75        281.36        21.81 o
  -6  11   1         37.04         23.78        11.29 o
  -5  11   1        249.05        230.49        17.41 o
  -4  11   1       1836.24       1792.88        43.72 o
  -3  11   1       3602.47       3402.82        66.37 o
  -2  11   1        285.08        326.09        21.65 o
  -1  11   1       2678.65       2623.50        50.83 o
   0  11   1       1170.10       1030.35        36.10 o
   1  11   1       3813.42       3616.76        60.99 o
   2  11   1        646.60        658.90        38.15 o
   3  11   1       2272.08       2242.85        41.88 o
   4  11   1       5314.25       5338.66        71.87 o
   5  11   1        543.35        545.13        27.03 o
   6  11   1       1907.51       1808.15        46.17 o
   7  11   1       1127.46       1024.80        36.19 o
   8  11   1        569.69        577.62        30.42 o
   9  11   1       6466.93       6333.50       107.75 o
  10  11   1        694.71        764.03        40.78 o
  11  11   1       6800.52       6567.64       114.70 o
  12  11   1        322.94        369.34        31.77 o
  13  11   1       1240.14       1335.67        64.44 o
  14  11   1         77.23        161.49        36.57 o
  15  11   1       1117.23       1089.14        71.67 o
 -14  12   1        364.61        428.76        42.57 o
 -13  12   1        104.70        102.70        27.31 o
 -12  12   1        648.01        729.36        42.26 o
 -11  12   1        559.96        551.67        40.39 o
 -10  12   1        363.81        434.07        32.91 o
  -9  12   1       1733.00       1732.84        55.52 o
  -8  12   1         99.33         43.28        24.67 o
  -7  12   1        208.09        230.68        32.28 o
  -6  12   1         25.29          6.04        14.29 o
  -5  12   1       1811.61       1699.57        74.87 o
  -4  12   1       1006.21       1044.35        37.11 o
  -3  12   1        394.63        323.99        23.48 o
  -2  12   1       1508.17       1505.77        40.83 o
  -1  12   1        388.30        431.30        25.30 o
   0  12   1       1097.54       1146.34        35.78 o
   1  12   1       1410.07       1351.05        38.14 o
   2  12   1       1891.58       1943.70        45.31 o
   3  12   1      11984.84      11656.40       141.51 o
   4  12   1         69.66         82.43        18.20 o
   5  12   1       5853.37       5696.01        96.81 o
   6  12   1         64.13         87.18        15.81 o
   7  12   1       2810.49       2777.83        57.59 o
   8  12   1        980.06       1018.46        38.75 o
   9  12   1        285.05        291.40        27.94 o
  10  12   1        826.12        888.74        44.92 o
  11  12   1        261.85        306.37        31.81 o
  12  12   1       1661.29       1650.83        81.68 o
  13  12   1         31.71         38.02        28.26 o
  14  12   1        361.89        395.20        40.91 o
 -13  13   1         54.56        111.53        35.61 o
 -12  13   1        439.14        448.53        42.08 o
 -11  13   1        179.29        238.83        50.64 o
 -10  13   1         40.91         48.92        26.68 o
  -9  13   1         27.87         37.86        23.11 o
  -8  13   1        285.42        265.71        30.88 o
  -7  13   1        144.35        142.81        21.80 o
  -6  13   1         86.34         83.30        18.59 o
  -5  13   1        412.78        413.40        30.27 o
  -4  13   1        912.24        893.64        40.76 o
  -3  13   1        215.89        237.40        21.52 o
  -2  13   1        222.04        211.12        20.23 o
  -1  13   1       1048.23       1139.06        42.71 o
   0  13   1        179.36        206.40        24.02 o
   1  13   1       1223.66       1186.51        38.24 o
   2  13   1        856.37        845.50        34.45 o
   3  13   1         40.96         69.95        17.77 o
   4  13   1       5158.42       4988.86        91.20 o
   5  13   1        628.89        599.67        35.35 o
   6  13   1       1707.00       1693.20        52.45 o
   7  13   1        245.17        204.62        24.94 o
   8  13   1        503.54        576.64        42.75 o
   9  13   1          1.01         -4.38        21.42 o
  10  13   1        188.30        190.80        31.68 o
  11  13   1          2.06         41.32        25.32 o
  12  13   1        225.77        243.05        35.28 o
  13  13   1         43.60         75.61        33.46 o
 -12  14   1       1092.31       1193.58        65.20 o
 -11  14   1         48.52         59.67        46.91 o
 -10  14   1        233.00        296.64        35.94 o
  -9  14   1        689.56        761.82        50.46 o
  -8  14   1        173.59        122.84        28.55 o
  -7  14   1        725.74        681.11        39.49 o
  -6  14   1        787.35        797.35        41.93 o
  -5  14   1        637.00        687.69        39.06 o
  -4  14   1       6002.47       5580.28       100.04 o
  -3  14   1        587.59        590.19        36.29 o
  -2  14   1       5517.43       5206.35        85.11 o
  -1  14   1        222.36        262.39        28.12 o
   0  14   1        384.59        431.93        26.66 o
   1  14   1         70.01         82.48        18.48 o
   2  14   1       1377.18       1363.16        49.57 o
   3  14   1       2615.69       2578.47        71.45 o
   4  14   1        430.89        511.56        34.68 o
   5  14   1       1853.22       1738.47        55.54 o
   6  14   1         18.10         12.95        22.62 o
   7  14   1        985.64        937.20        45.85 o
   8  14   1        244.18        296.17        34.43 o
   9  14   1          2.99         18.28        24.45 o
  10  14   1        536.93        614.03        47.59 o
  11  14   1        170.63        176.86        32.88 o
  12  14   1        376.65        449.74        44.90 o
 -11  15   1        331.40        340.11        40.97 o
 -10  15   1        292.15        286.92        37.43 o
  -9  15   1         64.83        108.04        27.74 o
  -8  15   1         50.87         76.41        27.06 o
  -7  15   1       1000.69       1080.32        59.86 o
  -6  15   1        161.00        208.05        26.37 o
  -5  15   1       1181.20       1168.98        50.85 o
  -4  15   1         96.45         90.82        21.23 o
  -3  15   1       2858.74       2867.38       110.64 o
  -2  15   1         47.33         93.58        20.77 o
  -1  15   1       1219.57       1268.02        50.94 o
   0  15   1        112.13        107.55        19.35 o
   1  15   1         58.89         65.42        19.44 o
   2  15   1         17.17         27.81        17.77 o
   3  15   1         87.73        139.32        23.57 o
   4  15   1         21.77         46.11        19.94 o
   5  15   1          0.14         21.73        19.86 o
   6  15   1         64.88         86.48        21.25 o
   7  15   1        206.82        223.65        28.16 o
   8  15   1         71.65         83.10        36.55 o
   9  15   1       2151.02       1962.92        78.49 o
  10  15   1          4.46         57.29        36.28 o
  -9  16   1       3659.10       3668.15       101.35 o
  -8  16   1         79.01        106.13        29.66 o
  -7  16   1       2899.88       2987.67        88.62 o
  -6  16   1        363.10        500.16        37.31 o
  -5  16   1       3409.16       3585.47        83.16 o
  -4  16   1        406.29        486.44        36.86 o
  -3  16   1       1568.48       1587.95        57.08 o
  -2  16   1        263.02        317.76        29.15 o
  -1  16   1        122.66        145.43        24.93 o
   0  16   1          1.78         16.71        19.19 o
   1  16   1        472.51        477.07        34.01 o
   2  16   1          2.84          9.45        18.53 o
   3  16   1        659.87        692.50        41.45 o
   4  16   1       1429.76       1434.87        61.53 o
   5  16   1       1057.33       1062.72        51.43 o
   6  16   1         90.33        100.89        24.26 o
   7  16   1        821.01        953.11        58.71 o
   8  16   1        524.28        561.02        47.41 o
   9  16   1        651.06        757.59        55.81 o
  -7  17   1          4.20         72.21        45.93 o
  -6  17   1       1662.43       1587.79        63.13 o
  -5  17   1         49.90         74.56        24.10 o
  -4  17   1       1837.56       1848.63        69.14 o
  -3  17   1          9.63         21.53        23.06 o
  -2  17   1         43.86         54.87        24.08 o
  -1  17   1        353.78        382.56        36.60 o
   0  17   1         21.15         56.32        22.60 o
   1  17   1         26.05         97.92        24.88 o
   2  17   1       1019.77       1074.86        51.37 o
   3  17   1         53.72         58.27        21.88 o
   4  17   1       1201.77       1147.11        74.71 o
   5  17   1          0.49         -4.19        23.84 o
   6  17   1       1220.82       1190.73        56.49 o
   7  17   1        109.55        187.02        33.66 o
  -4  18   1        455.05        529.88        44.43 o
  -3  18   1         49.91         75.12        24.67 o
  -2  18   1        917.50        971.17        63.32 o
  -1  18   1        919.92        898.30        55.43 o
   0  18   1       2026.02       2115.92        90.55 o
   1  18   1       1045.95       1035.33        60.88 o
   2  18   1       1025.10       1190.34        63.08 o
   3  18   1       1055.71       1174.63        55.97 o
   4  18   1        264.16        292.80        32.88 o
 -18   0   2       6435.93       6379.32       156.95 o
 -16   0   2       8200.53       7821.37       168.33 o
 -14   0   2      20660.80      19939.60       318.76 o
 -12   0   2        450.15        469.82        37.45 o
 -10   0   2       1598.36       1567.18        52.55 o
  -8   0   2       1906.28       1959.97        52.71 o
  -6   0   2      11410.45      11813.45       175.51 o
  -4   0   2        525.38        639.30        16.39 o
  -2   0   2      26056.55      27120.26       348.71 o
   0   0   2      15630.61      17616.09       198.29 o
   2   0   2      12203.63      13781.13       184.59 o
   4   0   2       3212.56       3252.67        48.55 o
   6   0   2        260.08        188.79        12.83 o
   8   0   2       3814.13       4065.94        66.32 o
  10   0   2       5889.52       5319.11       108.42 o
  12   0   2         51.82         31.03        19.62 o
  14   0   2         33.29         31.00        23.80 o
  16   0   2         21.84         14.45        24.43 o
  18   0   2       1834.74       1905.52       112.22 o
 -18   1   2        547.73        515.75        42.77 o
 -17   1   2       3761.97       3723.19        78.42 o
 -16   1   2        785.66        831.03        40.28 o
 -15   1   2       2823.86       2742.82        61.47 o
 -14   1   2         65.53         90.17        17.60 o
 -13   1   2       3647.30       3560.26        66.06 o
 -12   1   2       4127.81       3996.35        68.41 o
 -11   1   2        460.47        420.20        24.35 o
 -10   1   2       5503.66       5375.38        76.75 o
  -9   1   2        159.38        203.69        16.04 o
  -8   1   2      10966.53      11208.98       124.99 o
  -7   1   2          7.88         13.86         5.70 o
  -6   1   2       2643.20       2557.34        34.24 o
  -5   1   2       2094.42       1849.78        28.36 o
  -4   1   2          2.35          2.18         5.31 o
  -3   1   2        253.71        348.25         8.62 o
  -2   1   2      10655.41      11222.12        91.71 o
  -1   1   2      18060.63      19365.05       152.97 o
   0   1   2      11945.13      13294.55       106.23 o
   1   1   2       9960.95      11119.65        96.13 o
   2   1   2      32954.43      36870.38       288.24 o
   3   1   2      51883.71      58798.19       456.35 o
   4   1   2      31271.45      34683.96       274.64 o
   5   1   2        342.16        401.32        12.97 o
   6   1   2      13101.73      14861.42       118.61 o
   7   1   2       4736.47       4624.80        50.06 o
   8   1   2       2174.08       2295.35        32.05 o
   9   1   2       2557.15       2600.36        40.84 o
  10   1   2          6.33         26.97        11.43 o
  11   1   2       5040.34       5122.98        77.81 o
  12   1   2       1093.95       1059.38        36.57 o
  13   1   2        135.14        117.48        20.76 o
  14   1   2       1293.74       1284.85        56.48 o
  15   1   2        697.86        656.10        40.42 o
  16   1   2       2871.54       2807.40        72.45 o
  17   1   2        556.81        655.63        49.45 o
  18   1   2       1218.62       1278.35        89.91 o
 -18   2   2        358.50        405.69        38.00 o
 -17   2   2         23.29         28.19        27.44 o
 -16   2   2         39.31         56.83        19.11 o
 -15   2   2       1046.12       1011.57        41.69 o
 -14   2   2         18.53         20.24        15.58 o
 -13   2   2       4677.22       4513.62        76.53 o
 -12   2   2       2438.62       2382.23        51.13 o
 -11   2   2      11119.77      10873.85       144.55 o
 -10   2   2       4811.21       4448.69        58.92 o
  -9   2   2      13645.28      13618.72       135.44 o
  -8   2   2        216.57        215.53        12.69 o
  -7   2   2      21027.35      21323.37       193.83 o
  -6   2   2       8325.65       9034.47        90.34 o
  -5   2   2       1881.75       2192.92        30.41 o
  -4   2   2       3290.02       3298.91        38.50 o
  -3   2   2      16622.63      18215.45       156.75 o
  -2   2   2      64342.78      68878.67       532.06 o
  -1   2   2        833.07        856.41        16.86 o
   0   2   2       1363.45       1348.84        15.57 o
   1   2   2       8066.04       8298.85        79.82 o
   2   2   2         65.47         76.56         5.87 o
   3   2   2       9996.56      10650.90        90.84 o
   4   2   2      32507.82      36702.50       291.14 o
   5   2   2      28187.68      30379.71       244.79 o
   6   2   2        733.00        700.55        15.95 o
   7   2   2        329.85        278.45        13.45 o
   8   2   2         16.66         15.69         5.22 o
   9   2   2        834.42        842.39        24.03 o
  10   2   2       2285.86       2197.01        39.42 o
  11   2   2        434.29        431.19        24.82 o
  12   2   2        287.51        325.64        24.41 o
  13   2   2          6.65          8.28        12.78 o
  14   2   2        250.87        261.26        25.62 o
  15   2   2        233.79        215.42        25.64 o
  16   2   2         37.17         43.25        20.32 o
  17   2   2       1925.35       1930.28        67.21 o
  18   2   2        617.78        603.78        49.28 o
 -18   3   2         98.29        172.76        29.83 o
 -17   3   2          4.03         69.28        22.69 o
 -16   3   2         52.71         42.89        20.85 o
 -15   3   2        147.90        187.51        24.85 o
 -14   3   2         30.41         41.92        15.87 o
 -13   3   2         73.69         44.85        14.67 o
 -12   3   2       5536.71       5505.28        84.25 o
 -11   3   2        770.18        762.24        30.69 o
 -10   3   2       6151.99       5871.52        73.10 o
  -9   3   2        623.44        564.17        20.29 o
  -8   3   2      14887.71      15055.11       145.89 o
  -7   3   2       3887.65       3983.76        50.73 o
  -6   3   2       7021.39       6866.93        66.64 o
  -5   3   2       2767.33       2471.71        30.46 o
  -4   3   2       3229.48       3152.04        34.92 o
  -3   3   2      16784.30      17558.99       144.14 o
  -2   3   2       5817.50       6128.99        55.81 o
  -1   3   2      19764.26      21263.83       170.35 o
   0   3   2       1056.17       1118.14        17.13 o
   1   3   2       2745.76       2654.21        29.49 o
   2   3   2       3216.46       3240.77        36.08 o
   3   3   2       1676.16       1569.08        23.02 o
   4   3   2      21666.87      23147.24       201.94 o
   5   3   2      13421.19      14502.88       124.73 o
   6   3   2       9070.16       9614.47        88.95 o
   7   3   2       4758.71       5025.07        54.54 o
   8   3   2        834.29        848.45        19.74 o
   9   3   2       1427.57       1372.02        29.71 o
  10   3   2       3221.56       3245.17        55.96 o
  11   3   2       2547.36       2547.44        51.28 o
  12   3   2       1376.67       1298.07        39.38 o
  13   3   2        850.24        895.39        41.13 o
  14   3   2          7.50          2.32        15.30 o
  15   3   2        798.37        764.90        42.76 o
  16   3   2         12.17          4.44        19.77 o
  17   3   2          3.08         18.83        22.33 o
  18   3   2        231.41        227.44        42.11 o
 -18   4   2       1549.41       1693.56        73.82 o
 -17   4   2       1100.99       1164.22        57.49 o
 -16   4   2       1041.03       1003.10        49.35 o
 -15   4   2        325.94        328.12        30.86 o
 -14   4   2       1150.17       1142.74        42.11 o
 -13   4   2         50.44         53.64        15.47 o
 -12   4   2        851.70        822.59        33.52 o
 -11   4   2       7341.84       6946.13       183.14 o
 -10   4   2       1117.83       1126.47        29.49 o
  -9   4   2        189.47        174.18        13.74 o
  -8   4   2       4496.97       4415.21        57.33 o
  -7   4   2       4363.66       4262.02        48.56 o
  -6   4   2      21418.04      22032.48       184.77 o
  -5   4   2          0.93         -5.14         5.14 o
  -4   4   2      52144.76      55771.43       438.06 o
  -3   4   2        527.88        533.45        14.14 o
  -2   4   2      48737.57      52266.34       434.38 o
  -1   4   2      11012.16      12076.65       108.42 o
   0   4   2       1420.31       1436.08        21.66 o
   1   4   2       2362.35       2709.95        32.95 o
   2   4   2        725.73        759.67        13.46 o
   3   4   2       1124.04       1192.20        18.37 o
   4   4   2       3274.26       3226.63        40.77 o
   5   4   2       5582.26       5777.07        58.36 o
   6   4   2      10647.95      10586.16        97.55 o
   7   4   2       2109.18       2296.61        32.82 o
   8   4   2       3332.22       3221.68        41.99 o
   9   4   2        895.99        858.83        26.73 o
  10   4   2       4563.94       4436.13        69.57 o
  11   4   2        893.50        927.12        33.14 o
  12   4   2       2266.98       2310.46        56.99 o
  13   4   2        242.81        261.32        25.40 o
  14   4   2       1929.24       1860.35        75.31 o
  15   4   2         14.03         28.89        19.04 o
  16   4   2       1287.24       1147.66        53.07 o
  17   4   2        392.39        446.01        37.23 o
  18   4   2         17.32         21.51        23.36 o
 -18   5   2        761.78        763.72        58.21 o
 -17   5   2       2183.28       2135.39        67.71 o
 -16   5   2        613.75        590.71        43.22 o
 -15   5   2        538.02        570.00        46.69 o
 -14   5   2        121.41        133.00        21.88 o
 -13   5   2        812.80        858.21        35.66 o
 -12   5   2         47.07         57.73        14.65 o
 -11   5   2       1187.09       1180.31        38.98 o
 -10   5   2       5711.28       5619.90       122.60 o
  -9   5   2       1882.17       1816.46        56.37 o
  -8   5   2        313.24        297.82        13.49 o
  -7   5   2        957.86        841.76        20.05 o
  -6   5   2        229.44        218.37        11.53 o
  -5   5   2      17567.98      17107.65       147.16 o
  -4   5   2       1937.59       2038.13        28.27 o
  -3   5   2      20479.95      20990.79       173.90 o
  -2   5   2        287.37        349.35        10.95 o
  -1   5   2      55141.53      58046.88       454.14 o
   0   5   2        478.77        586.80        14.88 o
   1   5   2       8982.58       9380.04        90.74 o
   2   5   2      18090.89      19128.16       185.15 o
   3   5   2       1932.87       2010.46        26.31 o
   4   5   2       4366.55       4510.61        51.21 o
   5   5   2       2240.93       2382.83        31.96 o
   6   5   2       7952.11       8041.73        78.96 o
   7   5   2         78.38         69.92         8.51 o
   8   5   2       2766.96       2754.91        38.91 o
   9   5   2         39.35         76.45        18.53 o
  10   5   2       1006.07       1013.06        30.98 o
  11   5   2       2414.38       2452.69        59.36 o
  12   5   2        316.30        325.43        26.81 o
  13   5   2         39.60         30.65        16.66 o
  14   5   2        722.84        683.59        39.54 o
  15   5   2         88.93         85.32        24.37 o
  16   5   2        285.62        330.40        35.85 o
  17   5   2         83.64         79.38        26.13 o
 -17   6   2        209.05        186.98        27.41 o
 -16   6   2        174.30        199.08        26.95 o
 -15   6   2        285.48        284.08        28.46 o
 -14   6   2       1548.72       1575.51        53.56 o
 -13   6   2        678.93        714.85        38.11 o
 -12   6   2       1336.38       1334.81        41.26 o
 -11   6   2       8645.17       8500.34       133.14 o
 -10   6   2       1026.29        993.02        29.64 o
  -9   6   2        689.42        700.14        24.53 o
  -8   6   2       2877.98       2817.19        40.42 o
  -7   6   2        189.47        182.38        11.91 o
  -6   6   2       1616.59       1485.12        26.37 o
  -5   6   2         10.48          9.39         6.37 o
  -4   6   2        976.47        925.34        19.32 o
  -3   6   2       9096.50       9356.92        86.82 o
  -2   6   2       4564.03       4373.41        46.93 o
  -1   6   2      10271.61       9925.03        89.48 o
   0   6   2       3336.97       3281.37        41.99 o
   1   6   2       4823.32       4409.56        51.45 o
   2   6   2        612.05        592.44        16.56 o
   3   6   2       9707.44       8968.02        83.24 o
   4   6   2        399.54        359.84        12.56 o
   5   6   2      22040.63      23175.95       195.41 o
   6   6   2          1.02         -4.50         6.04 o
   7   6   2       4077.48       4049.66        49.52 o
   8   6   2       2247.11       2036.40        33.40 o
   9   6   2        357.96        409.55        30.50 o
  10   6   2       3998.38       3902.96        65.00 o
  11   6   2        854.21        869.63        42.58 o
  12   6   2         41.22         35.26        15.55 o
  13   6   2        782.32        751.11        39.37 o
  14   6   2         37.85         69.07        18.39 o
  15   6   2       1518.24       1623.27        59.46 o
  16   6   2        111.86        108.32        23.98 o
  17   6   2       1675.64       1682.88        75.07 o
 -17   7   2        188.38        301.32        36.17 o
 -16   7   2         64.25         63.36        21.94 o
 -15   7   2       1304.22       1325.38        54.16 o
 -14   7   2        128.58        169.62        22.60 o
 -13   7   2        129.27        134.60        20.45 o
 -12   7   2       1287.95       1210.29        45.24 o
 -11   7   2         16.67         24.61        12.03 o
 -10   7   2       6090.16       5830.69        84.11 o
  -9   7   2       1940.07       1882.09        68.47 o
  -8   7   2       7500.84       7290.75        78.79 o
  -7   7   2         89.62         80.51        10.21 o
  -6   7   2        281.94        283.24        14.07 o
  -5   7   2        262.52        289.33        13.71 o
  -4   7   2        171.49        168.24        10.81 o
  -3   7   2       6005.17       5804.93        60.73 o
  -2   7   2        808.24        712.29        16.81 o
  -1   7   2       3908.59       4151.26        45.90 o
   0   7   2       5699.21       5189.95        60.02 o
   1   7   2       5713.85       5655.87        64.33 o
   2   7   2      24187.99      25622.99       229.65 o
   3   7   2       1095.53       1257.93        26.73 o
   4   7   2      24146.42      25093.88       210.24 o
   5   7   2        116.56        143.91        10.17 o
   6   7   2       8405.32       7806.98        74.36 o
   7   7   2        535.26        515.66        19.15 o
   8   7   2       3275.64       3172.80        48.90 o
   9   7   2       7179.02       7158.42        95.74 o
  10   7   2        763.36        792.11        31.82 o
  11   7   2       1273.90       1324.55        40.33 o
  12   7   2        838.29        780.70        49.68 o
  13   7   2          1.61          4.93        16.00 o
  14   7   2       3285.38       3207.78        87.07 o
  15   7   2        188.82        215.18        30.51 o
  16   7   2       2499.61       2455.14        80.99 o
  17   7   2          3.81         67.56        25.62 o
 -17   8   2         77.50        139.44        30.19 o
 -16   8   2       4010.72       3790.80       101.47 o
 -15   8   2          2.04         39.39        22.69 o
 -14   8   2       1524.28       1517.73        64.27 o
 -13   8   2        858.92        806.88        47.90 o
 -12   8   2        506.28        469.93        31.82 o
 -11   8   2        596.29        589.43        29.32 o
 -10   8   2       1335.59       1310.26        34.89 o
  -9   8   2        509.14        514.53        23.31 o
  -8   8   2       6624.85       6392.60        82.91 o
  -7   8   2       6300.85       6068.69        73.35 o
  -6   8   2        430.99        413.07        26.18 o
  -5   8   2        138.96        167.35        11.87 o
  -4   8   2       8086.41       8032.36        81.11 o
  -3   8   2         10.56         12.10         6.52 o
  -2   8   2       4959.92       4827.86        53.69 o
  -1   8   2        738.75        778.72        22.42 o
   0   8   2        220.15        315.09        14.78 o
   1   8   2          9.53         12.51         7.59 o
   2   8   2       7667.95       7947.24        86.56 o
   3   8   2       2687.29       2890.49        47.47 o
   4   8   2        386.77        443.58        18.22 o
   5   8   2       2751.17       2761.53        38.24 o
   6   8   2       2096.09       1964.70        32.24 o
   7   8   2        226.56        251.06        16.15 o
   8   8   2      14735.66      14708.37       149.49 o
   9   8   2        238.77        281.34        24.37 o
  10   8   2       9971.24       9679.79       137.93 o
  11   8   2       1267.74       1164.98        44.92 o
  12   8   2       2408.54       2315.11        69.83 o
  13   8   2         55.86         99.82        23.60 o
  14   8   2       1329.05       1350.18        63.21 o
  15   8   2        331.58        410.68        38.64 o
  16   8   2          9.82         20.95        22.95 o
 -16   9   2        159.91        195.66        36.01 o
 -15   9   2        558.05        533.46        43.86 o
 -14   9   2         11.53         40.59        21.54 o
 -13   9   2         12.92          3.52        18.73 o
 -12   9   2        367.73        343.88        32.96 o
 -11   9   2       1205.90       1168.49        45.15 o
 -10   9   2        537.97        520.88        31.85 o
  -9   9   2       1360.55       1427.44        39.13 o
  -8   9   2          7.84          0.79        10.78 o
  -7   9   2       2580.90       2403.16        39.39 o
  -6   9   2         53.45         41.81         9.58 o
  -5   9   2       3456.92       3435.47        49.01 o
  -4   9   2         34.66         36.82        10.47 o
  -3   9   2       2193.57       2098.10        32.76 o
  -2   9   2       2445.90       2455.60        35.09 o
  -1   9   2       5030.69       4821.04        54.19 o
   0   9   2       2252.99       2146.61        36.15 o
   1   9   2        630.75        613.47        23.62 o
   2   9   2       4774.34       4612.44        59.93 o
   3   9   2         37.45         79.49        13.14 o
   4   9   2        689.03        705.11        23.30 o
   5   9   2       4783.73       4464.88        72.73 o
   6   9   2         75.73        148.62        20.60 o
   7   9   2      16838.87      16457.52       180.56 o
   8   9   2         46.40         60.75        14.54 o
   9   9   2      14040.64      13960.22       181.27 o
  10   9   2        180.16        205.84        23.05 o
  11   9   2       8601.05       8617.01       132.25 o
  12   9   2         40.36        102.34        23.77 o
  13   9   2       4050.84       3945.82        98.10 o
  14   9   2       1106.31       1188.84        69.88 o
  15   9   2        210.02        268.03        34.18 o
  16   9   2        191.42        251.28        55.31 o
 -15  10   2          0.45          2.12        25.15 o
 -14  10   2        364.58        417.15        39.54 o
 -13  10   2        161.06        171.18        28.61 o
 -12  10   2        228.01        224.32        28.24 o
 -11  10   2        150.88        172.91        24.45 o
 -10  10   2        909.60        846.28        40.04 o
  -9  10   2       5919.50       5600.88        95.66 o
  -8  10   2          1.18          6.30        11.15 o
  -7  10   2       1775.81       1783.10        38.44 o
  -6  10   2        533.74        569.20        24.00 o
  -5  10   2        914.80        859.11        27.35 o
  -4  10   2        441.89        511.25        24.35 o
  -3  10   2         92.66        103.46        12.28 o
  -2  10   2        789.48        774.79        28.38 o
  -1  10   2        506.47        450.03        22.58 o
   0  10   2        285.19        271.68        15.85 o
   1  10   2       2289.44       2192.08        50.31 o
   2  10   2        199.84        187.08        16.09 o
   3  10   2       7022.84       6810.65        87.87 o
   4  10   2        297.30        265.95        17.40 o
   5  10   2        849.70        882.25        31.42 o
   6  10   2        588.86        553.81        27.30 o
   7  10   2       1795.18       1766.28        43.13 o
   8  10   2       1978.70       2033.99        47.51 o
   9  10   2         36.10         70.57        18.31 o
  10  10   2        634.46        711.93        38.69 o
  11  10   2        673.19        684.14        39.08 o
  12  10   2        396.90        413.04        33.36 o
  13  10   2         85.64        138.44        26.42 o
  14  10   2        391.53        406.64        41.54 o
  15  10   2        891.85        979.16        60.58 o
 -15  11   2          5.75         16.54        25.98 o
 -14  11   2        112.49        139.81        35.90 o
 -13  11   2          7.22         37.39        22.83 o
 -12  11   2        260.27        273.69        32.08 o
 -11  11   2        166.62        184.13        24.20 o
 -10  11   2       1408.90       1548.94        51.66 o
  -9  11   2         53.84         86.43        19.16 o
  -8  11   2       1776.84       1812.06        44.57 o
  -7  11   2       1584.25       1686.36        42.21 o
  -6  11   2       1290.80       1316.99        47.57 o
  -5  11   2        753.75        734.70        31.37 o
  -4  11   2         10.05         21.96        14.72 o
  -3  11   2        441.43        408.98        24.36 o
  -2  11   2       3360.95       3052.59        70.77 o
  -1  11   2        109.51        140.53        16.45 o
   0  11   2       8584.93       8234.99       111.53 o
   1  11   2        242.45        248.86        19.70 o
   2  11   2      10682.15      10318.52       202.08 o
   3  11   2       1390.23       1412.55        33.30 o
   4  11   2       9354.73       8984.24       123.31 o
   5  11   2       4297.62       4216.15        69.49 o
   6  11   2       6642.35       6368.68        91.97 o
   7  11   2       2169.52       2181.54        49.64 o
   8  11   2       2902.35       2869.90        58.46 o
   9  11   2       2047.12       1926.34        57.61 o
  10  11   2         36.12         42.40        19.13 o
  11  11   2          5.56         64.59        19.54 o
  12  11   2         37.81         64.87        20.88 o
  13  11   2       1189.53       1165.10        65.78 o
  14  11   2       2264.45       2444.26        81.48 o
 -14  12   2        776.49        805.36        53.85 o
 -13  12   2        179.05        254.90        32.63 o
 -12  12   2        618.65        761.56        43.19 o
 -11  12   2         47.23         47.16        19.78 o
 -10  12   2       1076.20       1083.55        47.52 o
  -9  12   2         22.48         40.12        21.07 o
  -8  12   2       1093.64       1143.26        52.97 o
  -7  12   2         95.20        132.79        19.92 o
  -6  12   2       2590.29       2389.36        60.06 o
  -5  12   2        937.18        996.76        36.06 o
  -4  12   2       2851.87       2812.63        55.95 o
  -3  12   2       3967.69       3896.55        67.32 o
  -2  12   2       4700.56       4522.91        73.46 o
  -1  12   2       6630.16       6287.17       120.37 o
   0  12   2       2322.78       2089.91        46.78 o
   1  12   2       9660.90       9034.87       116.43 o
   2  12   2          6.26         -0.55        12.99 o
   3  12   2       2668.01       2725.32        61.86 o
   4  12   2       3091.57       3032.62        65.96 o
   5  12   2       1364.57       1351.27        46.51 o
   6  12   2        651.72        692.92        32.07 o
   7  12   2        977.89       1040.15        38.56 o
   8  12   2       1422.38       1374.87        42.97 o
   9  12   2         46.27         63.58        19.70 o
  10  12   2       1791.20       1884.15        58.66 o
  11  12   2        205.14        226.28        27.52 o
  12  12   2        544.67        557.69        39.43 o
  13  12   2         29.58         71.64        26.90 o
  14  12   2        500.31        583.01        68.06 o
 -13  13   2        934.59        888.07        70.90 o
 -12  13   2       1607.71       1634.90        86.02 o
 -11  13   2       1316.78       1323.04        63.64 o
 -10  13   2       1101.03       1172.89        58.74 o
  -9  13   2          1.25         12.53        22.06 o
  -8  13   2          0.20         29.24        38.88 o
  -7  13   2          3.99         25.22        16.82 o
  -6  13   2         30.43         41.05        24.80 o
  -5  13   2       2046.58       1902.21        53.45 o
  -4  13   2         26.69         19.22        14.47 o
  -3  13   2       4526.90       4452.58        75.32 o
  -2  13   2         11.77         11.00        12.68 o
  -1  13   2       1282.82       1252.86        39.46 o
   0  13   2        211.13        235.47        20.42 o
   1  13   2       4389.46       4137.58        71.18 o
   2  13   2        381.42        362.24        27.71 o
   3  13   2         79.72         94.05        19.35 o
   4  13   2        446.09        371.80        40.98 o
   5  13   2        243.14        274.29        26.49 o
   6  13   2        862.36        797.07        41.47 o
   7  13   2       1303.78       1374.02        63.29 o
   8  13   2         67.79         76.72        25.23 o
   9  13   2       1177.36       1143.80        58.97 o
  10  13   2        716.16        749.54        50.52 o
  11  13   2        507.51        565.16        39.85 o
  12  13   2        477.76        521.37        40.13 o
  13  13   2        787.82        817.55        55.83 o
 -12  14   2        295.62        423.16        42.38 o
 -11  14   2       1359.71       1516.59        69.52 o
 -10  14   2         15.37         27.17        24.96 o
  -9  14   2        716.27        823.98        51.74 o
  -8  14   2       1553.78       1578.06        65.30 o
  -7  14   2         10.59         25.03        19.03 o
  -6  14   2       1442.01       1527.59        52.95 o
  -5  14   2         14.51         15.23        16.49 o
  -4  14   2       3393.93       3251.21        72.55 o
  -3  14   2       1649.97       1578.60        61.12 o
  -2  14   2       3778.55       3764.85        70.03 o
  -1  14   2        909.88        942.33        37.33 o
   0  14   2         68.56         95.48        16.56 o
   1  14   2       2616.37       2448.72        61.15 o
   2  14   2         32.84         55.12        17.99 o
   3  14   2       3646.79       3548.49        76.80 o
   4  14   2       1739.99       1823.83        55.07 o
   5  14   2       1080.74       1169.21        49.29 o
   6  14   2       1722.36       1714.62        56.36 o
   7  14   2       1566.85       1667.77        57.18 o
   8  14   2       1758.14       1849.40        74.78 o
   9  14   2        107.65        124.41        46.90 o
  10  14   2       1372.40       1345.28        66.82 o
  11  14   2        392.86        425.21        47.81 o
  12  14   2        276.96        312.39        39.18 o
 -11  15   2         11.51         38.16        27.51 o
 -10  15   2       1578.22       1575.85        72.26 o
  -9  15   2          5.63         30.86        25.59 o
  -8  15   2       1455.32       1436.62        65.99 o
  -7  15   2          2.67         15.60        19.63 o
  -6  15   2        471.14        468.55        34.48 o
  -5  15   2         15.55         70.37        22.64 o
  -4  15   2        371.92        446.60        33.33 o
  -3  15   2        156.49        165.91        23.65 o
  -2  15   2        395.35        352.71        26.04 o
  -1  15   2        748.19        733.87        48.99 o
   0  15   2        678.78        649.44        43.31 o
   1  15   2        526.34        624.20        37.99 o
   2  15   2       4101.47       3899.03       101.36 o
   3  15   2       2552.76       2542.71        66.50 o
   4  15   2       1920.07       1915.42        58.97 o
   5  15   2       1837.06       1829.28        60.65 o
   6  15   2       2200.82       2080.98        61.86 o
   7  15   2        432.15        464.45        37.44 o
   8  15   2       1001.55        988.27        74.94 o
   9  15   2         86.78        139.41        32.08 o
  10  15   2          1.47          2.41        26.44 o
  -9  16   2        870.42        920.27        63.53 o
  -8  16   2       1135.97       1157.70        73.48 o
  -7  16   2          1.76         42.47        26.24 o
  -6  16   2       1193.65       1303.49        55.60 o
  -5  16   2        341.85        334.04        30.80 o
  -4  16   2       1106.08       1241.28        53.60 o
  -3  16   2        106.84        216.55        35.66 o
  -2  16   2        850.63        956.61        53.54 o
  -1  16   2        267.48        261.97        26.71 o
   0  16   2       1851.08       1909.65       101.13 o
   1  16   2        104.79        185.84        24.19 o
   2  16   2        262.06        331.93        30.11 o
   3  16   2       1142.40       1152.98        52.03 o
   4  16   2        545.16        518.09        41.46 o
   5  16   2        509.79        508.98        37.21 o
   6  16   2          3.12        -12.98        20.19 o
   7  16   2        565.30        666.23        58.40 o
   8  16   2       2092.79       2209.07        80.89 o
   9  16   2         54.39        145.91        33.37 o
  -7  17   2        729.09        846.73        56.54 o
  -6  17   2       1060.49       1016.37        52.81 o
  -5  17   2       1167.24       1123.63        54.18 o
  -4  17   2       1075.76       1113.23        60.06 o
  -3  17   2       1894.50       2002.57        70.90 o
  -2  17   2        519.20        628.38        45.20 o
  -1  17   2       1274.96       1268.59        64.90 o
   0  17   2         88.47        144.50        27.72 o
   1  17   2       1567.03       1555.98        67.87 o
   2  17   2         36.35         72.85        21.27 o
   3  17   2        101.38        153.13        25.32 o
   4  17   2        270.76        242.98        29.54 o
   5  17   2         35.64         61.86        23.72 o
   6  17   2        100.71        124.75        31.63 o
   7  17   2       1067.74       1015.06        62.82 o
  -4  18   2       1001.31        979.09        58.53 o
  -3  18   2        184.52        222.92        34.98 o
  -2  18   2         65.94        151.86        28.89 o
  -1  18   2          7.96        115.61        26.25 o
   0  18   2        332.59        369.87        38.04 o
   1  18   2        237.07        349.32        35.77 o
   2  18   2        439.10        498.17        42.63 o
   3  18   2        133.77        239.74        28.89 o
   4  18   2         34.10         91.29        25.32 o
 -17   0   3       2671.39       2677.11        92.83 o
 -15   0   3        678.68        714.89        51.66 o
 -13   0   3       5623.01       5355.08       119.59 o
 -11   0   3      18000.86      17033.17       264.91 o
  -9   0   3       6200.92       6345.98       117.51 o
  -7   0   3       9731.91       9278.46       147.25 o
  -5   0   3         45.60         58.87         7.54 o
  -3   0   3      27154.59      29635.22       330.76 o
  -1   0   3      15056.65      16404.51       214.78 o
   1   0   3       9854.32      11190.47       130.25 o
   3   0   3      33414.24      37416.92       367.69 o
   5   0   3      71047.95      81510.92       895.89 o
   7   0   3       3181.07       3265.11        71.39 o
   9   0   3        282.06        264.68        18.34 o
  11   0   3       8653.44       8214.98       152.30 o
  13   0   3        551.39        549.18        41.79 o
  15   0   3       1015.01       1069.96        60.31 o
  17   0   3       4693.38       4771.66       189.48 o
 -18   1   3        152.24        181.85        25.92 o
 -17   1   3       1143.30       1144.05        48.11 o
 -16   1   3        647.82        598.40        35.17 o
 -15   1   3       1492.81       1454.24        46.83 o
 -14   1   3       1662.43       1638.62        46.38 o
 -13   1   3        128.78        142.96        18.19 o
 -12   1   3       3127.81       3041.83        58.12 o
 -11   1   3        604.16        585.44        27.19 o
 -10   1   3        554.53        508.88        24.28 o
  -9   1   3         91.16         96.38        12.49 o
  -8   1   3      12089.82      11908.83       118.07 o
  -7   1   3       9259.37       9769.42        97.86 o
  -6   1   3       4625.20       4456.90        51.23 o
  -5   1   3      20449.43      21600.11       190.67 o
  -4   1   3       6880.55       7367.09        61.08 o
  -3   1   3      36394.64      39532.70       304.88 o
  -2   1   3       8706.44       8802.86        69.17 o
  -1   1   3        890.92        883.20        11.13 o
   0   1   3       3353.90       3416.52        29.72 o
   1   1   3        353.45        373.87         7.63 o
   2   1   3        123.84        134.49         6.01 o
   3   1   3       5715.27       6202.47        60.47 o
   4   1   3      26327.20      29061.55       249.52 o
   5   1   3       4887.77       5521.90        54.91 o
   6   1   3       9238.72      10501.74        88.47 o
   7   1   3         23.17         25.27         5.51 o
   8   1   3       2204.65       2311.42        33.01 o
   9   1   3       1349.46       1425.31        26.21 o
  10   1   3       3555.71       3515.86        55.43 o
  11   1   3         64.04         67.41        14.18 o
  12   1   3        777.91        864.64        42.71 o
  13   1   3        310.35        349.07        29.19 o
  14   1   3         40.36         39.60        15.08 o
  15   1   3        266.22        261.95        27.79 o
  16   1   3        771.44        767.62        44.37 o
  17   1   3        736.30        630.40        53.29 o
  18   1   3          1.73         43.18        27.12 o
 -18   2   3       3159.59       2827.46        77.71 o
 -17   2   3         53.59         75.43        26.66 o
 -16   2   3        969.31       1062.08        44.75 o
 -15   2   3       1043.14        993.71        41.37 o
 -14   2   3       1495.32       1537.34        45.37 o
 -13   2   3         81.95        121.25        17.77 o
 -12   2   3         56.24         65.52        14.77 o
 -11   2   3       3557.87       3347.24        81.09 o
 -10   2   3         39.20         27.16         8.80 o
  -9   2   3          6.32          0.12         7.49 o
  -8   2   3       4919.35       4619.87        61.09 o
  -7   2   3      10538.16      10921.37       108.55 o
  -6   2   3      30802.76      31761.21       276.97 o
  -5   2   3       3385.50       3372.96        37.08 o
  -4   2   3      24893.85      26061.07       209.66 o
  -3   2   3      10610.93      11620.26        98.06 o
  -2   2   3      72317.52      77785.33       600.56 o
  -1   2   3       5472.16       5717.40        50.87 o
   0   2   3       9566.88      10555.20        87.55 o
   1   2   3      20524.43      23400.26       198.27 o
   2   2   3       9070.56      10059.04        91.90 o
   3   2   3          0.25          3.58         4.45 o
   4   2   3       2915.03       3506.08        37.80 o
   5   2   3         67.99         77.84         6.81 o
   6   2   3       4582.18       4169.20        46.16 o
   7   2   3        485.01        430.29        14.21 o
   8   2   3       5313.71       5312.38        53.59 o
   9   2   3        616.55        649.35        18.70 o
  10   2   3      13937.05      13999.42       143.21 o
  11   2   3          2.27        -10.76        10.76 o
  12   2   3        841.85        898.04        34.59 o
  13   2   3        901.39        908.95        36.47 o
  14   2   3        271.25        308.02        31.32 o
  15   2   3       1132.26       1126.97        49.74 o
  16   2   3        336.00        433.84        35.52 o
  17   2   3        105.50        129.35        26.84 o
  18   2   3        845.17        834.06        57.16 o
 -18   3   3        295.10        389.45        36.14 o
 -17   3   3        553.83        574.30        61.44 o
 -16   3   3        117.77        134.76        20.99 o
 -15   3   3       2836.96       2762.30        88.16 o
 -14   3   3        350.86        351.72        26.01 o
 -13   3   3        433.88        374.68        25.99 o
 -12   3   3       4130.08       3942.83       123.42 o
 -11   3   3       2031.42       1998.44        49.47 o
 -10   3   3       3151.05       2974.67        46.82 o
  -9   3   3       3490.00       3456.66        49.70 o
  -8   3   3       3961.18       4175.81        54.43 o
  -7   3   3      23016.02      24325.88       219.82 o
  -6   3   3       1757.18       1898.83        28.69 o
  -5   3   3      30258.74      32128.37       274.44 o
  -4   3   3       8333.42       9276.56        82.98 o
  -3   3   3      10344.34      10847.36        93.52 o
  -2   3   3       8777.40       9226.83        80.07 o
  -1   3   3      16838.22      17953.24       146.04 o
   0   3   3      12051.12      12255.55       102.15 o
   1   3   3      10050.14      10942.25        98.99 o
   2   3   3        807.35        779.92        15.38 o
   3   3   3        155.77        185.32         9.21 o
   4   3   3       5012.73       5240.57        60.58 o
   5   3   3        968.57        800.85        18.74 o
   6   3   3       1881.74       1777.65        26.66 o
   7   3   3      10465.40      10880.73       101.22 o
   8   3   3         23.42         57.62         8.08 o
   9   3   3       3559.80       3459.35        40.92 o
  10   3   3         14.70         -0.25         9.38 o
  11   3   3       3532.32       3462.01        61.11 o
  12   3   3       1326.84       1393.28        45.84 o
  13   3   3         16.01         10.36        15.23 o
  14   3   3       2720.63       2674.35        66.64 o
  15   3   3         16.56         21.12        18.40 o
  16   3   3        511.99        527.79        45.27 o
  17   3   3       1167.47       1211.64        56.74 o
  18   3   3        392.11        421.69        42.39 o
 -18   4   3        524.97        584.69        41.83 o
 -17   4   3         63.19        103.82        34.03 o
 -16   4   3        248.78        268.73        32.49 o
 -15   4   3        177.46        170.67        21.43 o
 -14   4   3       3106.41       2982.59        62.62 o
 -13   4   3       6391.56       6029.74        92.61 o
 -12   4   3         42.23         42.07        14.44 o
 -11   4   3      10634.46      10528.40       142.54 o
 -10   4   3       2915.14       2795.72        52.55 o
  -9   4   3       3860.38       3586.80        51.92 o
  -8   4   3        136.26        195.62        13.60 o
  -7   4   3          2.37         12.70         6.74 o
  -6   4   3        681.62        691.69        17.15 o
  -5   4   3        284.27        286.67        11.71 o
  -4   4   3        501.98        521.33        13.86 o
  -3   4   3        760.97        807.33        15.87 o
  -2   4   3       7372.02       7229.64        66.53 o
  -1   4   3       7814.26       7747.99        69.60 o
   0   4   3          9.30          9.30         4.05 o
   1   4   3      19105.57      19656.28       161.07 o
   2   4   3         11.93         27.21         6.16 o
   3   4   3        414.56        363.20        12.34 o
   4   4   3         55.51         96.43         8.44 o
   5   4   3       6471.38       6524.95        68.69 o
   6   4   3       1632.73       1582.50        25.60 o
   7   4   3       3218.30       3269.41        41.54 o
   8   4   3        221.68        208.66        12.13 o
   9   4   3        117.78        131.91        10.97 o
  10   4   3        635.46        705.94        24.88 o
  11   4   3       2819.93       2762.48        60.61 o
  12   4   3        732.86        801.29        38.04 o
  13   4   3       6714.33       6464.54       109.24 o
  14   4   3        305.60        350.08        29.99 o
  15   4   3       1228.60       1259.54        64.83 o
  16   4   3        326.08        330.62        32.81 o
  17   4   3       1512.27       1556.21        63.67 o
 -18   5   3          0.08         24.29        31.86 o
 -17   5   3        195.23        233.24        35.29 o
 -16   5   3        192.46        229.71        42.73 o
 -15   5   3         25.71         44.13        17.73 o
 -14   5   3       1345.11       1386.74        53.20 o
 -13   5   3         17.79         19.65        13.58 o
 -12   5   3      15755.66      15626.83       238.59 o
 -11   5   3         27.87         52.47        17.65 o
 -10   5   3       4166.01       3997.24        58.47 o
  -9   5   3       4760.43       4623.04        64.64 o
  -8   5   3       5508.84       5424.73        60.95 o
  -7   5   3       2707.26       2410.85        34.68 o
  -6   5   3        692.46        704.90        18.25 o
  -5   5   3       8647.62       8780.76        83.53 o
  -4   5   3       1147.12       1003.56        22.28 o
  -3   5   3       9070.50       9172.49        84.16 o
  -2   5   3       2038.72       1840.58        26.83 o
  -1   5   3       1992.61       2049.91        26.33 o
   0   5   3      17135.32      17358.94       156.49 o
   1   5   3        121.82        109.59         8.74 o
   2   5   3       3319.09       3085.80        46.69 o
   3   5   3       4582.33       4752.91        53.51 o
   4   5   3      14652.59      15221.19       141.50 o
   5   5   3       1838.85       1613.77        48.93 o
   6   5   3       6070.84       6377.72        66.06 o
   7   5   3      10754.98      11005.26       104.17 o
   8   5   3       1548.06       1546.91        28.28 o
   9   5   3      12538.05      12666.34       141.48 o
  10   5   3         18.46         17.42        11.63 o
  11   5   3       5144.87       4891.32        88.48 o
  12   5   3       2764.35       2644.78        67.29 o
  13   5   3       1445.56       1478.80        51.42 o
  14   5   3        467.05        417.67        38.76 o
  15   5   3        422.55        429.95        34.24 o
  16   5   3       2184.35       2325.54       112.32 o
  17   5   3        800.33        857.39        74.62 o
 -17   6   3        125.52        128.30        25.17 o
 -16   6   3        148.86        197.96        25.93 o
 -15   6   3         81.62         98.40        21.22 o
 -14   6   3        308.01        345.38        29.70 o
 -13   6   3       4964.27       4842.48        81.60 o
 -12   6   3        647.10        638.60        30.97 o
 -11   6   3       5431.61       5357.13        74.15 o
 -10   6   3        258.26        301.39        19.04 o
  -9   6   3       1251.31       1245.25        38.06 o
  -8   6   3       1887.32       1781.21        31.21 o
  -7   6   3        355.57        304.02        14.52 o
  -6   6   3       5825.48       5589.48        61.41 o
  -5   6   3        688.01        510.28        16.19 o
  -4   6   3       4510.95       4083.21        47.01 o
  -3   6   3        611.15        718.00        17.05 o
  -2   6   3         95.11         35.87         7.21 o
  -1   6   3        727.22        823.13        17.14 o
   0   6   3       2045.90       1899.59        29.51 o
   1   6   3        511.26        641.17        17.09 o
   2   6   3          0.10          6.96         5.92 o
   3   6   3          7.16          4.47         5.62 o
   4   6   3       2797.54       2493.30        36.32 o
   5   6   3       1848.43       1726.86        30.47 o
   6   6   3       2769.07       2400.12        38.40 o
   7   6   3        419.21        445.43        16.30 o
   8   6   3       4560.61       4553.66        65.06 o
   9   6   3       2451.64       2469.20        48.46 o
  10   6   3       1511.92       1564.87        39.79 o
  11   6   3       1979.73       1915.07        45.30 o
  12   6   3       1000.53        994.14        42.10 o
  13   6   3         44.54         23.85        16.72 o
  14   6   3         40.43         63.47        18.79 o
  15   6   3        587.65        598.19        39.30 o
  16   6   3         31.57        102.21        26.00 o
  17   6   3        853.33        970.48        59.71 o
 -17   7   3        957.91       1035.96        60.86 o
 -16   7   3        298.17        292.42        30.33 o
 -15   7   3         94.13        112.33        28.61 o
 -14   7   3        607.91        709.22        40.18 o
 -13   7   3        294.11        348.08        39.83 o
 -12   7   3         27.92         61.87        14.77 o
 -11   7   3         29.35         41.10        12.81 o
 -10   7   3        576.19        627.68        25.87 o
  -9   7   3          3.82          4.33        10.08 o
  -8   7   3         22.54         20.19         9.05 o
  -7   7   3       3449.96       3276.49        45.02 o
  -6   7   3        609.13        683.32        20.04 o
  -5   7   3      13809.34      14402.08       130.39 o
  -4   7   3       4149.07       4126.24        48.88 o
  -3   7   3      16637.20      17482.99       151.80 o
  -2   7   3       8763.61       9100.64        86.12 o
  -1   7   3       2116.14       1991.13        27.95 o
   0   7   3      30971.50      32588.53       286.13 o
   1   7   3          6.87         -6.67         6.67 o
   2   7   3      19376.43      19315.41       178.70 o
   3   7   3       1020.87        930.05        22.09 o
   4   7   3      10376.72      10722.86       100.03 o
   5   7   3       4333.11       4276.41        64.97 o
   6   7   3       7242.91       7215.78        82.24 o
   7   7   3       4673.51       4712.14        62.14 o
   8   7   3         19.73         17.99         9.75 o
   9   7   3       2416.74       2501.38        49.80 o
  10   7   3         49.15         43.67        13.77 o
  11   7   3       1446.55       1411.66        44.37 o
  12   7   3        222.19        251.52        24.30 o
  13   7   3         33.63         28.67        20.84 o
  14   7   3        763.88        760.91        49.38 o
  15   7   3        254.18        285.31        33.73 o
  16   7   3         26.67         76.67        26.66 o
 -17   8   3        255.85        306.80        37.31 o
 -16   8   3         91.20        108.04        28.00 o
 -15   8   3       2377.26       2218.27        73.17 o
 -14   8   3         33.76         22.78        20.81 o
 -13   8   3       2293.02       2170.25        58.88 o
 -12   8   3        504.73        547.69        33.61 o
 -11   8   3       1144.77       1151.47        34.66 o
 -10   8   3       2432.40       2347.97        45.56 o
  -9   8   3       2443.14       2348.20        44.46 o
  -8   8   3         78.23         78.84        11.64 o
  -7   8   3        464.10        462.00        22.82 o
  -6   8   3       6269.81       6289.56        70.21 o
  -5   8   3        104.23        129.38        11.38 o
  -4   8   3       5440.76       5593.02        62.27 o
  -3   8   3       6774.66       6620.55        69.50 o
  -2   8   3       9939.27      10102.62        95.85 o
  -1   8   3      10038.33       9422.30        98.45 o
   0   8   3        727.54        781.73        21.58 o
   1   8   3      32724.13      32471.04       288.30 o
   2   8   3         20.02         12.88         8.83 o
   3   8   3      22977.87      22716.08       210.16 o
   4   8   3        529.96        569.96        21.63 o
   5   8   3       8668.85       8257.00        83.92 o
   6   8   3        886.67        919.14        30.11 o
   7   8   3       4581.84       4365.69        67.68 o
   8   8   3        171.58        173.25        17.46 o
   9   8   3       1469.71       1513.55        46.02 o
  10   8   3        460.58        460.79        30.38 o
  11   8   3       1402.70       1379.71        48.82 o
  12   8   3        185.14        251.57        29.58 o
  13   8   3       2519.34       2414.71       109.86 o
  14   8   3        760.41        807.39        51.73 o
  15   8   3       1890.97       1845.84        75.39 o
  16   8   3         16.12        101.43        36.39 o
 -16   9   3         62.67        124.10        57.58 o
 -15   9   3        155.20        241.71        49.95 o
 -14   9   3        495.39        438.44        54.63 o
 -13   9   3        118.76        156.35        26.68 o
 -12   9   3        488.96        466.07        37.18 o
 -11   9   3         21.14          8.61        15.64 o
 -10   9   3        164.14        180.01        24.28 o
  -9   9   3       2830.99       2701.05        48.85 o
  -8   9   3       2842.86       2802.65        44.47 o
  -7   9   3       2083.06       1903.39        38.79 o
  -6   9   3        463.22        465.24        18.96 o
  -5   9   3        279.13        289.30        15.40 o
  -4   9   3        927.42        961.37        23.24 o
  -3   9   3        724.20        745.84        20.30 o
  -2   9   3       1592.03       1480.98        26.55 o
  -1   9   3       1652.31       1670.29        31.92 o
   0   9   3       5166.01       4765.72        61.10 o
   1   9   3        677.67        754.55        22.70 o
   2   9   3      12090.53      11439.45       118.79 o
   3   9   3       2083.95       2061.08        37.08 o
   4   9   3       7128.93       6986.00        82.22 o
   5   9   3        323.61        335.09        21.09 o
   6   9   3        208.22        208.25        20.50 o
   7   9   3       2049.68       1886.36        58.52 o
   8   9   3       4802.08       4610.24        73.48 o
   9   9   3       1779.53       1740.18        49.80 o
  10   9   3       2246.83       2097.21        56.43 o
  11   9   3         23.80         27.04        18.56 o
  12   9   3        631.87        664.48        45.22 o
  13   9   3        421.39        524.96        41.74 o
  14   9   3       1114.18       1102.88        60.80 o
  15   9   3        113.69        154.63        29.76 o
 -16  10   3        329.12        347.24        38.75 o
 -15  10   3        553.55        510.03        45.10 o
 -14  10   3        187.71        261.82        33.71 o
 -13  10   3          0.63         48.72        22.26 o
 -12  10   3         47.22         83.53        22.85 o
 -11  10   3        614.09        664.77        36.94 o
 -10  10   3       1160.88       1206.84        45.99 o
  -9  10   3          6.55          8.51        14.82 o
  -8  10   3       7039.23       7113.17       100.54 o
  -7  10   3          2.64          9.09        11.63 o
  -6  10   3       9696.73       9291.66       106.43 o
  -5  10   3       2075.01       2044.46        42.78 o
  -4  10   3      11080.26      10711.43       228.55 o
  -3  10   3        297.20        271.23        14.17 o
  -2  10   3       1285.03       1233.07        28.96 o
  -1  10   3       2258.27       2090.74        40.33 o
   0  10   3       1753.45       1561.09        38.71 o
   1  10   3       1525.23       1399.81        30.79 o
   2  10   3         91.09        103.64        12.65 o
   3  10   3       2887.59       2600.04        48.70 o
   4  10   3        558.56        575.26        26.27 o
   5  10   3        777.87        807.93        30.91 o
   6  10   3       3296.55       3152.46        58.26 o
   7  10   3        576.35        586.36        28.81 o
   8  10   3      11016.52      10354.89       130.64 o
   9  10   3       1651.31       1779.77        57.55 o
  10  10   3       9256.53       9059.05       140.37 o
  11  10   3        391.42        430.18        32.50 o
  12  10   3       3457.80       3508.78       124.68 o
  13  10   3          5.19         29.15        23.54 o
  14  10   3       2330.65       2255.86        77.70 o
  15  10   3        128.88        133.76        30.66 o
 -15  11   3        328.83        400.73        48.65 o
 -14  11   3         36.82         71.22        25.95 o
 -13  11   3         28.55         40.26        27.74 o
 -12  11   3         12.22         54.75        26.85 o
 -11  11   3        140.30        109.34        23.98 o
 -10  11   3       1108.62       1200.91        55.82 o
  -9  11   3       6394.44       6202.36       106.13 o
  -8  11   3         32.69         54.71        21.13 o
  -7  11   3       4882.74       4568.07        67.68 o
  -6  11   3          3.73        -10.12        10.80 o
  -5  11   3      12165.17      11754.63       141.23 o
  -4  11   3         43.69         72.58        14.58 o
  -3  11   3       6782.87       6457.90        98.54 o
  -2  11   3        302.59        332.25        22.45 o
  -1  11   3        209.66        228.74        20.99 o
   0  11   3       3383.99       3080.87        56.01 o
   1  11   3       1075.08       1062.41        30.35 o
   2  11   3         96.58         73.16        16.43 o
   3  11   3       2845.87       2728.60        52.65 o
   4  11   3       1739.76       1726.85        55.36 o
   5  11   3       1466.38       1356.61        38.31 o
   6  11   3        157.10        138.82        17.52 o
   7  11   3       5311.62       5205.04        82.64 o
   8  11   3         41.52         49.77        15.06 o
   9  11   3       7689.74       7622.78       123.10 o
  10  11   3          0.19         17.16        17.91 o
  11  11   3       3233.11       3159.86        75.45 o
  12  11   3        220.49        225.61        27.15 o
  13  11   3       1973.70       2040.40        75.35 o
  14  11   3        689.25        729.66        53.46 o
 -14  12   3         48.00        137.97        29.72 o
 -13  12   3        430.12        573.60        45.51 o
 -12  12   3        177.65        232.61        27.19 o
 -11  12   3       4070.43       4164.90        87.85 o
 -10  12   3        157.13        243.34        30.13 o
  -9  12   3       1394.99       1522.59        81.21 o
  -8  12   3        212.21        274.28        30.09 o
  -7  12   3        217.08        238.49        29.40 o
  -6  12   3         10.74         11.24        13.63 o
  -5  12   3         10.65         10.28        13.81 o
  -4  12   3        797.49        692.77        31.53 o
  -3  12   3       1507.36       1484.91        53.68 o
  -2  12   3        364.88        327.77        22.84 o
  -1  12   3       1917.61       1923.08        58.46 o
   0  12   3        343.98        338.47        23.05 o
   1  12   3       6549.80       6742.40        94.95 o
   2  12   3        197.71        184.43        21.27 o
   3  12   3       3271.06       3117.86        66.90 o
   4  12   3         45.55         68.38        17.42 o
   5  12   3       2075.10       2118.52        58.40 o
   6  12   3          7.12         14.71        13.40 o
   7  12   3       2495.22       2364.97        53.83 o
   8  12   3        551.68        568.21        31.58 o
   9  12   3          3.62          6.78        17.65 o
  10  12   3       1511.47       1368.46        54.13 o
  11  12   3         38.16         76.58        27.60 o
  12  12   3        574.87        620.10        42.11 o
  13  12   3       1812.00       1927.04        78.36 o
 -13  13   3         22.62        111.02        35.42 o
 -12  13   3       1470.77       1561.43        75.52 o
 -11  13   3        167.76        242.98        33.65 o
 -10  13   3       3571.68       3553.28        92.21 o
  -9  13   3          0.08         26.11        22.04 o
  -8  13   3        104.88        143.32        24.92 o
  -7  13   3        117.72         96.89        19.82 o
  -6  13   3        212.01        249.39        26.45 o
  -5  13   3         34.39         45.81        15.11 o
  -4  13   3       2521.94       2455.91        53.97 o
  -3  13   3        196.83        198.15        21.62 o
  -2  13   3       8146.10       7992.72       110.20 o
  -1  13   3         81.24         99.92        21.68 o
   0  13   3       5647.17       5313.02        83.24 o
   1  13   3         57.79         57.87        17.06 o
   2  13   3       8817.61       8497.58       127.93 o
   3  13   3        136.21        168.61        21.99 o
   4  13   3       3878.88       3687.68        76.93 o
   5  13   3        160.37        189.05        22.86 o
   6  13   3       1747.91       1751.63        54.25 o
   7  13   3        388.65        428.51        33.10 o
   8  13   3       1533.37       1519.48        64.40 o
   9  13   3         61.80         86.47        26.53 o
  10  13   3        114.96        126.10        23.99 o
  11  13   3          0.03          9.52        24.16 o
  12  13   3        559.02        589.82        41.83 o
 -12  14   3        358.94        426.76        42.33 o
 -11  14   3         93.75        173.13        32.97 o
 -10  14   3          4.45         45.29        25.91 o
  -9  14   3          5.46         66.62        24.60 o
  -8  14   3        208.20        219.87        30.89 o
  -7  14   3        735.31        774.88        41.65 o
  -6  14   3         24.24         27.17        17.13 o
  -5  14   3       1242.67       1306.16        50.02 o
  -4  14   3       2056.81       1962.78        50.24 o
  -3  14   3       1231.21       1308.35        43.40 o
  -2  14   3        386.40        396.31        27.33 o
  -1  14   3       1197.06       1199.03        40.83 o
   0  14   3        223.38        230.89        26.95 o
   1  14   3       2795.61       2856.60        67.09 o
   2  14   3         72.95         68.00        20.29 o
   3  14   3       1547.52       1563.51        52.81 o
   4  14   3        623.68        657.17        38.73 o
   5  14   3        566.76        653.95        39.37 o
   6  14   3        901.00        880.14        45.35 o
   7  14   3       2218.39       2183.19        62.30 o
   8  14   3       1361.20       1442.95        66.02 o
   9  14   3         11.66          3.05        24.26 o
  10  14   3         87.32        114.39        29.85 o
  11  14   3          0.25         42.10        27.72 o
 -11  15   3        117.44        149.11        33.04 o
 -10  15   3         31.51         43.41        28.71 o
  -9  15   3       1546.20       1552.54        69.01 o
  -8  15   3        441.62        570.86        48.08 o
  -7  15   3       2776.94       2767.76        88.01 o
  -6  15   3        223.95        235.06        26.17 o
  -5  15   3       5816.10       5515.68       103.02 o
  -4  15   3          9.37          7.22        18.77 o
  -3  15   3       4995.48       4784.16        84.19 o
  -2  15   3        218.70        283.34        24.44 o
  -1  15   3       4637.43       4127.93        85.00 o
   0  15   3        384.87        399.83        30.89 o
   1  15   3        120.58        166.11        23.19 o
   2  15   3        587.63        542.96        35.93 o
   3  15   3       1639.86       1574.82        56.66 o
   4  15   3        132.49        179.13        25.13 o
   5  15   3       1692.64       1689.76        62.76 o
   6  15   3          6.98         17.56        19.20 o
   7  15   3       4931.41       4745.86        98.46 o
   8  15   3        115.76        108.47        33.55 o
   9  15   3       2307.48       2251.90       124.86 o
  10  15   3         34.22         45.33        33.16 o
  -9  16   3        306.43        393.42        41.23 o
  -8  16   3        996.69       1051.55        63.60 o
  -7  16   3        469.97        624.25        54.78 o
  -6  16   3       1435.65       1389.19        56.64 o
  -5  16   3        293.18        324.20        31.69 o
  -4  16   3       1991.08       1942.85        60.20 o
  -3  16   3         54.80        104.62        24.40 o
  -2  16   3        620.69        534.20        41.25 o
  -1  16   3        227.81        339.36        40.94 o
   0  16   3        515.14        492.14        34.54 o
   1  16   3        371.66        458.44        37.60 o
   2  16   3        110.03        154.57        23.81 o
   3  16   3        467.58        521.98        37.29 o
   4  16   3       1860.87       1835.71        61.88 o
   5  16   3        108.02        110.71        24.58 o
   6  16   3       1518.06       1512.08        60.52 o
   7  16   3          0.50        -12.92        25.67 o
   8  16   3       1726.84       1821.48        81.83 o
  -7  17   3        160.65        203.80        32.98 o
  -6  17   3       1808.28       1836.76        64.41 o
  -5  17   3         16.95         92.69        25.23 o
  -4  17   3         73.01         95.93        27.22 o
  -3  17   3          0.07         -6.51        34.32 o
  -2  17   3         78.57        203.65        28.64 o
  -1  17   3        376.50        353.47        34.73 o
   0  17   3       1552.63       1493.25        58.71 o
   1  17   3        227.30        253.23        28.91 o
   2  17   3       2040.57       2123.67        63.63 o
   3  17   3        182.79        214.03        27.02 o
   4  17   3        798.22        782.35        47.23 o
   5  17   3         36.12         40.41        24.34 o
   6  17   3        375.23        381.25        35.46 o
  -4  18   3        109.32        111.21        29.53 o
  -3  18   3        663.83        642.78        47.06 o
  -2  18   3          8.66         57.90        24.19 o
  -1  18   3        549.98        542.10        44.51 o
   0  18   3        156.94        182.17        30.83 o
   1  18   3       1772.95       1784.40        65.12 o
   2  18   3        235.66        257.82        33.90 o
   3  18   3       1641.07       1815.65        75.41 o
 -18   0   4        372.39        406.74        46.11 o
 -16   0   4         68.91         60.17        26.26 o
 -14   0   4       1278.19       1257.40       145.80 o
 -12   0   4         94.81         80.96        25.32 o
 -10   0   4        589.48        509.85        34.38 o
  -8   0   4      11694.59      11728.88       183.75 o
  -6   0   4      30001.43      32116.91       366.02 o
  -4   0   4       4134.68       4224.71        75.12 o
  -2   0   4        519.46        547.75        14.12 o
   0   0   4      16496.85      18763.00       213.02 o
   2   0   4       5000.62       5183.63        69.22 o
   4   0   4       3183.23       2973.11        42.15 o
   6   0   4       2816.37       2602.97        47.65 o
   8   0   4       5701.63       6301.34        94.62 o
  10   0   4       2292.93       2382.89        96.70 o
  12   0   4        298.04        331.92        40.61 o
  14   0   4       1289.19       1182.93        76.53 o
  16   0   4       4177.30       4052.21       143.77 o
  18   0   4       3464.20       3269.11       137.05 o
 -18   1   4        856.32        963.37        47.27 o
 -17   1   4        285.04        303.67        28.23 o
 -16   1   4       1524.09       1601.70        57.51 o
 -15   1   4       3899.43       3703.49        81.30 o
 -14   1   4       3740.05       3650.44        69.62 o
 -13   1   4        360.03        388.23        25.60 o
 -12   1   4       9998.81       9554.71       122.57 o
 -11   1   4          7.58         10.48        11.22 o
 -10   1   4       2344.72       2224.55        44.86 o
  -9   1   4       1914.81       1768.05        37.66 o
  -8   1   4       6803.38       6602.71        73.60 o
  -7   1   4      20180.59      20902.52       190.11 o
  -6   1   4        462.03        443.24        14.73 o
  -5   1   4       4787.78       4487.39        42.11 o
  -4   1   4        104.87         72.81         5.41 o
  -3   1   4       1761.72       1840.64        28.73 o
  -2   1   4      29686.35      31546.28       232.59 o
  -1   1   4      12358.61      14145.44       114.80 o
   0   1   4      64162.44      71381.02       585.52 o
   1   1   4       5213.89       6028.96        57.61 o
   2   1   4        383.57        386.52         9.37 o
   3   1   4       2581.11       2580.33        29.52 o
   4   1   4      13426.16      14469.59       123.00 o
   5   1   4       4071.54       3857.72        45.38 o
   6   1   4       2358.19       2631.90        31.40 o
   7   1   4        568.92        613.00        15.38 o
   8   1   4         71.44         82.05         8.77 o
   9   1   4        646.58        651.54        19.51 o
  10   1   4        387.26        362.01        20.20 o
  11   1   4        779.03        735.79        42.92 o
  12   1   4       2414.28       2204.64        49.14 o
  13   1   4        429.15        399.00        26.23 o
  14   1   4          3.33         12.34        16.25 o
  15   1   4         20.97         39.32        19.33 o
  16   1   4       1333.15       1340.90        63.64 o
  17   1   4       1186.08       1234.51        65.05 o
  18   1   4         93.03         72.55        29.71 o
 -18   2   4        300.88        323.34        31.97 o
 -17   2   4        747.03        683.85        38.51 o
 -16   2   4         77.73        118.17        20.59 o
 -15   2   4        500.18        541.15        32.43 o
 -14   2   4        120.50        103.64        18.32 o
 -13   2   4       7774.96       7563.78       124.36 o
 -12   2   4       2118.99       2014.23        50.72 o
 -11   2   4        655.97        629.90        29.56 o
 -10   2   4        327.72        320.90        16.29 o
  -9   2   4       6373.32       6214.75        73.13 o
  -8   2   4        831.18        849.09        21.75 o
  -7   2   4       3176.70       3068.80        42.02 o
  -6   2   4         60.38         24.20         5.86 o
  -5   2   4        103.71         86.67         7.42 o
  -4   2   4       1113.12       1133.89        18.14 o
  -3   2   4         30.94         52.55         5.58 o
  -2   2   4       1723.06       1778.98        22.13 o
  -1   2   4       2354.77       2357.66        26.39 o
   0   2   4        548.75        617.11        15.26 o
   1   2   4      15063.42      16135.43       132.10 o
   2   2   4        100.72        121.30         7.48 o
   3   2   4       5529.99       5851.33        60.25 o
   4   2   4        162.21        186.70         8.92 o
   5   2   4        381.27        470.49        13.49 o
   6   2   4       4501.29       5009.75        53.83 o
   7   2   4          7.79          0.60         6.07 o
   8   2   4        383.97        409.78        13.64 o
   9   2   4        865.95        812.83        19.38 o
  10   2   4        291.57        274.74        17.06 o
  11   2   4       7568.42       7446.45       173.38 o
  12   2   4        293.49        299.90        22.12 o
  13   2   4       4193.34       3955.85        79.88 o
  14   2   4        434.12        480.61        33.25 o
  15   2   4       3374.65       3218.46        94.14 o
  16   2   4         40.68         36.62        23.89 o
  17   2   4        333.83        325.90        37.79 o
 -18   3   4        497.22        513.41        40.32 o
 -17   3   4        184.46        302.85        27.82 o
 -16   3   4          4.82          3.04        15.69 o
 -15   3   4        227.13        216.92        22.76 o
 -14   3   4       2117.85       2160.53        52.64 o
 -13   3   4        409.03        395.69        26.85 o
 -12   3   4       9619.76       9359.33       133.58 o
 -11   3   4       3049.69       2989.06        56.20 o
 -10   3   4       1107.90       1205.57        28.68 o
  -9   3   4       2251.66       2176.75        37.63 o
  -8   3   4       2991.33       2869.22        42.96 o
  -7   3   4       3293.69       3169.51        39.13 o
  -6   3   4       2629.06       2641.97        33.77 o
  -5   3   4      12706.92      13456.92       116.98 o
  -4   3   4        452.51        452.44        12.50 o
  -3   3   4       3312.73       3088.77        34.40 o
  -2   3   4      31229.22      32685.07       259.53 o
  -1   3   4       4789.60       4861.69        46.79 o
   0   3   4       7160.28       7400.82        66.02 o
   1   3   4       2025.80       2246.45        28.76 o
   2   3   4        203.52        218.67         9.90 o
   3   3   4       3020.42       2956.33        39.86 o
   4   3   4        283.21        252.69        11.48 o
   5   3   4       1832.97       1594.27        24.02 o
   6   3   4       8461.91       8798.22        89.34 o
   7   3   4      22339.79      24221.04       204.63 o
   8   3   4        216.94        198.31        11.91 o
   9   3   4       4555.62       4581.31        61.40 o
  10   3   4      11661.09      11575.75       153.29 o
  11   3   4         98.15        104.46        18.86 o
  12   3   4       4809.42       4814.33        87.40 o
  13   3   4        281.63        244.96        25.30 o
  14   3   4       1787.05       1834.32        55.98 o
  15   3   4         49.22         66.64        20.97 o
  16   3   4       1770.29       1719.88        61.68 o
  17   3   4         17.81         60.33        23.42 o
 -18   4   4       2442.92       2400.61        71.23 o
 -17   4   4        280.82        297.52        29.53 o
 -16   4   4        100.55         96.71        21.13 o
 -15   4   4        284.62        322.02        28.30 o
 -14   4   4        141.39        144.64        20.85 o
 -13   4   4        443.30        461.51        30.89 o
 -12   4   4       1295.19       1269.30        43.51 o
 -11   4   4       3821.60       3645.09       100.09 o
 -10   4   4       4822.85       4585.34        62.97 o
  -9   4   4       1812.67       1816.31        35.06 o
  -8   4   4       3215.51       3006.02        51.85 o
  -7   4   4        669.87        904.28        20.03 o
  -6   4   4       4937.19       4970.45        54.14 o
  -5   4   4       8217.85       9709.82        89.75 o
  -4   4   4      12395.41      12785.33       112.00 o
  -3   4   4       4277.80       4716.13        48.62 o
  -2   4   4      28836.88      30557.36       245.12 o
  -1   4   4        159.79        211.01         8.59 o
   0   4   4       3561.64       3542.53        37.40 o
   1   4   4         56.54         84.39         5.88 o
   2   4   4       2860.16       2889.22        36.04 o
   3   4   4       2253.19       2377.04        36.69 o
   4   4   4       8394.82       8495.12        85.93 o
   5   4   4         78.18        102.05        10.00 o
   6   4   4      22871.83      23523.46       228.94 o
   7   4   4       1096.78       1109.63        22.52 o
   8   4   4      21250.96      22400.88       193.69 o
   9   4   4         42.04         29.73         8.43 o
  10   4   4      10426.68      10411.37       125.59 o
  11   4   4       1619.47       1555.17        45.21 o
  12   4   4        155.36        163.72        22.64 o
  13   4   4         30.04         35.18        21.37 o
  14   4   4         21.22         23.88        19.46 o
  15   4   4        521.59        543.07        37.76 o
  16   4   4         70.33        104.36        26.28 o
  17   4   4         72.34         95.50        47.02 o
 -18   5   4         45.72        117.49        25.34 o
 -17   5   4        605.11        595.66        42.57 o
 -16   5   4         55.31         69.86        20.45 o
 -15   5   4        925.55        961.53        40.94 o
 -14   5   4         47.46         42.69        15.35 o
 -13   5   4        481.63        478.60        28.53 o
 -12   5   4        743.37        760.75        32.72 o
 -11   5   4        178.88        192.25        18.54 o
 -10   5   4        710.18        719.30        25.61 o
  -9   5   4        102.48        130.63        13.51 o
  -8   5   4         43.23         50.74         8.59 o
  -7   5   4        292.25        291.83        13.69 o
  -6   5   4       1278.55       1313.67        24.29 o
  -5   5   4         20.97         28.81         6.89 o
  -4   5   4       5251.10       5281.81        55.57 o
  -3   5   4       7135.36       6904.68        67.19 o
  -2   5   4       3746.66       3805.98        41.95 o
  -1   5   4       1002.73       1258.81        20.86 o
   0   5   4      10402.84      10736.39        94.80 o
   1   5   4       5660.34       6026.66        58.35 o
   2   5   4       2835.87       2673.72        35.16 o
   3   5   4       2851.84       2781.95        37.30 o
   4   5   4       2139.50       2547.88        36.53 o
   5   5   4      12602.48      12843.42       124.91 o
   6   5   4       1058.58       1004.10        23.80 o
   7   5   4       5677.45       5698.70        69.01 o
   8   5   4       1119.29       1061.09        31.90 o
   9   5   4       7204.15       7210.96        91.04 o
  10   5   4         91.12         77.02        14.25 o
  11   5   4         71.84         55.99        21.93 o
  12   5   4       1913.82       1901.86        52.45 o
  13   5   4       1490.11       1572.78        52.48 o
  14   5   4       2137.63       2162.38        60.81 o
  15   5   4       1456.48       1446.12        56.55 o
  16   5   4         93.08         75.99        23.46 o
  17   5   4        596.89        709.86        73.39 o
 -17   6   4       1303.89       1346.50        76.36 o
 -16   6   4          3.68         12.40        19.35 o
 -15   6   4       1176.22       1262.82        52.00 o
 -14   6   4        374.60        425.59        30.75 o
 -13   6   4       1598.88       1584.42        44.37 o
 -12   6   4        388.22        457.11        28.38 o
 -11   6   4       4485.19       4369.64        65.03 o
 -10   6   4        461.46        436.13        21.94 o
  -9   6   4       3447.13       3280.49        54.60 o
  -8   6   4        982.17        896.52        24.69 o
  -7   6   4         76.31         88.16        10.05 o
  -6   6   4       1052.09        966.19        22.10 o
  -5   6   4       2698.60       2630.97        36.43 o
  -4   6   4       3446.93       3511.13        42.93 o
  -3   6   4       8022.74       7453.98        73.19 o
  -2   6   4       8629.26       9033.50        84.51 o
  -1   6   4      31854.56      32489.09       263.32 o
   0   6   4       4334.84       4362.75        52.12 o
   1   6   4       9988.00       9116.63        92.03 o
   2   6   4       2670.38       2900.73        39.18 o
   3   6   4      12175.79      12089.36       116.95 o
   4   6   4         26.96          5.68         6.68 o
   5   6   4       8467.02       8654.88        91.79 o
   6   6   4       2138.84       2075.48        35.93 o
   7   6   4        382.84        408.94        18.55 o
   8   6   4         31.53         30.52         9.74 o
   9   6   4       1222.85       1218.45        35.16 o
  10   6   4        892.65        912.07        33.01 o
  11   6   4        626.90        627.57        29.77 o
  12   6   4       2164.20       2279.47        63.02 o
  13   6   4       3256.42       3108.21        81.91 o
  14   6   4        648.45        688.44        60.06 o
  15   6   4       1218.95       1196.64        73.19 o
  16   6   4        677.66        745.74        52.58 o
  17   6   4        532.27        559.13        47.28 o
 -17   7   4        125.88        118.65        31.67 o
 -16   7   4       1372.94       1488.73        70.97 o
 -15   7   4        111.35        177.51        24.20 o
 -14   7   4       2369.77       2426.00        63.74 o
 -13   7   4         37.40         90.41        17.13 o
 -12   7   4       5511.40       5286.67        84.62 o
 -11   7   4         10.82         24.13        12.02 o
 -10   7   4       3144.27       3052.39        52.19 o
  -9   7   4       2297.93       2137.92        77.66 o
  -8   7   4       1251.81       1208.92        27.34 o
  -7   7   4       3957.38       3884.77        50.73 o
  -6   7   4        222.68        206.70        13.37 o
  -5   7   4       7156.67       6967.93        73.27 o
  -4   7   4       4621.52       4558.85        52.86 o
  -3   7   4        393.66        434.91        18.99 o
  -2   7   4       7714.85       7718.35        76.03 o
  -1   7   4       3580.30       3572.93        42.01 o
   0   7   4      38252.87      39907.74       346.77 o
   1   7   4         45.42         38.20         8.09 o
   2   7   4       2439.81       2090.28        33.49 o
   3   7   4       5176.60       5180.26        69.36 o
   4   7   4       2970.80       2813.17        40.93 o
   5   7   4       1171.14       1224.39        28.96 o
   6   7   4          5.74          0.56         8.13 o
   7   7   4       1118.02       1153.03        28.87 o
   8   7   4        347.06        379.66        19.27 o
   9   7   4        425.05        393.95        23.23 o
  10   7   4       1633.18       1539.74        44.11 o
  11   7   4       2571.44       2502.73        53.48 o
  12   7   4       1670.93       1725.73        70.46 o
  13   7   4       2348.42       2249.30        79.22 o
  14   7   4        802.59        834.87        52.13 o
  15   7   4        251.69        240.69        33.83 o
  16   7   4       1751.10       1757.22        75.97 o
 -17   8   4          9.18        -29.90        29.90 o
 -16   8   4        252.17        277.77        36.99 o
 -15   8   4        163.68        166.61        29.52 o
 -14   8   4        103.78        123.91        23.54 o
 -13   8   4        750.14        750.55        39.64 o
 -12   8   4        362.96        407.56        41.69 o
 -11   8   4        328.77        331.05        21.42 o
 -10   8   4       6600.23       6438.60        84.76 o
  -9   8   4        247.66        240.45        18.55 o
  -8   8   4       9798.29       9585.76       191.97 o
  -7   8   4         74.36         83.28        13.93 o
  -6   8   4      14004.46      13576.26       147.37 o
  -5   8   4        561.29        688.72        23.82 o
  -4   8   4      11550.30      11660.80       110.56 o
  -3   8   4        373.00        404.77        15.49 o
  -2   8   4         16.75          7.75         6.40 o
  -1   8   4       1488.88       1415.31        28.68 o
   0   8   4         67.53         49.41        10.72 o
   1   8   4        941.73       1035.49        24.52 o
   2   8   4       4894.69       4677.84        59.20 o
   3   8   4        284.25        376.80        18.68 o
   4   8   4       2752.17       2572.99        46.91 o
   5   8   4        273.24        273.24        21.31 o
   6   8   4       8534.14       8277.31       124.87 o
   7   8   4         34.39         27.74        12.18 o
   8   8   4       8101.85       7821.63       102.99 o
   9   8   4         81.24        132.85        18.95 o
  10   8   4       4710.53       4581.46        84.99 o
  11   8   4        770.72        739.45        38.86 o
  12   8   4       2564.97       2471.75        73.05 o
  13   8   4         29.92         75.49        23.81 o
  14   8   4        169.10        142.14        27.57 o
  15   8   4        682.43        738.01        58.91 o
  16   8   4        157.57        197.76        31.78 o
 -16   9   4        741.83        714.87        52.14 o
 -15   9   4         74.52         87.21        25.36 o
 -14   9   4        480.82        549.75        42.65 o
 -13   9   4          4.56          1.73        20.16 o
 -12   9   4          9.24          9.55        23.08 o
 -11   9   4       1721.63       1660.57        49.40 o
 -10   9   4         97.14         72.40        14.38 o
  -9   9   4       9765.84       9484.42       124.68 o
  -8   9   4        880.00        852.91        26.10 o
  -7   9   4      16595.98      16079.42       159.15 o
  -6   9   4          1.37          4.92         9.28 o
  -5   9   4      22564.05      22188.05       294.04 o
  -4   9   4       6017.86       5927.01        67.23 o
  -3   9   4       3314.01       2967.58        41.46 o
  -2   9   4       3907.04       3785.41        47.26 o
  -1   9   4        513.85        514.52        20.05 o
   0   9   4       5560.64       5294.09        66.32 o
   1   9   4        441.43        468.12        25.17 o
   2   9   4       5123.60       4868.51        63.09 o
   3   9   4       2307.50       2197.92        56.22 o
   4   9   4       2396.61       2354.20        50.59 o
   5   9   4       3204.80       3075.59        55.10 o
   6   9   4       1923.66       1815.44        42.19 o
   7   9   4       6485.96       6374.99        93.60 o
   8   9   4          5.77          3.16        12.03 o
   9   9   4       4477.93       4550.28        85.02 o
  10   9   4          3.66        -10.59        19.75 o
  11   9   4       1650.69       1736.64        53.40 o
  12   9   4        162.17        181.65        27.72 o
  13   9   4       1463.28       1490.81        66.35 o
  14   9   4        422.91        385.69        39.55 o
  15   9   4        329.19        369.69        39.37 o
 -16  10   4         34.19         92.57        36.69 o
 -15  10   4       1419.60       1444.81        68.75 o
 -14  10   4         78.38        176.29        50.79 o
 -13  10   4         48.94         57.83        35.54 o
 -12  10   4        667.71        716.30        45.76 o
 -11  10   4         65.48         80.67        19.68 o
 -10  10   4        494.07        513.95        32.97 o
  -9  10   4         56.04         78.09        15.79 o
  -8  10   4       3049.31       3028.97        67.04 o
  -7  10   4          3.71          5.68        11.47 o
  -6  10   4       3497.53       3482.33        55.40 o
  -5  10   4       1221.40       1218.00        40.94 o
  -4  10   4        284.05        278.89        16.31 o
  -3  10   4       5286.12       4969.90        65.96 o
  -2  10   4         30.35         33.16        10.37 o
  -1  10   4       5268.49       5091.70        80.40 o
   0  10   4         19.94         41.06        10.18 o
   1  10   4      10973.37      10906.37       116.80 o
   2  10   4        436.76        434.38        20.02 o
   3  10   4       3391.10       3276.73        69.43 o
   4  10   4       3970.87       3750.81       137.35 o
   5  10   4       1211.71       1164.42        42.12 o
   6  10   4       1263.78       1240.98        38.01 o
   7  10   4         86.73         86.85        15.69 o
   8  10   4        316.53        338.16        24.24 o
   9  10   4       2698.26       2608.24        63.59 o
  10  10   4       2155.19       2143.88        59.00 o
  11  10   4        392.54        444.93        32.78 o
  12  10   4        802.93        836.46        51.17 o
  13  10   4       4175.15       4257.53       106.10 o
  14  10   4        646.83        672.22        50.16 o
  15  10   4        732.80        679.96        52.91 o
 -15  11   4        102.40        118.99        31.14 o
 -14  11   4       2057.61       2161.01        74.61 o
 -13  11   4        518.57        573.46        43.41 o
 -12  11   4       1386.22       1523.73        75.02 o
 -11  11   4        123.55        134.69        22.27 o
 -10  11   4       2097.70       2087.78        57.23 o
  -9  11   4        603.77        651.01        35.85 o
  -8  11   4        421.70        444.67        31.64 o
  -7  11   4         46.77         56.33        13.12 o
  -6  11   4          6.97          4.10        12.73 o
  -5  11   4       2133.57       2202.19        48.19 o
  -4  11   4       3408.54       3268.07        61.61 o
  -3  11   4         39.12         60.07        14.70 o
  -2  11   4      11359.06      11441.65       136.72 o
  -1  11   4       2392.66       2291.91        56.09 o
   0  11   4      10813.44      10388.79       124.88 o
   1  11   4       1200.03       1275.87        31.56 o
   2  11   4       6092.50       5858.90        84.04 o
   3  11   4         60.55         56.66        13.85 o
   4  11   4       1417.18       1264.02        37.21 o
   5  11   4          0.96          4.42        11.73 o
   6  11   4       2289.83       2240.67        50.23 o
   7  11   4       1732.06       1751.05        44.84 o
   8  11   4          3.41         -2.67        13.52 o
   9  11   4         87.74         98.18        20.63 o
  10  11   4        365.26        338.39        29.91 o
  11  11   4          1.54          9.80        17.61 o
  12  11   4       1190.37       1354.18       109.10 o
  13  11   4        319.34        311.66        37.19 o
  14  11   4        672.90        854.79        56.61 o
 -14  12   4        896.34        878.47        55.91 o
 -13  12   4        640.84        694.25        48.73 o
 -12  12   4        537.03        517.26        42.15 o
 -11  12   4        282.07        309.12        33.97 o
 -10  12   4       2456.30       2461.58        80.14 o
  -9  12   4        104.85        143.43        25.68 o
  -8  12   4       2397.37       2372.32        80.71 o
  -7  12   4        361.18        321.59        23.69 o
  -6  12   4       2363.56       2376.24        52.10 o
  -5  12   4         12.49         21.90        13.79 o
  -4  12   4       6157.65       6064.00        89.72 o
  -3  12   4        147.97        129.44        18.20 o
  -2  12   4        656.76        700.38        35.66 o
  -1  12   4       1336.23       1305.85        38.46 o
   0  12   4       2523.67       2407.64        50.55 o
   1  12   4       6762.55       6407.41       102.85 o
   2  12   4        930.80        978.62        40.32 o
   3  12   4       3197.89       3036.72        66.06 o
   4  12   4       3645.54       3524.64        64.39 o
   5  12   4       1061.52       1045.74        37.14 o
   6  12   4       7437.18       7120.52       103.09 o
   7  12   4       1259.89       1212.09        40.80 o
   8  12   4       9608.94       9301.59       127.19 o
   9  12   4          2.02         42.25        18.75 o
  10  12   4        314.19        337.77        36.92 o
  11  12   4          0.62         52.61        20.41 o
  12  12   4         90.53        146.96        25.91 o
  13  12   4        173.78        217.49        33.80 o
 -13  13   4        223.92        302.88        42.81 o
 -12  13   4        106.35        248.06        33.13 o
 -11  13   4       1196.08       1323.77       153.30 o
 -10  13   4        632.37        705.00        47.14 o
  -9  13   4       2817.96       2989.92        82.39 o
  -8  13   4        557.16        591.65        42.51 o
  -7  13   4        670.19        637.33        36.84 o
  -6  13   4         45.77         59.06        15.96 o
  -5  13   4        524.03        549.52        30.57 o
  -4  13   4        138.69        162.93        19.89 o
  -3  13   4        955.49       1003.02        37.60 o
  -2  13   4         20.23          7.90        17.89 o
  -1  13   4         88.94         92.26        15.87 o
   0  13   4        268.09        274.53        27.91 o
   1  13   4          6.15          6.50        14.66 o
   2  13   4        663.25        600.85        35.60 o
   3  13   4       5182.93       4832.07        90.02 o
   4  13   4        289.93        286.55        34.75 o
   5  13   4       5511.91       5376.44        98.04 o
   6  13   4        114.90        124.50        22.14 o
   7  13   4       6179.57       6117.79       108.55 o
   8  13   4         79.67        113.44        21.87 o
   9  13   4       1907.29       1940.79        62.04 o
  10  13   4          5.44         41.81        22.34 o
  11  13   4        346.43        358.40        34.64 o
  12  13   4        263.49        338.97        44.55 o
 -12  14   4         61.09        116.47        30.30 o
 -11  14   4       1729.23       1918.41        76.55 o
 -10  14   4       2037.51       2120.77        73.22 o
  -9  14   4       1901.08       1898.55        69.56 o
  -8  14   4        529.93        519.64        46.16 o
  -7  14   4       1317.28       1266.82        50.22 o
  -6  14   4        177.64        179.03        23.35 o
  -5  14   4         29.09         55.50        16.86 o
  -4  14   4       1549.11       1585.50        58.09 o
  -3  14   4       3561.49       3456.43        67.64 o
  -2  14   4        175.79        223.55        28.94 o
  -1  14   4       1996.06       2080.73        56.12 o
   0  14   4       1885.99       1805.11        52.52 o
   1  14   4       3886.56       3665.72        77.77 o
   2  14   4        793.08        808.70        41.53 o
   3  14   4       1701.12       1741.39        55.41 o
   4  14   4        872.67        858.89        43.69 o
   5  14   4        205.33        273.52        28.45 o
   6  14   4       1548.07       1532.32        56.36 o
   7  14   4        572.51        576.04        37.73 o
   8  14   4       4660.08       4547.76       108.61 o
   9  14   4         43.56         59.34        28.06 o
  10  14   4       1799.97       1887.72        77.09 o
  11  14   4        490.29        448.53        44.88 o
 -11  15   4        817.40        893.92        57.39 o
 -10  15   4        964.01       1033.15        60.51 o
  -9  15   4        134.26        195.35        32.67 o
  -8  15   4        108.83        175.78        30.66 o
  -7  15   4         34.99         93.93        23.18 o
  -6  15   4         14.59         68.45        31.95 o
  -5  15   4        247.67        248.89        27.46 o
  -4  15   4       3626.51       3767.68        81.39 o
  -3  15   4       1137.36       1139.48        49.69 o
  -2  15   4       5290.40       5125.59        96.91 o
  -1  15   4        442.64        426.10        38.37 o
   0  15   4       4078.16       3948.19        83.32 o
   1  15   4         68.02        118.29        22.26 o
   2  15   4       3549.24       3394.07        89.87 o
   3  15   4          4.82         20.76        24.36 o
   4  15   4        113.44        129.89        23.34 o
   5  15   4        184.02        237.28        27.66 o
   6  15   4        104.29        130.39        28.74 o
   7  15   4        715.82        849.10        52.53 o
   8  15   4        179.52        230.49        35.91 o
   9  15   4        666.72        716.12        71.55 o
  10  15   4        229.52        245.65        37.23 o
  -9  16   4         24.35         79.46        39.70 o
  -8  16   4       1237.42       1347.13       104.27 o
  -7  16   4        141.51        222.33        36.61 o
  -6  16   4       2457.33       2621.78        70.58 o
  -5  16   4        164.03        206.58        27.04 o
  -4  16   4        298.64        395.05        37.26 o
  -3  16   4       2253.91       2137.92        69.65 o
  -2  16   4        131.67        197.13        24.65 o
  -1  16   4        916.64        880.07        45.31 o
   0  16   4         53.75         74.50        21.70 o
   1  16   4       1100.95       1184.79        58.20 o
   2  16   4        502.12        547.97        37.40 o
   3  16   4        211.63        270.33        40.55 o
   4  16   4        325.26        296.47        30.48 o
   5  16   4         14.21         57.31        22.32 o
   6  16   4        897.69        850.11        48.05 o
   7  16   4         87.21         82.18        30.44 o
   8  16   4        271.19        302.40        38.82 o
  -7  17   4       2181.94       2284.60        78.63 o
  -6  17   4         22.78        105.81        30.90 o
  -5  17   4       2714.63       2684.30        82.48 o
  -4  17   4        968.76       1024.17        58.36 o
  -3  17   4        625.81        715.78        66.87 o
  -2  17   4        536.21        582.65        44.22 o
  -1  17   4         54.08         88.57        22.49 o
   0  17   4        452.12        413.19        34.22 o
   1  17   4          8.16          7.85        22.56 o
   2  17   4         63.79         85.58        34.85 o
   3  17   4        652.17        636.44        41.85 o
   4  17   4         69.80         86.44        24.63 o
   5  17   4        873.91        839.17        49.43 o
   6  17   4        708.10        728.80        46.88 o
  -4  18   4         35.73         96.38        27.84 o
  -3  18   4         32.77         43.98        25.37 o
  -2  18   4         31.22         54.24        24.17 o
  -1  18   4        131.34        134.41        27.82 o
   0  18   4         41.73         73.84        24.90 o
   1  18   4         48.68        111.16        23.41 o
   2  18   4         97.01        144.82        27.08 o
   3  18   4        162.75        207.34        27.47 o
 -17   0   5       1225.86       1252.01        70.66 o
 -15   0   5       4952.98       4723.33       143.45 o
 -13   0   5       6238.28       5919.23       128.14 o
 -11   0   5       2199.15       2013.95        74.86 o
  -9   0   5       1048.84       1044.46        63.60 o
  -7   0   5      23305.64      25844.28       302.39 o
  -5   0   5       1271.90       1034.94        25.14 o
  -3   0   5      17672.37      18650.86       215.30 o
  -1   0   5      46281.74      50797.04       648.43 o
   1   0   5      21886.24      23713.54       269.06 o
   3   0   5      15310.36      16419.59       194.39 o
   5   0   5         52.27         17.41         6.97 o
   7   0   5        449.24        485.80        36.68 o
   9   0   5       5770.33       5637.30       195.52 o
  11   0   5      12694.66      12453.09       209.24 o
  13   0   5       1974.07       2082.83        79.71 o
  15   0   5       1509.99       1652.38        99.99 o
  17   0   5        263.92        227.61        56.04 o
 -18   1   5        623.27        680.24        40.72 o
 -17   1   5          3.92         13.45        17.33 o
 -16   1   5       1328.87       1322.52        52.51 o
 -15   1   5          7.24         13.36        16.00 o
 -14   1   5       1503.16       1502.90        45.97 o
 -13   1   5       1018.31        991.43        37.68 o
 -12   1   5       1773.95       1716.07        43.02 o
 -11   1   5       1095.81       1038.38        34.11 o
 -10   1   5         47.68         54.96        12.38 o
  -9   1   5        941.15        908.61        24.02 o
  -8   1   5       5932.10       6163.09        70.38 o
  -7   1   5        806.95        742.33        14.94 o
  -6   1   5       3029.25       2563.10        29.37 o
  -5   1   5        829.57        828.62        17.50 o
  -4   1   5       2172.96       2153.82        37.74 o
  -3   1   5       1531.71       1655.96        22.92 o
  -2   1   5       1868.60       2185.89        29.90 o
  -1   1   5       3691.85       3823.58        38.09 o
   0   1   5       1259.11       1420.64        20.65 o
   1   1   5      28266.28      30828.35       229.33 o
   2   1   5       7143.16       7480.73        63.54 o
   3   1   5       7605.21       7931.10        67.95 o
   4   1   5        212.08        323.02        11.20 o
   5   1   5      10755.71      11180.12       100.96 o
   6   1   5       1627.21       1665.82        24.46 o
   7   1   5       4426.24       4595.42        48.78 o
   8   1   5         93.56         55.13         7.78 o
   9   1   5       2713.46       2528.04        83.50 o
  10   1   5      12574.20      12360.08       130.42 o
  11   1   5          0.08          6.53        11.30 o
  12   1   5       4496.88       4489.18        74.72 o
  13   1   5        183.41        203.55        22.36 o
  14   1   5       3223.51       3147.90        72.30 o
  15   1   5       2209.78       2039.78        68.33 o
  16   1   5         94.87         92.34        25.77 o
  17   1   5       1996.37       1984.07        79.18 o
 -18   2   5       1399.07       1369.06        54.51 o
 -17   2   5         13.25         20.49        21.70 o
 -16   2   5        241.66        278.93        26.20 o
 -15   2   5          8.54         43.33        19.46 o
 -14   2   5        206.33        214.31        22.08 o
 -13   2   5        603.41        629.78        31.79 o
 -12   2   5        403.32        426.08        31.76 o
 -11   2   5       3815.59       3620.61        81.87 o
 -10   2   5        660.35        654.66        22.41 o
  -9   2   5       1089.92        989.50        24.98 o
  -8   2   5       7332.62       7201.85        80.34 o
  -7   2   5       7515.43       7502.34        73.47 o
  -6   2   5      11326.19      11801.78       112.74 o
  -5   2   5        153.78        147.75         8.67 o
  -4   2   5      11377.57      11964.10       103.86 o
  -3   2   5      12259.56      12908.34       109.58 o
  -2   2   5       1395.89       1389.45        19.45 o
  -1   2   5         15.36         24.95         5.24 o
   0   2   5       2595.65       2628.77        28.93 o
   1   2   5       1256.79       1278.82        18.26 o
   2   2   5      14908.44      15969.95       133.13 o
   3   2   5       6502.04       6903.02        70.21 o
   4   2   5      15454.47      15898.03       135.68 o
   5   2   5       7418.47       8330.83        79.20 o
   6   2   5       4214.24       4021.15        46.69 o
   7   2   5        211.58        223.50        13.75 o
   8   2   5       2972.20       2731.76        35.54 o
   9   2   5       2736.24       2710.95        39.61 o
  10   2   5        676.87        643.72        24.15 o
  11   2   5       4483.82       4578.61        73.09 o
  12   2   5         82.92        112.14        17.87 o
  13   2   5       1500.17       1445.66        49.42 o
  14   2   5        601.89        680.76        39.12 o
  15   2   5        490.71        507.10        36.18 o
  16   2   5       3949.98       3902.81       100.27 o
  17   2   5        313.52        327.02        38.96 o
 -18   3   5        104.04        125.89        29.59 o
 -17   3   5         11.48         29.04        18.38 o
 -16   3   5        256.87        283.10        26.44 o
 -15   3   5       1126.37       1185.99        44.54 o
 -14   3   5        804.48        856.63        37.65 o
 -13   3   5          3.58         25.55        13.73 o
 -12   3   5          3.84         30.98        13.68 o
 -11   3   5         30.84         18.51        11.96 o
 -10   3   5        724.39        707.11        24.02 o
  -9   3   5       4408.76       4363.25        58.26 o
  -8   3   5        134.35        136.57        11.73 o
  -7   3   5      16435.78      16744.10       145.87 o
  -6   3   5       1293.17       1253.42        22.06 o
  -5   3   5        378.24        368.23        13.52 o
  -4   3   5      14756.95      15348.29       130.86 o
  -3   3   5      13011.69      14106.05       120.07 o
  -2   3   5      44487.51      47430.47       372.65 o
  -1   3   5        362.65        358.42        10.28 o
   0   3   5      36872.96      39672.98       313.32 o
   1   3   5       4059.36       4226.26        42.79 o
   2   3   5      11312.47      12499.40       115.44 o
   3   3   5       5367.57       5512.77        59.71 o
   4   3   5       1545.34       1898.65        29.72 o
   5   3   5       2364.73       1894.29        42.36 o
   6   3   5        188.72        172.84        10.08 o
   7   3   5         74.11         85.09         8.78 o
   8   3   5         34.76         32.37         7.94 o
   9   3   5       1988.97       1954.29        49.93 o
  10   3   5       1362.36       1272.41        35.53 o
  11   3   5        329.69        257.11        22.96 o
  12   3   5        319.02        370.96        27.70 o
  13   3   5         97.07         89.02        21.25 o
  14   3   5       1201.43       1296.62        49.90 o
  15   3   5        933.64        888.94        45.80 o
  16   3   5       1036.40       1138.72        53.40 o
  17   3   5       1643.92       1519.33        89.41 o
 -18   4   5         16.70         56.43        21.32 o
 -17   4   5        993.64       1040.55        80.04 o
 -16   4   5        203.30        223.61        23.59 o
 -15   4   5        341.77        373.42        27.42 o
 -14   4   5        211.31        201.74        22.55 o
 -13   4   5       4151.21       3972.15        71.29 o
 -12   4   5         20.39         37.42        13.33 o
 -11   4   5         11.74         -0.37        11.71 o
 -10   4   5       2032.52       1859.12        47.09 o
  -9   4   5        127.94        138.27        13.42 o
  -8   4   5       2470.99       2550.73        36.50 o
  -7   4   5        396.66        350.22        14.16 o
  -6   4   5        854.24        971.53        20.54 o
  -5   4   5       7508.96       7173.16        70.71 o
  -4   4   5         93.29         83.05         8.01 o
  -3   4   5      33716.51      34761.30       278.97 o
  -2   4   5         38.01         53.78         6.71 o
  -1   4   5      47556.87      50423.18       396.55 o
   0   4   5       2762.03       2750.43        33.52 o
   1   4   5       1802.15       1690.57        25.81 o
   2   4   5         25.70         14.72         5.76 o
   3   4   5       3115.14       3321.17        42.18 o
   4   4   5       9163.11       9598.48       105.26 o
   5   4   5      10091.07      10433.52       104.97 o
   6   4   5        440.25        469.53        17.72 o
   7   4   5       5292.15       5090.95        57.68 o
   8   4   5       1755.12       1774.33        35.33 o
   9   4   5       8838.15       8903.63       106.26 o
  10   4   5         12.19         -0.73        10.89 o
  11   4   5       5860.82       5751.71        85.13 o
  12   4   5        377.58        412.81        28.73 o
  13   4   5       1290.02       1346.10        67.47 o
  14   4   5         24.69          2.06        16.64 o
  15   4   5       3542.48       3546.76        98.16 o
  16   4   5       1554.71       1559.83        93.39 o
  17   4   5         29.92         55.64        22.92 o
 -18   5   5        309.98        333.34        33.55 o
 -17   5   5         74.60        147.77        24.44 o
 -16   5   5         78.32        117.08        20.33 o
 -15   5   5        911.53        990.36        41.89 o
 -14   5   5       1871.18       1852.49        48.84 o
 -13   5   5         24.18         58.95        14.96 o
 -12   5   5        459.07        449.76        26.76 o
 -11   5   5       3477.56       3377.95        61.15 o
 -10   5   5       1955.83       1868.56        38.12 o
  -9   5   5       9739.00       9473.44       120.35 o
  -8   5   5       1005.78        829.38        21.82 o
  -7   5   5       5704.70       5671.87        62.86 o
  -6   5   5       2127.06       2087.90        31.92 o
  -5   5   5      14923.63      15268.96       134.74 o
  -4   5   5         31.24        106.26         8.87 o
  -3   5   5        792.93        675.41        18.47 o
  -2   5   5      18344.08      17863.96       151.25 o
  -1   5   5       2945.26       2899.28        34.66 o
   0   5   5      12173.06      12336.51       108.05 o
   1   5   5          0.75         11.56         4.72 o
   2   5   5       2166.22       2104.62        31.00 o
   3   5   5       4519.93       4657.25        54.67 o
   4   5   5        681.03        793.52        20.10 o
   5   5   5        437.75        412.87        16.55 o
   6   5   5       2892.83       2905.99        44.97 o
   7   5   5       3675.12       3361.97        49.10 o
   8   5   5         67.36         60.54        11.43 o
   9   5   5       3213.24       3094.74        68.01 o
  10   5   5       1556.37       1482.83        38.41 o
  11   5   5          5.86          8.56        11.48 o
  12   5   5       1320.28       1235.53        46.30 o
  13   5   5        393.17        441.26        39.17 o
  14   5   5        693.67        782.08        42.66 o
  15   5   5         35.66         22.20        26.68 o
  16   5   5        744.32        772.67        46.00 o
  17   5   5        135.35        120.03        34.10 o
 -17   6   5        113.09         97.28        25.57 o
 -16   6   5        189.03        223.28        27.60 o
 -15   6   5          8.70          3.06        15.44 o
 -14   6   5        351.79        331.32        25.92 o
 -13   6   5       1329.13       1322.95        42.93 o
 -12   6   5       6035.35       5876.11        89.97 o
 -11   6   5          7.98          2.61        11.04 o
 -10   6   5       4451.35       4302.59        66.68 o
  -9   6   5       2985.61       2934.50        67.60 o
  -8   6   5       8971.97       9054.57       135.55 o
  -7   6   5         85.99         75.16        10.21 o
  -6   6   5      16564.79      18146.12       159.94 o
  -5   6   5        179.99        203.39        12.30 o
  -4   6   5         40.48         39.98         7.53 o
  -3   6   5       2491.87       2528.43        34.36 o
  -2   6   5          7.84          4.93         5.55 o
  -1   6   5       1683.58       1562.65        24.41 o
   0   6   5        975.66        846.94        17.06 o
   1   6   5         74.74        115.06         9.33 o
   2   6   5       8447.30       8447.16        86.58 o
   3   6   5         76.40         69.52         8.19 o
   4   6   5      13352.59      13323.30       129.68 o
   5   6   5       2801.54       2790.79        42.01 o
   6   6   5      11377.30      11193.10       115.73 o
   7   6   5        785.85        724.18        23.50 o
   8   6   5        687.74        695.82        24.18 o
   9   6   5        121.94        122.95        13.64 o
  10   6   5        774.03        843.12        32.25 o
  11   6   5         71.32         75.73        14.88 o
  12   6   5        557.15        604.67        35.08 o
  13   6   5        403.75        407.07        30.70 o
  14   6   5       1236.20       1318.87        55.59 o
  15   6   5        193.09        234.80        32.13 o
  16   6   5        735.41        805.88        54.15 o
 -17   7   5         20.74         23.66        22.01 o
 -16   7   5       2556.68       2554.18        85.64 o
 -15   7   5        257.27        298.65        45.70 o
 -14   7   5       1348.44       1318.67        45.39 o
 -13   7   5        599.66        706.19        34.12 o
 -12   7   5        597.16        577.49        32.51 o
 -11   7   5       1970.39       1901.42        41.49 o
 -10   7   5        505.90        474.54        28.49 o
  -9   7   5       4759.17       4638.34        78.54 o
  -8   7   5         71.21         90.25        11.49 o
  -7   7   5       5602.31       5669.69        65.84 o
  -6   7   5        111.20        127.74        11.73 o
  -5   7   5        479.53        445.24        17.03 o
  -4   7   5        773.22        690.40        19.33 o
  -3   7   5       1287.34       1261.12        23.98 o
  -2   7   5          4.92         14.83         6.36 o
  -1   7   5       3183.71       3282.39        40.22 o
   0   7   5       5348.76       5135.71        61.39 o
   1   7   5       2355.28       2298.45        35.78 o
   2   7   5       2712.78       2367.34        40.28 o
   3   7   5      12536.06      13016.52       141.03 o
   4   7   5       1555.45       1396.04        27.77 o
   5   7   5       9117.86       8876.13        96.19 o
   6   7   5       6898.52       6694.85        99.62 o
   7   7   5       6356.16       6164.69        76.48 o
   8   7   5         67.06         56.55        11.37 o
   9   7   5       7324.97       6989.82        96.19 o
  10   7   5        848.56        896.89        34.00 o
  11   7   5         44.55         35.29        17.75 o
  12   7   5       2650.75       2624.65       130.97 o
  13   7   5        645.51        670.80        49.65 o
  14   7   5        178.21        203.93        29.75 o
  15   7   5        866.69        906.51        56.24 o
  16   7   5        315.19        397.92        40.36 o
 -17   8   5       1728.74       1694.92        75.77 o
 -16   8   5        235.59        250.35        32.90 o
 -15   8   5       5181.08       5251.32       144.30 o
 -14   8   5         23.09         71.88        19.59 o
 -13   8   5       4508.40       4315.05        86.65 o
 -12   8   5        368.81        352.95        25.18 o
 -11   8   5       2542.84       2535.70        49.45 o
 -10   8   5         23.10         20.10        12.09 o
  -9   8   5         52.96         45.57        13.02 o
  -8   8   5        896.40        851.53        25.48 o
  -7   8   5        293.82        282.89        16.46 o
  -6   8   5          1.41         -5.58         8.43 o
  -5   8   5       6834.54       6683.51        73.34 o
  -4   8   5        410.72        373.27        17.84 o
  -3   8   5      11765.58      11572.22       109.57 o
  -2   8   5        197.32        197.04        12.22 o
  -1   8   5      13654.47      13927.90       137.54 o
   0   8   5       1941.54       1953.76        34.40 o
   1   8   5      16341.41      16517.66       159.12 o
   2   8   5        315.80        319.75        15.68 o
   3   8   5       4735.89       4526.50        66.34 o
   4   8   5         91.40         78.27        13.04 o
   5   8   5       3807.16       3544.19        64.12 o
   6   8   5          2.82          3.72        11.96 o
   7   8   5        826.17        841.58        31.14 o
   8   8   5         94.84         98.14        16.48 o
   9   8   5       1250.18       1277.49        53.20 o
  10   8   5        607.56        560.65        32.97 o
  11   8   5       3017.01       2933.52        87.46 o
  12   8   5        509.63        536.74        40.76 o
  13   8   5       3001.40       2831.50        81.86 o
  14   8   5         77.36         67.41        23.47 o
  15   8   5        249.16        280.82        35.43 o
 -16   9   5       1235.23       1296.52        67.96 o
 -15   9   5       1315.68       1301.68        98.20 o
 -14   9   5       1307.40       1325.51        61.92 o
 -13   9   5         34.07         23.84        20.55 o
 -12   9   5        388.21        411.69        36.62 o
 -11   9   5       2990.27       2951.37        61.85 o
 -10   9   5        172.62        218.12        18.81 o
  -9   9   5        994.15        940.47        31.26 o
  -8   9   5       3663.51       3826.07        54.44 o
  -7   9   5         56.43         41.83        11.45 o
  -6   9   5       7136.26       7109.94       108.50 o
  -5   9   5       4509.82       4329.27        59.16 o
  -4   9   5       4771.98       4796.12        73.44 o
  -3   9   5        594.75        594.41        19.30 o
  -2   9   5       7655.77       7738.37        80.14 o
  -1   9   5        197.59        195.15        16.30 o
   0   9   5       8439.14       8014.50        90.35 o
   1   9   5       1910.00       1805.15        34.40 o
   2   9   5      11356.94      10645.00       148.32 o
   3   9   5       1989.76       1924.14        41.34 o
   4   9   5       5173.18       4751.93       144.63 o
   5   9   5        620.81        575.00        26.80 o
   6   9   5        618.21        636.91        28.67 o
   7   9   5       3219.82       3197.54        59.10 o
   8   9   5        280.00        281.61        21.54 o
   9   9   5        853.25        854.86        39.61 o
  10   9   5       2226.21       2187.86        58.02 o
  11   9   5        629.97        655.29        38.67 o
  12   9   5       5940.79       5924.83       123.88 o
  13   9   5          0.16         21.17        22.42 o
  14   9   5       1135.12       1138.21        61.61 o
  15   9   5         13.02         72.32        26.73 o
 -15  10   5        576.66        545.43        45.27 o
 -14  10   5        861.11        898.50        54.18 o
 -13  10   5        353.71        396.35        37.42 o
 -12  10   5        102.50         76.46        22.41 o
 -11  10   5        123.27        114.23        32.47 o
 -10  10   5       5158.11       4897.50        80.95 o
  -9  10   5        285.91        276.10        22.58 o
  -8  10   5       4054.15       3935.96        61.56 o
  -7  10   5       4975.46       4842.65        68.93 o
  -6  10   5      12642.91      12090.24       128.63 o
  -5  10   5       1240.99       1144.73        31.79 o
  -4  10   5      11866.67      11306.65       121.94 o
  -3  10   5          2.12          1.33        10.29 o
  -2  10   5         47.58         55.23        11.67 o
  -1  10   5        931.99        910.90        26.66 o
   0  10   5       1919.57       1881.66        36.58 o
   1  10   5       1225.48       1133.05        29.07 o
   2  10   5       8726.57       8442.35       195.64 o
   3  10   5       5360.87       5243.73        84.72 o
   4  10   5       3048.35       3011.50        56.03 o
   5  10   5        892.30        861.68        36.62 o
   6  10   5       2876.87       2809.09        55.40 o
   7  10   5        227.56        207.82        19.74 o
   8  10   5       3321.33       3149.73        61.20 o
   9  10   5        974.19        949.74        47.57 o
  10  10   5        410.85        403.23        31.89 o
  11  10   5       1279.29       1339.59        52.49 o
  12  10   5        903.19       1001.51        55.93 o
  13  10   5        425.89        511.80        43.15 o
  14  10   5         17.58         78.81        27.37 o
 -15  11   5        543.17        543.78        64.63 o
 -14  11   5        394.45        430.21        40.96 o
 -13  11   5        460.25        456.08        40.17 o
 -12  11   5         15.13         85.24        20.26 o
 -11  11   5       4017.76       4122.02        86.63 o
 -10  11   5        384.20        455.74        31.75 o
  -9  11   5       4278.89       4208.25        73.69 o
  -8  11   5         69.14         82.32        14.59 o
  -7  11   5       5343.29       5269.47        84.79 o
  -6  11   5        639.96        654.75        31.07 o
  -5  11   5       7611.06       7426.57       101.46 o
  -4  11   5       5553.47       5508.38        93.01 o
  -3  11   5       1591.88       1500.03        39.93 o
  -2  11   5       2237.08       2334.68        48.95 o
  -1  11   5          5.80         -5.02         9.98 o
   0  11   5        332.63        354.30        19.74 o
   1  11   5       3662.80       3493.88        60.41 o
   2  11   5        264.24        234.43        19.41 o
   3  11   5       3716.06       3669.58        63.85 o
   4  11   5       1993.85       1867.64        44.39 o
   5  11   5       2271.49       2214.72        61.50 o
   6  11   5        239.82        232.63        20.81 o
   7  11   5        902.66        855.37        35.60 o
   8  11   5       1201.49       1210.37        40.51 o
   9  11   5        452.25        536.62        38.75 o
  10  11   5        177.62        190.31        25.05 o
  11  11   5        914.42       1006.31        48.39 o
  12  11   5        107.75        165.29        25.87 o
  13  11   5        230.49        250.43        33.98 o
  14  11   5         93.37        159.92        31.77 o
 -14  12   5        568.12        657.85        60.90 o
 -13  12   5        234.37        308.50        42.66 o
 -12  12   5        255.87        319.29        35.46 o
 -11  12   5       1045.96       1094.77        56.37 o
 -10  12   5        573.15        704.80        46.26 o
  -9  12   5         29.03         64.03        36.73 o
  -8  12   5       1372.78       1442.77        49.81 o
  -7  12   5        206.83        208.33        20.40 o
  -6  12   5       1010.73       1070.00        38.05 o
  -5  12   5       2456.03       2318.62        51.70 o
  -4  12   5        482.30        457.27        26.90 o
  -3  12   5      10898.80      10555.94       208.89 o
  -2  12   5          0.27         35.41        13.69 o
  -1  12   5      15421.91      14937.13       171.96 o
   0  12   5        982.10        928.45        44.05 o
   1  12   5       7486.98       7418.47       128.30 o
   2  12   5       2712.94       2622.33        60.71 o
   3  12   5        570.59        579.80        29.33 o
   4  12   5       1534.23       1435.66        41.47 o
   5  12   5        529.67        542.01        29.73 o
   6  12   5       1063.01       1052.03        39.24 o
   7  12   5        281.85        319.29        24.90 o
   8  12   5         72.84         82.66        17.54 o
   9  12   5       1320.82       1243.93        51.37 o
  10  12   5          0.96         27.48        18.73 o
  11  12   5        739.97        775.61        45.15 o
  12  12   5         21.93         79.60        23.21 o
  13  12   5        499.57        535.55        46.69 o
 -13  13   5          6.49         69.23        45.36 o
 -12  13   5       2002.65       2080.17        75.40 o
 -11  13   5        110.52        232.62        32.63 o
 -10  13   5       1569.42       1677.39        67.42 o
  -9  13   5         10.84         18.35        25.92 o
  -8  13   5         46.02         75.73        23.57 o
  -7  13   5         16.49         21.71        15.19 o
  -6  13   5        126.92        149.49        19.11 o
  -5  13   5          4.45         45.36        15.59 o
  -4  13   5       8601.73       8386.25       115.79 o
  -3  13   5         29.38         44.41        15.02 o
  -2  13   5       3294.20       3044.20        99.50 o
  -1  13   5        194.40        180.85        21.51 o
   0  13   5       7689.11       7412.91       116.90 o
   1  13   5         28.29         33.80        16.32 o
   2  13   5       2784.19       2541.03        84.80 o
   3  13   5          4.89         -8.86        14.93 o
   4  13   5        763.11        789.86        40.46 o
   5  13   5        274.01        288.88        27.63 o
   6  13   5       1174.34       1269.89        50.20 o
   7  13   5        691.13        719.79        36.07 o
   8  13   5        580.48        568.56        38.01 o
   9  13   5          6.63         36.25        20.26 o
  10  13   5         84.98         99.33        25.97 o
  11  13   5          7.87         38.79        22.80 o
  12  13   5        368.67        407.24        55.87 o
 -12  14   5        122.87        146.17        37.31 o
 -11  14   5        423.74        445.65        42.91 o
 -10  14   5       1425.57       1538.91        68.04 o
  -9  14   5          0.39         24.37        23.05 o
  -8  14   5        751.74        772.27        49.74 o
  -7  14   5         26.60         60.94        18.98 o
  -6  14   5        212.46        264.67        27.70 o
  -5  14   5       1727.55       1784.19        48.34 o
  -4  14   5          1.96         21.69        19.41 o
  -3  14   5       3490.69       3467.40        67.88 o
  -2  14   5          7.57          5.10        18.28 o
  -1  14   5       4458.89       4320.08       134.95 o
   0  14   5        277.64        219.73        27.74 o
   1  14   5       3555.51       3446.62        75.41 o
   2  14   5       1689.36       1744.89        54.70 o
   3  14   5        887.44        840.23        42.95 o
   4  14   5       2081.68       1974.96        57.83 o
   5  14   5        352.64        382.43        31.91 o
   6  14   5       3036.39       2924.86        72.30 o
   7  14   5        123.66        111.60        26.12 o
   8  14   5        387.39        409.11        40.64 o
   9  14   5         65.55         97.63        30.12 o
  10  14   5         94.40        120.02        49.26 o
  11  14   5          0.79         34.09        28.48 o
 -11  15   5       1999.06       2009.38        90.73 o
 -10  15   5         89.95        176.05        32.65 o
  -9  15   5       4064.33       3893.17       100.79 o
  -8  15   5        528.73        631.81       103.68 o
  -7  15   5       2274.50       2287.18        63.72 o
  -6  15   5          1.78         57.70        20.66 o
  -5  15   5       1288.62       1428.29        77.91 o
  -4  15   5        693.40        754.13        37.99 o
  -3  15   5        106.75        146.88        23.50 o
  -2  15   5         55.84         56.37        19.27 o
  -1  15   5        912.43        879.84        43.79 o
   0  15   5        109.26        129.84        23.08 o
   1  15   5        755.65        723.79        45.80 o
   2  15   5         62.77        151.31        26.97 o
   3  15   5       1359.04       1406.16        55.16 o
   4  15   5        255.83        301.91        29.73 o
   5  15   5       2728.16       2651.99        70.62 o
   6  15   5         61.39         75.68        21.70 o
   7  15   5       3678.84       3526.46        84.01 o
   8  15   5        280.18        353.58        53.62 o
   9  15   5        644.47        691.93        53.13 o
  -9  16   5         41.45        121.11        50.39 o
  -8  16   5       1020.44       1075.30        61.46 o
  -7  16   5         25.44        126.38        38.00 o
  -6  16   5       1684.42       1752.74        60.50 o
  -5  16   5        512.08        526.53        42.29 o
  -4  16   5       1281.85       1328.46        61.95 o
  -3  16   5        755.45        809.47        67.30 o
  -2  16   5         81.82        144.68        22.82 o
  -1  16   5        413.90        485.02        35.13 o
   0  16   5        899.93        890.54        51.78 o
   1  16   5         47.32         79.91        21.02 o
   2  16   5        101.82        134.41        29.81 o
   3  16   5        112.50        132.35        23.71 o
   4  16   5        327.05        357.09        33.24 o
   5  16   5        281.91        395.11        34.34 o
   6  16   5       2064.96       2016.04        67.09 o
   7  16   5        960.46        995.63        61.82 o
   8  16   5       1189.57       1300.05        69.50 o
  -7  17   5         35.73        102.82        30.26 o
  -6  17   5        743.12        775.04        51.14 o
  -5  17   5         19.12         46.59        26.21 o
  -4  17   5        947.47        986.18        71.34 o
  -3  17   5         90.34        155.10        28.56 o
  -2  17   5        697.21        730.91        43.53 o
  -1  17   5          2.70         34.18        20.55 o
   0  17   5       1189.08       1138.29        57.34 o
   1  17   5          0.15         69.18        20.96 o
   2  17   5        172.96        208.73        30.69 o
   3  17   5         10.59         -9.72        24.44 o
   4  17   5          3.28         29.87        23.74 o
   5  17   5          0.00         69.35        23.91 o
   6  17   5         71.55        132.25        26.99 o
  -3  18   5        293.68        328.63        36.93 o
  -2  18   5         94.71        163.38        29.25 o
  -1  18   5        267.00        358.65        37.41 o
   0  18   5        451.25        505.45        63.39 o
   1  18   5       1017.21        969.11        51.75 o
   2  18   5        154.71        253.70        28.91 o
 -18   0   6       1531.14       1517.56        80.29 o
 -16   0   6         37.92         77.11        26.80 o
 -14   0   6        642.43        674.54        48.15 o
 -12   0   6       3958.71       3720.55        92.98 o
 -10   0   6        742.42        722.53        39.39 o
  -8   0   6       9341.71       9035.68       122.76 o
  -6   0   6       4197.67       4586.78        69.38 o
  -4   0   6        954.09        883.11        22.26 o
  -2   0   6       1072.82       1102.51        30.51 o
   0   0   6      47465.89      51688.14       571.37 o
   2   0   6      35157.60      38608.01       433.49 o
   4   0   6      39945.23      41752.42       416.58 o
   6   0   6      19555.27      22083.45       233.54 o
   8   0   6       5451.21       5497.37        88.52 o
  10   0   6       1067.69       1071.23        54.25 o
  12   0   6       2547.86       2341.76        78.56 o
  14   0   6       1599.56       1652.94        85.63 o
  16   0   6       1897.88       1952.00       123.11 o
 -18   1   6        511.44        506.49        35.69 o
 -17   1   6         52.46         66.63        19.97 o
 -16   1   6        904.16        879.07        41.84 o
 -15   1   6        919.84        909.50        40.69 o
 -14   1   6       3451.26       3251.53        65.46 o
 -13   1   6       1213.67       1134.75        39.70 o
 -12   1   6         52.32         61.38        14.78 o
 -11   1   6        213.46        209.94        17.90 o
 -10   1   6         35.75         28.62        11.29 o
  -9   1   6       3200.66       3183.27        46.18 o
  -8   1   6       1898.46       2018.78        27.20 o
  -7   1   6        679.99        657.06        14.93 o
  -6   1   6       1164.47       1009.22        17.99 o
  -5   1   6         13.83         19.77         5.83 o
  -4   1   6       2826.71       2687.64        32.71 o
  -3   1   6        435.09        360.21         9.73 o
  -2   1   6      15829.20      16580.48       147.44 o
  -1   1   6      17192.52      18554.77       194.24 o
   0   1   6          3.05          7.58         4.16 o
   1   1   6       7539.28       7482.82        63.97 o
   2   1   6       1366.52       1449.69        20.01 o
   3   1   6      46179.41      51000.59       376.70 o
   4   1   6       8937.97      10171.19        86.75 o
   5   1   6      11460.42      11266.85       102.85 o
   6   1   6       1005.88       1007.53        22.70 o
   7   1   6         21.08         16.85         6.62 o
   8   1   6       4193.44       4546.42        50.68 o
   9   1   6         57.10         37.15         9.20 o
  10   1   6       3103.26       3085.25        50.06 o
  11   1   6        653.91        942.73        38.92 o
  12   1   6       1510.09       1563.14        46.42 o
  13   1   6       1076.00       1102.53        44.57 o
  14   1   6        920.38        842.97        60.34 o
  15   1   6       1786.49       1827.23        67.25 o
  16   1   6         25.48         21.95        22.93 o
  17   1   6        322.40        246.11        33.86 o
 -18   2   6          5.09         68.26        21.89 o
 -17   2   6        624.68        662.32        38.42 o
 -16   2   6         23.06         54.78        18.19 o
 -15   2   6       2144.65       2106.74        80.85 o
 -14   2   6         11.15         11.88        14.52 o
 -13   2   6        641.62        641.20        38.34 o
 -12   2   6       1709.84       1765.56        43.73 o
 -11   2   6        197.36        166.04        17.23 o
 -10   2   6       1385.24       1348.85        31.00 o
  -9   2   6         46.62         60.34         9.86 o
  -8   2   6          3.32          0.02         6.49 o
  -7   2   6       1394.03        942.19        21.28 o
  -6   2   6       2600.70       2712.38        34.79 o
  -5   2   6        903.43        608.02        17.39 o
  -4   2   6         39.11         15.19         4.99 o
  -3   2   6      19699.37      20030.03       154.45 o
  -2   2   6       6247.41       6677.41        58.13 o
  -1   2   6      11960.62      12471.61        99.47 o
   0   2   6        123.07        123.74         6.63 o
   1   2   6       2529.03       2555.55        32.35 o
   2   2   6       1367.63       1447.00        21.27 o
   3   2   6        280.74        306.94        11.00 o
   4   2   6       1272.76       1298.09        21.64 o
   5   2   6      22658.80      24796.46       206.67 o
   6   2   6        338.69        453.70        16.23 o
   7   2   6       1685.70       1542.85        27.28 o
   8   2   6        777.38        813.92        20.01 o
   9   2   6      11184.03      11005.76       100.44 o
  10   2   6        696.40        804.72        26.73 o
  11   2   6       8068.45       7994.52       119.42 o
  12   2   6       1817.94       1761.41        49.91 o
  13   2   6       3463.45       3410.93        79.24 o
  14   2   6         25.66         26.47        16.95 o
  15   2   6       3677.92       3683.56       114.09 o
  16   2   6          3.69         35.97        22.75 o
  17   2   6         33.45         50.00        25.94 o
 -18   3   6        588.92        627.60        47.06 o
 -17   3   6        193.74        240.98        28.44 o
 -16   3   6        450.00        487.31        32.43 o
 -15   3   6         29.46         22.21        16.46 o
 -14   3   6        505.98        431.25        28.07 o
 -13   3   6        693.29        728.29        33.89 o
 -12   3   6        258.57        242.88        21.21 o
 -11   3   6       2426.22       2172.78        47.11 o
 -10   3   6         33.17         23.99        10.91 o
  -9   3   6       6288.73       6203.16        74.95 o
  -8   3   6       3774.64       3706.24        58.96 o
  -7   3   6      10382.05      10650.78        99.74 o
  -6   3   6       9402.70       8796.32        84.11 o
  -5   3   6        246.22        286.25        11.78 o
  -4   3   6      24308.37      25087.21       205.93 o
  -3   3   6        764.23        673.90        17.43 o
  -2   3   6      14266.68      14664.66       124.36 o
  -1   3   6          1.86          4.13         4.67 o
   0   3   6        439.76        438.88        11.77 o
   1   3   6       1029.39       1233.17        19.26 o
   2   3   6       2685.06       2819.92        36.73 o
   3   3   6        864.64        873.24        19.38 o
   4   3   6       2641.03       2615.76        37.34 o
   5   3   6       4193.87       4453.03        54.91 o
   6   3   6      16263.45      16774.71       147.80 o
   7   3   6       1611.35       1685.73        28.71 o
   8   3   6       4303.82       3974.35        50.39 o
   9   3   6       1887.25       2005.17        42.75 o
  10   3   6      10516.70      10280.36       125.20 o
  11   3   6        719.02        696.89        34.58 o
  12   3   6       1620.05       1713.91        49.41 o
  13   3   6        329.38        345.03        29.26 o
  14   3   6       7189.30       6822.48       142.99 o
  15   3   6        320.96        345.68        32.14 o
  16   3   6       1229.52       1215.65        62.10 o
  17   3   6        918.69        921.04        57.18 o
 -18   4   6        793.81        722.73        45.59 o
 -17   4   6          0.78         31.19        17.96 o
 -16   4   6        425.62        450.19        31.00 o
 -15   4   6          2.57         11.16        14.87 o
 -14   4   6       1121.28       1154.59        52.79 o
 -13   4   6         43.65         51.35        14.65 o
 -12   4   6       4473.98       4278.05        72.46 o
 -11   4   6        250.57        296.89        21.67 o
 -10   4   6      13617.59      13019.96       308.20 o
  -9   4   6       2199.67       2073.78        41.34 o
  -8   4   6      13570.50      13582.85       125.22 o
  -7   4   6        196.18        162.05        11.30 o
  -6   4   6        800.13        715.71        18.41 o
  -5   4   6       2227.65       2186.76        31.33 o
  -4   4   6       1063.27       1157.67        21.22 o
  -3   4   6        201.21        240.14        10.85 o
  -2   4   6       9985.90      10491.64        94.04 o
  -1   4   6        416.06        382.54        12.00 o
   0   4   6       4645.11       4540.91        47.25 o
   1   4   6         53.05         90.30         8.40 o
   2   4   6       1460.22       1529.74        25.90 o
   3   4   6          4.25         10.33         6.52 o
   4   4   6      16879.26      17760.08       164.52 o
   5   4   6       1760.61       1784.62        38.07 o
   6   4   6       2910.98       2888.63        43.30 o
   7   4   6        426.32        453.62        19.12 o
   8   4   6       2376.69       2154.15        66.03 o
   9   4   6       2097.06       2162.62        40.68 o
  10   4   6        253.76        214.24        18.55 o
  11   4   6       1012.45       1028.60        35.73 o
  12   4   6        435.59        511.16        31.81 o
  13   4   6        414.19        435.69        31.51 o
  14   4   6       1514.06       1459.98        53.84 o
  15   4   6       1186.46       1296.64        54.44 o
  16   4   6       4447.65       4346.82        95.81 o
  17   4   6          5.82         17.96        24.02 o
 -18   5   6        943.87        884.51        49.74 o
 -17   5   6          6.56          6.36        20.38 o
 -16   5   6       2773.00       2608.73        62.79 o
 -15   5   6        148.81        183.68        23.13 o
 -14   5   6         16.56         42.82        15.08 o
 -13   5   6       3085.37       2956.01        61.68 o
 -12   5   6        107.01        103.56        16.80 o
 -11   5   6       1879.30       1892.78        44.59 o
 -10   5   6        114.00        131.32        14.44 o
  -9   5   6       5646.11       5617.85        72.45 o
  -8   5   6        844.83        795.70        22.09 o
  -7   5   6       6058.62       6432.78        69.49 o
  -6   5   6       1660.04       1619.21        28.16 o
  -5   5   6       3744.27       3746.61        45.44 o
  -4   5   6       5148.86       4805.07        53.05 o
  -3   5   6       7106.68       6919.70        68.89 o
  -2   5   6      24301.16      25924.13       213.56 o
  -1   5   6       5370.89       4966.26        52.16 o
   0   5   6       4852.07       4638.35        49.59 o
   1   5   6       1352.09       1074.51        19.48 o
   2   5   6       1233.00       1255.98        23.81 o
   3   5   6       4742.16       4510.38        54.62 o
   4   5   6        133.77        175.80        11.92 o
   5   5   6       8381.34       8452.09        90.97 o
   6   5   6       2969.67       3017.78        45.50 o
   7   5   6        872.16        774.07        24.25 o
   8   5   6        943.52        888.65        28.19 o
   9   5   6       2213.12       2152.26        40.80 o
  10   5   6       1802.91       1793.78        48.30 o
  11   5   6         17.47          3.58        11.47 o
  12   5   6       1022.49       1009.16        43.17 o
  13   5   6         12.68         17.87        15.26 o
  14   5   6        148.52        142.07        22.22 o
  15   5   6       4673.30       4498.20        95.34 o
  16   5   6        252.74        274.86        30.19 o
 -17   6   6       3150.63       2947.38        77.41 o
 -16   6   6        312.96        335.04        31.63 o
 -15   6   6       3124.03       3005.23        77.37 o
 -14   6   6        446.02        458.62        29.65 o
 -13   6   6        172.42        218.77        25.36 o
 -12   6   6        386.57        389.02        25.94 o
 -11   6   6        937.82        838.58        29.57 o
 -10   6   6        276.66        342.57        20.21 o
  -9   6   6         10.98          6.15        10.36 o
  -8   6   6       3907.73       3925.38        51.67 o
  -7   6   6       3411.26       3569.30        47.61 o
  -6   6   6        992.93        960.05        23.01 o
  -5   6   6      10155.19      10538.07       100.83 o
  -4   6   6       1064.19       1114.30        22.78 o
  -3   6   6      18684.45      19267.57       165.64 o
  -2   6   6      13415.42      13668.66       121.95 o
  -1   6   6      12548.16      12347.87       111.16 o
   0   6   6       7572.47       8085.43        82.07 o
   1   6   6       8976.38       9517.16        88.97 o
   2   6   6        282.42        341.93        14.19 o
   3   6   6        804.72        751.78        26.86 o
   4   6   6       2424.94       2371.00        37.72 o
   5   6   6        313.59        416.58        18.05 o
   6   6   6       1518.04       1473.51        42.47 o
   7   6   6       3601.18       3551.98        66.17 o
   8   6   6       2457.19       2413.07        43.24 o
   9   6   6       1684.97       1678.30        36.52 o
  10   6   6        126.19        163.55        17.45 o
  11   6   6        507.59        546.69        28.95 o
  12   6   6         58.09         69.04        17.66 o
  13   6   6        437.53        472.42        32.97 o
  14   6   6        902.53        794.91        57.05 o
  15   6   6         97.80         85.95        35.54 o
  16   6   6       2529.11       2501.79        82.14 o
 -17   7   6        203.42        241.29        29.31 o
 -16   7   6       2079.94       2010.35        93.40 o
 -15   7   6       1667.73       1686.07        67.38 o
 -14   7   6       3337.67       3195.55        67.08 o
 -13   7   6        203.32        226.79        23.69 o
 -12   7   6         85.55         84.92        16.23 o
 -11   7   6       4202.06       4155.18        64.88 o
 -10   7   6       1045.17       1176.02        33.37 o
  -9   7   6        144.65        148.78        15.61 o
  -8   7   6        285.32        305.74        16.73 o
  -7   7   6       1427.54       1255.73        32.89 o
  -6   7   6        253.23        231.63        14.44 o
  -5   7   6       5721.02       5685.96        64.25 o
  -4   7   6        445.30        395.58        16.99 o
  -3   7   6       1461.41       1525.58        27.12 o
  -2   7   6       7991.62       7683.54        77.25 o
  -1   7   6       4880.16       5072.90        55.74 o
   0   7   6       2345.52       2151.57        32.13 o
   1   7   6      10791.59      10266.36       105.53 o
   2   7   6       1242.71       1200.85        29.85 o
   3   7   6       4565.00       4148.37        53.40 o
   4   7   6       1922.39       1835.52        33.15 o
   5   7   6       5250.42       5080.63        65.45 o
   6   7   6       2706.14       2641.99        43.75 o
   7   7   6         69.54         69.39        12.42 o
   8   7   6       2161.81       2116.44        40.92 o
   9   7   6         73.09         52.70        13.21 o
  10   7   6       3300.14       3328.00        70.02 o
  11   7   6        111.18         95.40        18.87 o
  12   7   6        429.86        449.91        36.87 o
  13   7   6         90.82        108.07        23.84 o
  14   7   6       1029.14        979.38        56.15 o
  15   7   6         14.47          6.73        22.35 o
  16   7   6         45.66         85.98        27.47 o
 -17   8   6         21.54         12.73        25.72 o
 -16   8   6       1543.77       1568.18        70.88 o
 -15   8   6         24.07         73.95        22.03 o
 -14   8   6       1896.19       1977.29        58.89 o
 -13   8   6         52.83         71.69        17.24 o
 -12   8   6       4202.34       4363.46        76.73 o
 -11   8   6       1571.82       1604.71        39.31 o
 -10   8   6       9895.46       9865.24       131.29 o
  -9   8   6        707.00        640.05        34.04 o
  -8   8   6       3954.99       3979.77        54.89 o
  -7   8   6       1389.13       1305.50        29.26 o
  -6   8   6       5204.79       5021.87        61.59 o
  -5   8   6        861.93        855.48        23.55 o
  -4   8   6       7110.63       6811.24        73.88 o
  -3   8   6       4949.16       4698.93        55.83 o
  -2   8   6         34.53         37.88         7.74 o
  -1   8   6       4076.09       3779.03        46.20 o
   0   8   6       5515.19       5481.85        74.66 o
   1   8   6         82.12         99.54        12.85 o
   2   8   6      25941.95      26652.52       264.35 o
   3   8   6          3.59          9.75        10.32 o
   4   8   6       8421.99       7996.29       164.99 o
   5   8   6       3775.61       3787.62        61.95 o
   6   8   6       5548.63       5211.82        77.31 o
   7   8   6       2602.89       2449.59        50.07 o
   8   8   6        522.33        478.99        25.77 o
   9   8   6       3439.11       3401.37        70.88 o
  10   8   6        110.86        108.56        18.81 o
  11   8   6        525.48        528.15        34.15 o
  12   8   6        163.84        169.29        25.92 o
  13   8   6        664.83        605.02        44.13 o
  14   8   6        697.98        769.62        51.60 o
  15   8   6        651.27        764.36        53.99 o
 -16   9   6        791.51        790.49        53.47 o
 -15   9   6        114.56        165.26        29.55 o
 -14   9   6        590.23        561.13        43.97 o
 -13   9   6        770.03        729.71        47.33 o
 -12   9   6       2033.61       1919.37        49.57 o
 -11   9   6       1212.02       1309.91        38.20 o
 -10   9   6          0.90         24.11        12.40 o
  -9   9   6       3590.51       3448.90        62.22 o
  -8   9   6        129.02        144.46        14.26 o
  -7   9   6       5550.46       5092.35        76.89 o
  -6   9   6         25.28         22.92        10.38 o
  -5   9   6       3502.52       3185.69        46.45 o
  -4   9   6       6048.52       6082.50        83.92 o
  -3   9   6       1915.78       1683.10        30.64 o
  -2   9   6        570.99        523.09        21.52 o
  -1   9   6       2549.03       2352.32        52.95 o
   0   9   6       1393.12       1320.66        31.57 o
   1   9   6       1857.12       1816.97        36.47 o
   2   9   6         84.70         75.98        14.31 o
   3   9   6       3324.60       3366.27        57.61 o
   4   9   6       1692.50       1643.14        39.48 o
   5   9   6       3334.09       3379.85        59.74 o
   6   9   6       2514.81       2490.85        51.12 o
   7   9   6        762.56        822.31        38.29 o
   8   9   6        719.70        685.21        31.15 o
   9   9   6        161.72        191.78        22.61 o
  10   9   6          5.92         10.43        15.16 o
  11   9   6          1.58         33.58        16.25 o
  12   9   6         64.56         75.32        22.91 o
  13   9   6        633.68        705.84        48.30 o
  14   9   6        109.87        176.54        29.51 o
  15   9   6          2.19         19.16        25.22 o
 -15  10   6       1413.69       1440.88        93.70 o
 -14  10   6          1.34         56.58        23.83 o
 -13  10   6        323.74        392.77        36.28 o
 -12  10   6        255.94        313.94        33.22 o
 -11  10   6        143.80        175.30        20.04 o
 -10  10   6        242.10        292.36        23.95 o
  -9  10   6       1265.36       1332.49        40.02 o
  -8  10   6        921.01        980.26        31.88 o
  -7  10   6       1557.31       1565.68        33.85 o
  -6  10   6       1663.97       1646.64        34.09 o
  -5  10   6       8873.99       8674.33       142.16 o
  -4  10   6       1791.98       1624.20        39.95 o
  -3  10   6       6479.89       6342.77       151.51 o
  -2  10   6        130.16        141.30        14.21 o
  -1  10   6      11453.91      11128.59       119.90 o
   0  10   6        108.85        108.25        13.55 o
   1  10   6       1057.07       1006.37        32.10 o
   2  10   6        485.99        501.14        25.61 o
   3  10   6         43.32         58.80        13.36 o
   4  10   6       2377.12       2377.88        49.58 o
   5  10   6        156.21        161.14        17.73 o
   6  10   6        395.22        348.91        26.26 o
   7  10   6       2902.29       2803.32        56.94 o
   8  10   6       1189.70       1185.17        39.67 o
   9  10   6        448.19        500.72        33.33 o
  10  10   6        319.61        345.53        29.37 o
  11  10   6       4247.91       4090.68       117.25 o
  12  10   6        183.19        250.69        32.21 o
  13  10   6       1448.72       1487.75       102.20 o
  14  10   6         21.22         56.35        29.85 o
 -15  11   6         50.69        113.33        42.73 o
 -14  11   6       1021.32       1040.03        61.55 o
 -13  11   6         15.12         65.43        24.37 o
 -12  11   6        884.02        899.04        59.68 o
 -11  11   6        385.55        431.47        32.65 o
 -10  11   6        218.42        226.44        27.03 o
  -9  11   6        350.84        393.99        26.13 o
  -8  11   6       1275.88       1331.22        40.26 o
  -7  11   6         21.45         13.66        13.60 o
  -6  11   6       6591.79       6253.88       100.35 o
  -5  11   6        626.72        629.49        30.05 o
  -4  11   6      13586.45      13244.64       155.36 o
  -3  11   6         31.56         33.15        14.01 o
  -2  11   6       6581.29       6184.65        86.20 o
  -1  11   6        370.98        363.08        20.41 o
   0  11   6       6311.09       6159.10        84.78 o
   1  11   6        196.17        221.07        19.11 o
   2  11   6        362.44        344.92        22.82 o
   3  11   6        254.59        230.58        21.33 o
   4  11   6         66.90         58.60        14.34 o
   5  11   6        247.44        251.82        26.52 o
   6  11   6         50.43         75.39        14.63 o
   7  11   6          2.39         16.23        13.93 o
   8  11   6       2611.32       2522.86        56.42 o
   9  11   6         15.38         28.18        16.97 o
  10  11   6        282.82        343.97        29.94 o
  11  11   6        328.93        399.42        33.45 o
  12  11   6       2896.55       2766.83        73.63 o
  13  11   6         62.46         68.75        25.64 o
 -14  12   6         82.89         98.41        33.99 o
 -13  12   6        893.36       1055.13        70.08 o
 -12  12   6       4215.97       4103.08       100.51 o
 -11  12   6        531.14        632.55        50.77 o
 -10  12   6       4613.32       4654.95       104.08 o
  -9  12   6        277.01        300.26        27.76 o
  -8  12   6       1689.89       1777.73        52.49 o
  -7  12   6         24.19         58.56        17.91 o
  -6  12   6       2504.37       2571.26        72.03 o
  -5  12   6       1458.10       1492.83        42.14 o
  -4  12   6        980.23        928.90        35.68 o
  -3  12   6          2.13         25.11        13.92 o
  -2  12   6          0.71         10.35        12.94 o
  -1  12   6        995.05        956.08        39.45 o
   0  12   6       1175.93       1074.02        41.80 o
   1  12   6        470.79        463.07        30.62 o
   2  12   6       1920.47       1885.76        45.32 o
   3  12   6         39.99         29.39        16.36 o
   4  12   6        599.15        606.16        30.89 o
   5  12   6        418.49        387.33        26.22 o
   6  12   6       5990.04       5701.69        90.81 o
   7  12   6         64.46         60.32        15.80 o
   8  12   6        164.54        216.24        22.25 o
   9  12   6         74.28        116.44        21.33 o
  10  12   6         70.08         92.87        21.18 o
  11  12   6         43.56        101.23        22.56 o
  12  12   6          0.86         46.10        21.84 o
 -13  13   6       1318.50       1440.81        91.20 o
 -12  13   6         63.03        104.17        29.27 o
 -11  13   6       8850.12       8732.10       194.16 o
 -10  13   6          0.96         60.63        24.75 o
  -9  13   6       4567.01       4441.11       101.98 o
  -8  13   6        261.46        272.92        39.90 o
  -7  13   6       3848.09       3778.50        71.31 o
  -6  13   6        144.95        153.31        19.53 o
  -5  13   6        916.26        938.80        37.79 o
  -4  13   6          2.47         31.07        21.47 o
  -3  13   6       2243.59       2118.81        50.36 o
  -2  13   6        902.14        885.88        40.58 o
  -1  13   6        261.01        234.86        23.40 o
   0  13   6       1748.71       1624.63        49.36 o
   1  13   6       2934.20       2895.99        72.07 o
   2  13   6        197.86        184.33        23.34 o
   3  13   6       2441.00       2452.46        62.25 o
   4  13   6        153.71        175.93        22.99 o
   5  13   6       5337.29       5204.00        97.56 o
   6  13   6         69.57        121.53        18.68 o
   7  13   6       2162.24       2053.83        52.89 o
   8  13   6        159.48        196.43        25.74 o
   9  13   6        386.67        376.44        32.55 o
  10  13   6        390.98        393.23        34.54 o
  11  13   6        919.88       1062.65        53.64 o
  12  13   6         14.25        -14.88        57.35 o
 -12  14   6        721.43        764.91        52.90 o
 -11  14   6        105.66        198.60        57.63 o
 -10  14   6       2384.91       2351.51        76.94 o
  -9  14   6          4.03         62.13        25.17 o
  -8  14   6       2596.23       2595.09        77.04 o
  -7  14   6        403.16        422.04        40.06 o
  -6  14   6       2481.36       2329.78        55.88 o
  -5  14   6        765.81        775.06        36.52 o
  -4  14   6         98.75        109.35        18.75 o
  -3  14   6        629.47        663.32        37.61 o
  -2  14   6         36.62         50.49        24.95 o
  -1  14   6        545.92        589.12        36.22 o
   0  14   6        534.12        543.19        34.46 o
   1  14   6       1301.35       1332.60        56.83 o
   2  14   6        250.17        294.26        28.38 o
   3  14   6         32.02         40.91        19.67 o
   4  14   6         11.86         42.39        18.87 o
   5  14   6        150.10        158.58        24.41 o
   6  14   6        437.87        429.72        34.26 o
   7  14   6        305.60        296.74        29.66 o
   8  14   6        444.43        458.45        42.89 o
   9  14   6        158.37        157.22        47.95 o
  10  14   6         48.40         91.38        29.74 o
 -10  15   6        264.32        308.95        53.44 o
  -9  15   6        155.36        211.88        35.09 o
  -8  15   6        282.65        346.84        42.11 o
  -7  15   6          2.40         61.45        21.40 o
  -6  15   6       1467.04       1559.46        55.74 o
  -5  15   6        269.85        330.08        27.25 o
  -4  15   6       4185.17       4175.70        91.98 o
  -3  15   6         64.23         57.83        21.75 o
  -2  15   6       3684.19       3512.49        78.23 o
  -1  15   6        314.45        350.35        29.58 o
   0  15   6       2466.68       2332.72        62.79 o
   1  15   6       1701.89       1644.66        57.49 o
   2  15   6        591.89        676.22        40.33 o
   3  15   6       2582.28       2590.87        75.24 o
   4  15   6         30.37         47.06        20.35 o
   5  15   6       1417.68       1399.56        87.85 o
   6  15   6        761.09        775.41        45.38 o
   7  15   6        152.21        178.42        26.72 o
   8  15   6       2695.72       2673.12       168.31 o
   9  15   6          9.17        116.35        28.84 o
  -9  16   6         72.05         89.85        31.11 o
  -8  16   6        313.25        325.08        37.13 o
  -7  16   6          9.88         77.29        28.49 o
  -6  16   6         45.58        111.44        26.68 o
  -5  16   6       1385.51       1373.68        74.12 o
  -4  16   6        387.17        408.92        33.81 o
  -3  16   6       1479.80       1580.39        75.91 o
  -2  16   6        126.93        197.22        24.44 o
  -1  16   6       2764.65       2713.11        82.86 o
   0  16   6       1162.09       1248.16        53.65 o
   1  16   6       1383.18       1424.58        56.66 o
   2  16   6       2331.20       2279.20        72.66 o
   3  16   6          9.97         36.36        21.28 o
   4  16   6       1992.51       1922.21        65.93 o
   5  16   6          0.25         76.84        26.07 o
   6  16   6         29.22         75.13        23.99 o
   7  16   6       1080.91       1153.71        65.32 o
  -6  17   6         23.90         95.66        28.13 o
  -5  17   6        176.61        233.78        33.87 o
  -4  17   6          5.81         71.00        26.23 o
  -3  17   6        205.55        230.22        30.45 o
  -2  17   6        221.66        298.25        30.55 o
  -1  17   6         72.37         92.26        26.11 o
   0  17   6        514.61        530.59        38.65 o
   1  17   6       1434.33       1486.23        59.94 o
   2  17   6         22.40         45.83        21.13 o
   3  17   6       1372.18       1265.66        64.07 o
   4  17   6         34.84         62.67        29.32 o
   5  17   6        930.62        876.93        50.36 o
  -2  18   6         95.98        154.79        28.34 o
  -1  18   6         72.91        115.28        27.88 o
   0  18   6       1557.46       1405.60        60.64 o
 -17   0   7        185.10        187.52        62.31 o
 -15   0   7       1175.22       1205.36        63.98 o
 -13   0   7         62.24         85.29        23.67 o
 -11   0   7        152.33         94.75        20.76 o
  -9   0   7       1522.59       1568.72        38.24 o
  -7   0   7      13195.37      12785.00       163.25 o
  -5   0   7       9074.55       9016.95       117.94 o
  -3   0   7      39545.16      42302.95       473.95 o
  -1   0   7       3400.47       3699.41        70.69 o
   1   0   7         78.92         29.34         9.23 o
   3   0   7      11229.74      12063.78       151.46 o
   5   0   7       9168.87       9310.14       110.96 o
   7   0   7       2595.92       2736.89        48.28 o
   9   0   7      13198.73      13695.03       184.18 o
  11   0   7       1745.36       1741.51        60.36 o
  13   0   7       1484.30       1656.29        85.61 o
  15   0   7        295.86        291.92        66.27 o
  17   0   7        123.28        165.18        42.51 o
 -18   1   7         16.64         61.14        22.07 o
 -17   1   7        180.73        159.37        26.67 o
 -16   1   7        163.65        191.05        24.34 o
 -15   1   7        581.60        602.46        34.81 o
 -14   1   7       2648.45       2467.73        56.50 o
 -13   1   7       6914.14       6614.18        98.02 o
 -12   1   7         86.16        102.09        16.19 o
 -11   1   7       5464.00       5213.56        78.53 o
 -10   1   7         91.59         73.87        13.16 o
  -9   1   7       2449.32       2421.52        31.90 o
  -8   1   7       7562.99       7157.56        67.54 o
  -7   1   7        185.39        243.85        11.42 o
  -6   1   7      11322.32      10552.19       104.73 o
  -5   1   7        879.58        957.00        21.81 o
  -4   1   7      24857.07      25324.21       206.84 o
  -3   1   7       4789.38       4840.68        53.04 o
  -2   1   7       3242.68       3241.38        38.78 o
  -1   1   7      37872.62      41037.22       377.47 o
   0   1   7       5613.12       5975.06        53.63 o
   1   1   7      32784.61      36015.75       269.11 o
   2   1   7       2061.03       2133.39        26.46 o
   3   1   7      24881.96      27147.29       208.26 o
   4   1   7       6991.68       7146.14        66.21 o
   5   1   7      10950.54      11950.89       102.52 o
   6   1   7       5875.77       6059.07        70.20 o
   7   1   7       2392.93       2164.94        31.50 o
   8   1   7       6692.32       6900.19        69.79 o
   9   1   7        469.71        421.48        18.14 o
  10   1   7       5375.18       5270.75        71.16 o
  11   1   7       1045.99        921.77        38.34 o
  12   1   7        707.60        818.37        46.40 o
  13   1   7         89.17        106.24        18.85 o
  14   1   7       4394.26       3993.14        96.00 o
  15   1   7       1835.28       1760.17        69.65 o
  16   1   7        381.72        532.38        43.90 o
  17   1   7       1507.56       1532.04        71.85 o
 -18   2   7         12.83         43.65        21.35 o
 -17   2   7        282.74        355.43        30.28 o
 -16   2   7         28.27         38.13        17.58 o
 -15   2   7         26.00         35.58        16.65 o
 -14   2   7       2601.32       2613.00        58.28 o
 -13   2   7         32.92         48.56        15.67 o
 -12   2   7        870.53        838.16        33.76 o
 -11   2   7        601.11        583.37        27.66 o
 -10   2   7       1145.42       1140.02        31.70 o
  -9   2   7       3077.88       3170.53        45.25 o
  -8   2   7       3791.37       3876.54        50.92 o
  -7   2   7       3713.51       3350.06        41.95 o
  -6   2   7       5972.94       6438.90        65.52 o
  -5   2   7      12161.11      12910.95       106.58 o
  -4   2   7          0.71         -0.46         4.70 o
  -3   2   7       8123.88       8329.67        85.81 o
  -2   2   7       4374.78       4095.70        40.04 o
  -1   2   7       3371.88       3664.62        36.79 o
   0   2   7      18709.26      18868.24       146.94 o
   1   2   7       2725.56       3009.62        33.05 o
   2   2   7      29287.51      31128.59       251.99 o
   3   2   7       1722.67       1828.23        28.97 o
   4   2   7      23346.37      24720.43       205.88 o
   5   2   7        339.51        355.34        13.69 o
   6   2   7       2787.21       2728.21        37.65 o
   7   2   7         55.75         83.99         9.35 o
   8   2   7        569.67        514.21        17.85 o
   9   2   7        934.21        926.89        22.79 o
  10   2   7         42.71         53.12        13.43 o
  11   2   7       1204.40       1261.43        43.70 o
  12   2   7        661.90        642.78        34.79 o
  13   2   7       1356.43       1385.44        49.82 o
  14   2   7       1571.52       1575.17        55.10 o
  15   2   7       1156.99       1222.18        60.09 o
  16   2   7       1823.84       1769.28        73.39 o
  17   2   7        148.45        154.05        30.65 o
 -18   3   7        808.46        822.60        43.41 o
 -17   3   7        252.41        275.93        28.32 o
 -16   3   7       1592.47       1616.97        57.48 o
 -15   3   7         71.12         63.94        23.67 o
 -14   3   7         22.75         16.08        16.06 o
 -13   3   7       1808.16       1737.84        53.48 o
 -12   3   7        956.25        941.53        38.91 o
 -11   3   7        599.80        545.89        27.11 o
 -10   3   7        267.46        263.47        16.99 o
  -9   3   7        642.09        613.29        22.35 o
  -8   3   7       3152.84       2995.46        43.61 o
  -7   3   7         28.19         12.54         7.11 o
  -6   3   7       2526.75       2144.00        31.39 o
  -5   3   7        555.39        563.86        15.98 o
  -4   3   7       1571.10       1443.91        23.33 o
  -3   3   7       2332.92       2308.32        29.89 o
  -2   3   7       3168.02       3202.23        36.64 o
  -1   3   7      43117.02      46365.82       366.86 o
   0   3   7       9395.51       9591.55        86.52 o
   1   3   7       2752.61       2593.46        32.01 o
   2   3   7       2735.12       2821.33        34.33 o
   3   3   7      14475.79      15173.20       141.85 o
   4   3   7         89.48         67.60         8.79 o
   5   3   7       8762.56       9870.48       101.85 o
   6   3   7       4748.80       4646.94        55.23 o
   7   3   7        107.40        114.82        10.25 o
   8   3   7       5588.62       5213.64        72.13 o
   9   3   7        799.09        854.05        43.08 o
  10   3   7       2909.99       2728.49        53.06 o
  11   3   7       1297.31       1369.16        51.93 o
  12   3   7        141.31        170.24        20.84 o
  13   3   7        789.42        761.98        40.25 o
  14   3   7         52.65         69.52        19.18 o
  15   3   7       1104.53       1344.55        62.05 o
  16   3   7        265.09        313.57        35.95 o
  17   3   7        388.29        378.45        39.80 o
 -18   4   7        423.42        494.02        42.04 o
 -17   4   7       2067.73       2038.28        57.96 o
 -16   4   7          2.53         29.30        15.75 o
 -15   4   7       3637.99       3413.74        69.98 o
 -14   4   7        120.27        185.22        20.69 o
 -13   4   7         89.52        113.60        17.41 o
 -12   4   7        325.84        348.24        23.77 o
 -11   4   7       1232.48       1210.25        39.81 o
 -10   4   7        154.13        178.55        15.25 o
  -9   4   7       8859.22       8637.21        97.80 o
  -8   4   7        428.35        560.83        18.69 o
  -7   4   7      11392.33      11067.93       105.27 o
  -6   4   7        226.51        165.93        11.26 o
  -5   4   7       9915.94      10128.00        95.26 o
  -4   4   7       4497.84       4682.78        51.54 o
  -3   4   7       9617.67       9639.03        89.24 o
  -2   4   7       4535.81       4778.87        59.64 o
  -1   4   7       2943.17       2629.89        32.96 o
   0   4   7        418.83        354.61        12.94 o
   1   4   7       6189.96       6134.80        64.49 o
   2   4   7       2374.83       2275.83        33.91 o
   3   4   7        510.65        603.99        18.36 o
   4   4   7       1961.04       1768.97        33.65 o
   5   4   7       4181.68       4125.14        54.24 o
   6   4   7       2271.83       2151.71        37.29 o
   7   4   7      20270.82      20330.33       269.90 o
   8   4   7       1310.50       1208.76        31.98 o
   9   4   7      11145.92      10905.52       118.86 o
  10   4   7        966.82        916.33        34.88 o
  11   4   7       3183.09       3310.34        61.64 o
  12   4   7          2.81         42.65        15.00 o
  13   4   7       1851.98       1800.93        53.90 o
  14   4   7         78.88        106.83        20.37 o
  15   4   7        197.72        181.23        25.90 o
  16   4   7         84.94         50.08        24.72 o
 -18   5   7        740.10        728.79        45.28 o
 -17   5   7         15.57         43.61        24.60 o
 -16   5   7       1674.70       1634.84        53.15 o
 -15   5   7        200.96        212.02        26.81 o
 -14   5   7        283.29        273.84        24.23 o
 -13   5   7        826.03        831.30        36.06 o
 -12   5   7       2092.50       2043.55        52.52 o
 -11   5   7       2111.26       2067.22        46.98 o
 -10   5   7        368.91        369.82        20.32 o
  -9   5   7       1204.89       1118.74        29.81 o
  -8   5   7       3526.70       3409.92        46.54 o
  -7   5   7       2095.54       1909.89        32.21 o
  -6   5   7       2528.35       2478.39        36.36 o
  -5   5   7        527.68        531.01        16.97 o
  -4   5   7       6349.27       6517.71        67.52 o
  -3   5   7        519.48        467.89        15.04 o
  -2   5   7       4448.19       4316.54        48.35 o
  -1   5   7        303.92        367.03        13.56 o
   0   5   7       2047.62       2203.57        30.28 o
   1   5   7      14463.49      16604.37       143.26 o
   2   5   7       8815.62       9724.30        98.50 o
   3   5   7       1074.89       1296.07        25.94 o
   4   5   7       5750.97       5745.16        67.89 o
   5   5   7        873.10        964.40        33.52 o
   6   5   7       6868.18       6596.78        81.26 o
   7   5   7        489.00        469.36        20.63 o
   8   5   7      11718.21      11574.51       144.69 o
   9   5   7       3648.28       3478.99        54.84 o
  10   5   7       3840.14       3639.38        66.43 o
  11   5   7        461.79        469.49        26.97 o
  12   5   7        543.68        600.17        34.86 o
  13   5   7       1503.79       1463.31        52.20 o
  14   5   7        475.85        471.74        34.53 o
  15   5   7        168.12        196.74        26.52 o
  16   5   7        877.05        903.95        56.83 o
 -17   6   7         42.91         33.10        21.81 o
 -16   6   7        504.92        476.74        38.13 o
 -15   6   7         10.67         49.33        17.33 o
 -14   6   7       2703.96       2529.60        69.66 o
 -13   6   7        718.70        761.10        44.57 o
 -12   6   7       6396.46       6274.77        94.62 o
 -11   6   7       1573.31       1518.22        44.78 o
 -10   6   7       4120.59       4023.33        72.82 o
  -9   6   7        152.43        132.62        14.75 o
  -8   6   7       4485.94       4262.13        55.02 o
  -7   6   7        296.40        271.86        15.44 o
  -6   6   7       1923.78       1847.12        38.42 o
  -5   6   7        897.17        827.02        21.23 o
  -4   6   7        705.24        789.00        20.19 o
  -3   6   7         50.77         54.13        12.30 o
  -2   6   7       5110.60       5173.80        56.69 o
  -1   6   7        530.55        586.33        16.35 o
   0   6   7      12465.31      12499.35       113.04 o
   1   6   7       1546.59       1648.65        25.91 o
   2   6   7       6981.26       6723.93        74.86 o
   3   6   7         78.26        100.67        10.17 o
   4   6   7      11635.18      11880.36       132.58 o
   5   6   7      10666.89      11014.17       114.92 o
   6   6   7        609.69        570.71        21.87 o
   7   6   7        130.88        122.21        13.22 o
   8   6   7        618.02        635.26        31.93 o
   9   6   7       5475.17       5267.19        72.46 o
  10   6   7          5.88         22.75        13.52 o
  11   6   7          3.64          8.58        11.89 o
  12   6   7        344.68        376.07        29.20 o
  13   6   7        242.99        223.84        28.74 o
  14   6   7        555.24        557.40        42.68 o
  15   6   7         50.85         66.95        23.64 o
  16   6   7       1812.75       1797.08        76.84 o
 -17   7   7        136.24        114.22        40.41 o
 -16   7   7        322.46        348.38        32.80 o
 -15   7   7       1251.18       1187.90        46.73 o
 -14   7   7        809.23        829.93        38.96 o
 -13   7   7       2708.67       2606.50        58.72 o
 -12   7   7       1904.45       1800.40        46.87 o
 -11   7   7       6673.14       6459.61        86.50 o
 -10   7   7        204.29        206.65        17.23 o
  -9   7   7       5590.69       5631.64        75.57 o
  -8   7   7        408.26        358.42        18.52 o
  -7   7   7       2826.90       2672.75        41.64 o
  -6   7   7       3134.47       3270.49        46.01 o
  -5   7   7        675.83        731.82        21.61 o
  -4   7   7        681.49        710.21        20.45 o
  -3   7   7       3645.44       3481.16        44.87 o
  -2   7   7        789.79        784.06        24.89 o
  -1   7   7       9283.73       9083.90        88.51 o
   0   7   7        234.88        211.34        13.00 o
   1   7   7      10649.86      10740.49       122.60 o
   2   7   7        849.34        669.64        20.06 o
   3   7   7      14855.39      15048.18       161.55 o
   4   7   7        134.02        159.63        12.91 o
   5   7   7       5297.54       5022.69        82.91 o
   6   7   7          7.93         -0.40         9.10 o
   7   7   7       4207.05       4227.08        61.01 o
   8   7   7        419.22        410.83        23.89 o
   9   7   7        111.84        106.99        15.89 o
  10   7   7       1176.78       1157.49        44.44 o
  11   7   7        493.46        508.77        35.75 o
  12   7   7        105.41        128.88        23.15 o
  13   7   7        663.85        677.33        46.00 o
  14   7   7        721.89        733.78        49.20 o
  15   7   7       2082.22       2099.14        76.87 o
 -16   8   7        341.80        418.08        48.15 o
 -15   8   7       1219.39       1233.37        53.50 o
 -14   8   7         43.60         59.87        17.82 o
 -13   8   7       1418.27       1399.99        46.27 o
 -12   8   7        385.81        357.20        26.37 o
 -11   8   7         33.24         22.09        15.50 o
 -10   8   7         12.90         24.12        12.32 o
  -9   8   7       1988.37       1914.84        40.79 o
  -8   8   7        115.95        131.12        14.03 o
  -7   8   7       2283.05       2144.41        51.24 o
  -6   8   7       1343.91       1422.83        30.19 o
  -5   8   7      10911.03      11073.28       121.67 o
  -4   8   7        406.16        406.13        17.52 o
  -3   8   7       6452.51       6616.00        72.05 o
  -2   8   7       8906.31       8978.12        89.83 o
  -1   8   7       1885.76       1672.72        28.49 o
   0   8   7        596.10        550.09        17.67 o
   1   8   7        572.16        626.09        20.88 o
   2   8   7        552.94        514.20        23.71 o
   3   8   7       2758.72       2534.90        47.86 o
   4   8   7        605.65        568.89        32.61 o
   5   8   7        547.05        512.98        25.49 o
   6   8   7       2135.39       2052.69        55.93 o
   7   8   7       2383.52       2286.72        56.19 o
   8   8   7        892.69        891.08        33.77 o
   9   8   7        675.54        669.66        34.95 o
  10   8   7        122.71        157.81        21.40 o
  11   8   7        342.99        342.11        28.42 o
  12   8   7          0.31         -3.73        17.55 o
  13   8   7         32.31         64.09        22.27 o
  14   8   7        261.69        311.04        35.84 o
  15   8   7         68.98        160.37        29.71 o
 -16   9   7       1474.86       1499.39        82.61 o
 -15   9   7        111.28        117.80        28.83 o
 -14   9   7        946.80        928.76        53.99 o
 -13   9   7       1446.28       1520.96        54.04 o
 -12   9   7       1150.55       1148.74        42.63 o
 -11   9   7       4339.81       4319.29        69.49 o
 -10   9   7        324.26        346.21        22.46 o
  -9   9   7        444.41        443.53        23.84 o
  -8   9   7       2583.55       2406.36        42.24 o
  -7   9   7       1380.25       1295.16        30.71 o
  -6   9   7       8665.08       8332.16        96.28 o
  -5   9   7        293.24        285.78        17.64 o
  -4   9   7      12093.41      11409.11       126.43 o
  -3   9   7       1835.72       1814.06        32.57 o
  -2   9   7      12844.18      12672.23       131.78 o
  -1   9   7         71.38         83.27        15.31 o
   0   9   7        605.39        561.88        21.48 o
   1   9   7        358.12        358.69        17.85 o
   2   9   7         11.06         15.24        10.36 o
   3   9   7          1.08          5.98        11.75 o
   4   9   7        143.78        166.15        16.80 o
   5   9   7       1464.86       1438.95        38.32 o
   6   9   7        611.32        652.42        29.78 o
   7   9   7        484.47        522.34        30.47 o
   8   9   7        775.80        799.85        33.19 o
   9   9   7         46.08         35.53        16.24 o
  10   9   7       1544.13       1580.17        68.11 o
  11   9   7         66.14         88.06        19.37 o
  12   9   7        941.44        952.79        54.16 o
  13   9   7        532.39        642.45        47.86 o
  14   9   7        273.85        287.68        35.44 o
 -15  10   7        856.83        914.08        74.78 o
 -14  10   7        253.73        271.92        33.51 o
 -13  10   7        483.86        497.40        40.05 o
 -12  10   7       3761.96       3518.09        78.09 o
 -11  10   7       1368.23       1332.99        54.11 o
 -10  10   7        873.19        923.16        37.10 o
  -9  10   7         34.85         49.19        14.59 o
  -8  10   7        596.09        593.51        24.21 o
  -7  10   7       1272.47       1276.70        31.43 o
  -6  10   7        426.65        404.03        21.18 o
  -5  10   7       1474.24       1428.00        39.51 o
  -4  10   7        328.49        376.80        20.94 o
  -3  10   7       1489.66       1507.08        34.55 o
  -2  10   7       2519.16       2465.14        52.27 o
  -1  10   7        303.27        359.09        19.62 o
   0  10   7       1959.87       1873.49        52.16 o
   1  10   7         20.44         21.04        12.13 o
   2  10   7       3954.56       3832.14        64.20 o
   3  10   7        204.89        222.02        19.60 o
   4  10   7       1987.17       1987.66        50.94 o
   5  10   7        152.58        137.44        17.04 o
   6  10   7          6.46          5.36        15.91 o
   7  10   7         29.25         40.11        13.57 o
   8  10   7        942.37        993.16        38.03 o
   9  10   7         45.83         68.93        17.87 o
  10  10   7        408.40        432.47        32.63 o
  11  10   7         36.83         59.38        19.34 o
  12  10   7       2003.46       1865.34        70.04 o
  13  10   7        277.48        260.85        33.97 o
  14  10   7       1325.87       1269.29        67.18 o
 -15  11   7       1491.66       1451.77        80.92 o
 -14  11   7          6.41         24.67        24.37 o
 -13  11   7       2669.25       2550.98        78.57 o
 -12  11   7        245.42        324.69        34.32 o
 -11  11   7       6275.50       6145.72        98.30 o
 -10  11   7        718.45        791.08        35.87 o
  -9  11   7        434.71        478.84        32.33 o
  -8  11   7        186.35        213.70        20.48 o
  -7  11   7        504.90        590.49        29.90 o
  -6  11   7       1312.43       1241.05        43.16 o
  -5  11   7       1252.83       1372.57        39.55 o
  -4  11   7        134.32        119.00        15.08 o
  -3  11   7        878.49        849.62        29.17 o
  -2  11   7        775.31        758.01        37.82 o
  -1  11   7       1040.88       1041.84        36.29 o
   0  11   7       2774.74       2721.89        53.22 o
   1  11   7      10488.43      10279.44       127.75 o
   2  11   7        583.14        624.42        39.85 o
   3  11   7       4491.73       4365.21        72.76 o
   4  11   7        130.79        129.16        17.27 o
   5  11   7       3069.12       3108.14        82.11 o
   6  11   7       1524.44       1435.73        48.07 o
   7  11   7         37.72         23.66        13.82 o
   8  11   7        463.94        549.57        31.40 o
   9  11   7        615.02        651.75        38.99 o
  10  11   7        555.63        575.19        64.05 o
  11  11   7        798.33        782.29        44.68 o
  12  11   7        734.45        735.97        44.99 o
  13  11   7        909.18        988.33        59.61 o
 -14  12   7       1312.81       1389.35        79.60 o
 -13  12   7        141.07        228.84        40.90 o
 -12  12   7       2183.33       2171.13        73.38 o
 -11  12   7          0.51         22.20        22.65 o
 -10  12   7       1773.66       1748.98        65.22 o
  -9  12   7        729.42        756.20        40.18 o
  -8  12   7       1260.37       1215.54        47.51 o
  -7  12   7        636.33        726.44        33.58 o
  -6  12   7       1557.64       1522.12        42.75 o
  -5  12   7       4988.23       4845.42        79.43 o
  -4  12   7         47.59         47.69        15.71 o
  -3  12   7        583.04        580.62        29.61 o
  -2  12   7          0.73          4.99        12.60 o
  -1  12   7       2223.60       2244.32        60.99 o
   0  12   7       1051.53        998.79        40.82 o
   1  12   7       1540.86       1473.76        44.62 o
   2  12   7       2872.75       2843.36        57.31 o
   3  12   7         14.54         18.46        13.69 o
   4  12   7       1724.51       1770.94        46.06 o
   5  12   7          3.93         10.85        14.26 o
   6  12   7       3285.46       2916.59        61.83 o
   7  12   7       3771.14       3628.08        70.78 o
   8  12   7        159.13        188.27        21.09 o
   9  12   7       1703.00       1657.78        56.68 o
  10  12   7         23.29         63.64        26.22 o
  11  12   7       1829.35       1911.22        63.85 o
  12  12   7         32.09         78.49        23.63 o
 -13  13   7          7.73         36.97        32.36 o
 -12  13   7        165.77        277.94        42.78 o
 -11  13   7        432.43        523.23        42.81 o
 -10  13   7         51.22        150.63        41.88 o
  -9  13   7          0.54         61.40        23.64 o
  -8  13   7         44.63         22.14        18.81 o
  -7  13   7         25.74         30.79        16.02 o
  -6  13   7       1738.30       1730.63        47.44 o
  -5  13   7        163.49        174.99        24.84 o
  -4  13   7        362.32        367.76        26.22 o
  -3  13   7          1.16         16.62        13.82 o
  -2  13   7         19.39         19.82        15.06 o
  -1  13   7        952.37        892.99        40.96 o
   0  13   7        252.35        269.30        33.38 o
   1  13   7       2663.79       2510.14        68.82 o
   2  13   7         27.03         23.36        19.71 o
   3  13   7        279.66        264.95        26.68 o
   4  13   7          2.57          9.16        16.07 o
   5  13   7         87.58        108.55        20.89 o
   6  13   7       2487.57       2533.62        58.94 o
   7  13   7         72.94        109.59        23.01 o
   8  13   7       2558.72       2500.98        67.73 o
   9  13   7          3.08          9.34        18.94 o
  10  13   7        480.19        557.94        40.12 o
  11  13   7         20.77         20.36        21.82 o
 -12  14   7       1153.15       1078.42       123.22 o
 -11  14   7          5.68        103.65        29.06 o
 -10  14   7       2243.53       2285.59        75.24 o
  -9  14   7        310.01        387.58        38.29 o
  -8  14   7        985.68       1080.19        55.86 o
  -7  14   7        347.08        393.72        28.59 o
  -6  14   7        498.67        512.10        49.31 o
  -5  14   7       1736.07       1731.81        48.99 o
  -4  14   7         46.58         57.93        18.88 o
  -3  14   7        864.34        842.50        42.10 o
  -2  14   7        319.19        356.11        29.40 o
  -1  14   7       3373.24       3178.80        72.46 o
   0  14   7       2654.30       2508.36        63.96 o
   1  14   7       1050.71       1101.23        47.34 o
   2  14   7       3929.54       3576.38        78.79 o
   3  14   7        196.71        261.78        34.16 o
   4  14   7       2225.70       2162.47        61.57 o
   5  14   7        136.01        130.08        26.48 o
   6  14   7       1028.12       1090.74        61.75 o
   7  14   7       1603.92       1565.03        59.17 o
   8  14   7        147.83        173.68        32.39 o
   9  14   7          2.43        -11.83        38.62 o
  10  14   7        629.43        689.22        52.00 o
 -10  15   7         86.36        129.37        30.91 o
  -9  15   7       1186.27       1165.99        61.79 o
  -8  15   7        115.44        128.05        47.00 o
  -7  15   7        811.43        942.76        64.51 o
  -6  15   7         22.22         40.71        18.71 o
  -5  15   7          6.66          7.78        18.97 o
  -4  15   7        104.40        118.91        37.33 o
  -3  15   7        684.22        734.25        41.55 o
  -2  15   7        313.71        337.94        28.65 o
  -1  15   7       1295.26       1417.99        53.99 o
   0  15   7        243.15        325.53        30.21 o
   1  15   7       3391.24       3285.55        76.74 o
   2  15   7        686.64        744.63        47.28 o
   3  15   7        438.57        522.64        37.15 o
   4  15   7       1558.97       1546.94        59.22 o
   5  15   7        424.50        429.85        35.19 o
   6  15   7          1.54         22.32        20.49 o
   7  15   7          4.13         10.54        21.40 o
   8  15   7        274.23        314.94        39.28 o
   9  15   7         70.36        130.69        42.55 o
  -8  16   7        244.05        337.23        37.50 o
  -7  16   7       2112.53       1986.71        86.01 o
  -6  16   7        575.75        726.50        89.77 o
  -5  16   7       2591.77       2472.44        94.86 o
  -4  16   7         39.33         66.34        22.88 o
  -3  16   7       2997.43       2923.02        74.10 o
  -2  16   7         75.94        100.47        22.41 o
  -1  16   7        581.75        680.64        51.99 o
   0  16   7        671.24        646.48        42.83 o
   1  16   7        116.96        149.51        24.43 o
   2  16   7        111.55        126.44        24.16 o
   3  16   7        156.38        226.08        31.03 o
   4  16   7         14.79         57.46        21.54 o
   5  16   7        601.36        623.31        42.18 o
   6  16   7          3.51         49.57        23.54 o
   7  16   7       1985.55       1904.80        80.60 o
  -6  17   7       3883.65       3726.10        98.69 o
  -5  17   7        430.17        463.92        42.69 o
  -4  17   7       3892.19       3956.11       150.04 o
  -3  17   7          1.74         69.90        25.44 o
  -2  17   7       1765.79       1804.99        65.34 o
  -1  17   7         11.12         49.56        21.63 o
   0  17   7       1161.67       1257.26        56.36 o
   1  17   7         20.93         39.56        20.94 o
   2  17   7          9.66         54.10        21.08 o
   3  17   7        214.12        223.54        31.43 o
   4  17   7        464.47        455.12        41.25 o
 -18   0   8        906.03        870.13        63.75 o
 -16   0   8        365.62        337.69        40.70 o
 -14   0   8      12390.61      11562.89       210.36 o
 -12   0   8      10038.68       9725.91       176.77 o
 -10   0   8       9071.44       8855.47       156.78 o
  -8   0   8        746.81        784.47        28.06 o
  -6   0   8       3654.83       3607.13        60.36 o
  -4   0   8       6586.95       6373.95        87.55 o
  -2   0   8      25904.91      27278.98       366.31 o
   0   0   8      27414.56      30680.29       350.07 o
   2   0   8      22367.79      24212.26       283.06 o
   4   0   8      37371.14      41263.70       416.07 o
   6   0   8      15029.53      15735.19       176.77 o
   8   0   8       2637.74       2559.40        63.70 o
  10   0   8       3345.22       3375.67        69.82 o
  12   0   8       2890.22       2792.16       103.75 o
  14   0   8       2332.36       2425.61       104.30 o
  16   0   8       1045.98        980.76        82.07 o
 -18   1   8          4.34         52.87        27.08 o
 -17   1   8         65.44         75.75        21.30 o
 -16   1   8        137.96        164.61        22.94 o
 -15   1   8       1964.09       1888.92        51.88 o
 -14   1   8          9.85         -1.49        15.10 o
 -13   1   8       4199.57       3956.10        73.60 o
 -12   1   8       1053.61        995.57        35.97 o
 -11   1   8       2448.55       2495.77        50.41 o
 -10   1   8       6096.94       5842.77        89.67 o
  -9   1   8        101.98        100.94         9.33 o
  -8   1   8       3956.04       3653.39        42.16 o
  -7   1   8       5215.88       5155.21        56.31 o
  -6   1   8       3770.12       3916.55        49.07 o
  -5   1   8       2923.62       2956.84        36.21 o
  -4   1   8        655.15        496.27        16.11 o
  -3   1   8      13343.30      13264.57       124.22 o
  -2   1   8        379.11        322.56        11.69 o
  -1   1   8      16193.82      17269.62       156.38 o
   0   1   8       2514.74       2540.66        32.52 o
   1   1   8        171.72        116.69        11.02 o
   2   1   8       4285.30       4196.42        43.48 o
   3   1   8       6576.47       6422.75        60.97 o
   4   1   8      10043.49      10218.86        95.56 o
   5   1   8       3952.17       3946.91        44.77 o
   6   1   8       9194.45       9440.70       100.04 o
   7   1   8       4495.35       4361.92        50.27 o
   8   1   8       3874.77       3838.46        62.09 o
   9   1   8        364.82        498.48        19.93 o
  10   1   8        738.71        817.06        27.08 o
  11   1   8       4316.25       4270.75        80.16 o
  12   1   8        386.75        383.79        27.54 o
  13   1   8       3156.58       3037.16        80.15 o
  14   1   8          0.11         -0.79        18.81 o
  15   1   8       2568.10       2537.64       103.43 o
  16   1   8        516.17        526.74        44.62 o
 -18   2   8        215.82        267.13        35.07 o
 -17   2   8        237.99        200.47        28.83 o
 -16   2   8        492.91        489.44        32.64 o
 -15   2   8        318.69        338.12        26.65 o
 -14   2   8        874.06        899.01        38.65 o
 -13   2   8       1013.88       1043.03        41.58 o
 -12   2   8        396.81        397.48        24.86 o
 -11   2   8       1752.44       1662.94        40.83 o
 -10   2   8        295.28        280.31        18.38 o
  -9   2   8      10917.64      10241.55       189.74 o
  -8   2   8        129.71        110.06        10.53 o
  -7   2   8      10904.58      10442.97        99.16 o
  -6   2   8      11259.33      11301.05        97.12 o
  -5   2   8      21231.08      21551.82       179.34 o
  -4   2   8          7.60         -0.01         4.65 o
  -3   2   8      13642.58      13606.83       118.80 o
  -2   2   8       2900.05       2996.65        36.22 o
  -1   2   8       5295.05       5378.62        50.64 o
   0   2   8       1583.06       1827.95        24.14 o
   1   2   8       2776.30       3180.01        35.28 o
   2   2   8         12.38         15.38         6.88 o
   3   2   8      13028.51      13822.82       122.44 o
   4   2   8       1430.08       1617.58        26.42 o
   5   2   8      12552.22      13159.18       129.54 o
   6   2   8       2312.51       2506.86        36.64 o
   7   2   8       9555.10      10038.98        99.67 o
   8   2   8         68.74         74.65         9.33 o
   9   2   8      10279.78      10347.21       104.71 o
  10   2   8        907.61        891.60        32.48 o
  11   2   8        386.25        415.55        30.04 o
  12   2   8        319.21        360.00        27.48 o
  13   2   8       2874.70       2707.45        66.34 o
  14   2   8        906.94        912.05        51.68 o
  15   2   8          8.88         36.96        27.26 o
  16   2   8        155.05        167.23        30.74 o
 -18   3   8         81.60        144.72        28.16 o
 -17   3   8         44.39         52.98        18.54 o
 -16   3   8         47.67        109.74        28.75 o
 -15   3   8         17.98         47.80        16.11 o
 -14   3   8         55.91         61.70        16.93 o
 -13   3   8          6.38          9.53        13.20 o
 -12   3   8       6250.67       5878.36        88.52 o
 -11   3   8         18.65         47.60        13.25 o
 -10   3   8       6136.97       6064.24        76.78 o
  -9   3   8       1510.69       1539.71        33.56 o
  -8   3   8      14589.15      13981.44       128.89 o
  -7   3   8        116.66        113.86        10.51 o
  -6   3   8       6694.17       6475.05        67.58 o
  -5   3   8       1647.30       1790.17        27.84 o
  -4   3   8      22854.95      23352.72       194.83 o
  -3   3   8         47.08         24.96         6.08 o
  -2   3   8      12234.11      13041.27       114.33 o
  -1   3   8       4242.85       3816.34        42.36 o
   0   3   8       2705.99       3106.87        36.88 o
   1   3   8       4979.46       4547.27        48.85 o
   2   3   8        256.39        309.78        11.98 o
   3   3   8        774.45        680.42        16.59 o
   4   3   8       2716.52       2632.60        39.48 o
   5   3   8        822.84        917.19        23.52 o
   6   3   8       3405.76       3560.77        69.06 o
   7   3   8       1557.50       1526.76        35.06 o
   8   3   8      11059.40      11429.15       121.66 o
   9   3   8       1529.75       1439.99        37.45 o
  10   3   8       1136.36       1126.32        37.12 o
  11   3   8        268.42        321.62        34.88 o
  12   3   8        266.58        269.42        24.86 o
  13   3   8       1387.62       1190.17        48.56 o
  14   3   8        718.73        730.04        41.51 o
  15   3   8        320.95        381.39        37.60 o
  16   3   8        425.72        476.73        49.98 o
 -18   4   8        410.04        426.41        36.15 o
 -17   4   8        165.35        235.09        35.49 o
 -16   4   8        129.88        201.64        23.33 o
 -15   4   8        581.93        586.59        33.40 o
 -14   4   8       1209.94       1187.16        43.11 o
 -13   4   8       3358.63       3295.39        96.14 o
 -12   4   8       2724.12       2653.32        55.16 o
 -11   4   8         77.30         42.59        12.76 o
 -10   4   8       3229.81       3134.47        51.10 o
  -9   4   8        274.63        267.58        15.30 o
  -8   4   8        670.48        693.72        20.98 o
  -7   4   8         22.64         39.52         8.95 o
  -6   4   8        318.85        336.65        14.73 o
  -5   4   8          2.90          1.61         6.26 o
  -4   4   8      10167.15      10132.13        94.93 o
  -3   4   8       4090.83       3899.19        45.05 o
  -2   4   8      39361.90      40933.39       328.60 o
  -1   4   8       9249.15      10122.22        93.17 o
   0   4   8      19409.57      19525.44       165.36 o
   1   4   8          7.65         14.08         6.05 o
   2   4   8      12278.83      11692.99       114.70 o
   3   4   8       6186.48       6458.43        73.35 o
   4   4   8        246.09        170.76        12.29 o
   5   4   8       1317.67       1269.59        27.87 o
   6   4   8       1362.81       1281.42        29.05 o
   7   4   8        126.72        151.01        13.88 o
   8   4   8       3673.21       3526.06        56.03 o
   9   4   8       3545.91       3389.67        54.05 o
  10   4   8       7074.82       6803.41        96.11 o
  11   4   8        370.68        332.17        23.11 o
  12   4   8       2799.87       2729.51        65.23 o
  13   4   8        490.40        529.57        34.62 o
  14   4   8       3260.44       3301.19        78.06 o
  15   4   8         88.13        149.91        33.05 o
  16   4   8        938.91        937.26        56.98 o
 -18   5   8       1919.59       1802.01        73.30 o
 -17   5   8        169.26        186.70        26.04 o
 -16   5   8       2288.81       2286.12        64.68 o
 -15   5   8       1254.93       1214.88        45.98 o
 -14   5   8        154.68        188.35        21.57 o
 -13   5   8       1598.46       1487.88        43.90 o
 -12   5   8       1033.77       1010.28        44.87 o
 -11   5   8       4091.76       3774.85        66.07 o
 -10   5   8       1050.87        974.17        29.97 o
  -9   5   8       9517.28       9069.16       201.60 o
  -8   5   8        367.76        355.64        17.17 o
  -7   5   8        163.76        207.11        13.72 o
  -6   5   8       2245.28       2102.18        33.69 o
  -5   5   8       1147.18       1223.95        24.42 o
  -4   5   8       4488.65       4503.61        52.12 o
  -3   5   8       5324.02       5355.51        58.07 o
  -2   5   8        279.23        269.21        12.31 o
  -1   5   8      11326.18      11101.79       102.10 o
   0   5   8       2973.11       2950.33        37.59 o
   1   5   8      23191.53      24163.68       202.53 o
   2   5   8          7.13         12.95         7.05 o
   3   5   8      19339.84      20107.18       186.32 o
   4   5   8        194.38        156.80        12.43 o
   5   5   8        561.39        588.55        21.36 o
   6   5   8       2084.58       1990.99        40.79 o
   7   5   8       5515.09       5291.73        69.73 o
   8   5   8       4017.31       3913.87        62.93 o
   9   5   8         16.26         31.79        10.85 o
  10   5   8        216.78        236.85        29.42 o
  11   5   8        651.32        615.27        30.64 o
  12   5   8          9.36         20.22        17.48 o
  13   5   8         24.22         12.68        16.28 o
  14   5   8        148.78        163.38        23.82 o
  15   5   8        935.73        890.59        55.25 o
  16   5   8         31.29         27.46        28.66 o
 -17   6   8        753.73        854.93        53.92 o
 -16   6   8         82.37         88.04        21.56 o
 -15   6   8        117.15        132.22        25.56 o
 -14   6   8        239.24        254.74        23.86 o
 -13   6   8         52.03         76.79        16.63 o
 -12   6   8         70.79         97.74        17.38 o
 -11   6   8       1483.02       1434.36        46.77 o
 -10   6   8       2421.76       2311.11        44.56 o
  -9   6   8       2895.78       2777.65        48.98 o
  -8   6   8        647.04        617.18        21.76 o
  -7   6   8       8562.76       8436.51        88.48 o
  -6   6   8         97.31         94.28        10.90 o
  -5   6   8       5684.96       5548.20        63.09 o
  -4   6   8         17.74         15.92        10.25 o
  -3   6   8        829.96        892.58        20.82 o
  -2   6   8      10656.44      11164.81       104.50 o
  -1   6   8        506.59        556.26        19.35 o
   0   6   8       4165.05       4013.10        61.43 o
   1   6   8        214.61        192.17        16.35 o
   2   6   8       8234.52       8123.21        88.04 o
   3   6   8       2592.80       2499.99        39.85 o
   4   6   8        883.25        830.29        24.05 o
   5   6   8       7113.31       6751.26        88.85 o
   6   6   8         21.27         10.43         9.20 o
   7   6   8      10494.71      10166.21       112.50 o
   8   6   8        103.63        110.30        13.78 o
   9   6   8        551.89        601.63        25.61 o
  10   6   8         16.72         33.51        13.07 o
  11   6   8         44.31         71.51        17.71 o
  12   6   8        206.16        182.94        26.00 o
  13   6   8        438.24        388.71        38.55 o
  14   6   8          0.18         24.34        20.97 o
  15   6   8       1625.38       1637.43        71.22 o
 -17   7   8        446.23        499.98        43.17 o
 -16   7   8        736.97        805.60        45.52 o
 -15   7   8        747.05        827.72        40.46 o
 -14   7   8         48.79         80.07        18.00 o
 -13   7   8       4732.30       4396.40       114.87 o
 -12   7   8        224.65        305.51        26.13 o
 -11   7   8       4178.78       4113.76        86.56 o
 -10   7   8       3030.34       2894.51        53.20 o
  -9   7   8        213.49        217.88        17.68 o
  -8   7   8       6096.66       5875.89        91.47 o
  -7   7   8        790.23        749.69        23.47 o
  -6   7   8       2066.75       2038.68        35.49 o
  -5   7   8          2.97          3.04         8.36 o
  -4   7   8       6762.72       6871.38        74.13 o
  -3   7   8        118.07        112.42        11.31 o
  -2   7   8        911.19        924.14        21.60 o
  -1   7   8        808.47        760.77        19.60 o
   0   7   8        230.12        247.95        12.51 o
   1   7   8        363.52        420.57        15.31 o
   2   7   8       2105.86       2043.20        35.34 o
   3   7   8         49.80         41.81         9.16 o
   4   7   8       6233.34       5958.38       136.90 o
   5   7   8       1662.81       1626.87        33.93 o
   6   7   8       2380.93       2421.00        43.22 o
   7   7   8         77.66         74.27        14.54 o
   8   7   8      10809.96      10425.42       141.43 o
   9   7   8         35.20         50.69        13.77 o
  10   7   8       4841.92       4773.40        89.16 o
  11   7   8        468.57        492.70        32.77 o
  12   7   8        104.37        149.47        47.36 o
  13   7   8        268.64        277.93        32.89 o
  14   7   8        144.67        152.96        31.49 o
  15   7   8         11.88         60.38        25.03 o
 -16   8   8       1404.17       1510.82        68.22 o
 -15   8   8       1029.12        996.59        48.98 o
 -14   8   8       2719.86       2763.72        63.48 o
 -13   8   8        271.03        301.70        25.12 o
 -12   8   8       8826.17       8686.99       121.26 o
 -11   8   8        842.50        863.44        32.41 o
 -10   8   8       1429.79       1451.91        37.11 o
  -9   8   8       5030.08       4772.14        69.47 o
  -8   8   8        202.86        246.66        16.69 o
  -7   8   8       3498.69       3145.16        47.62 o
  -6   8   8         19.09         33.03        10.13 o
  -5   8   8       1923.20       1800.13        34.55 o
  -4   8   8       1407.76       1298.31        38.29 o
  -3   8   8       4892.48       4700.92        57.22 o
  -2   8   8        293.07        257.42        13.96 o
  -1   8   8       1734.87       1731.87        30.16 o
   0   8   8       3486.09       3354.21        43.99 o
   1   8   8        419.65        385.76        20.88 o
   2   8   8        818.62        805.99        28.79 o
   3   8   8        105.34        107.94        14.53 o
   4   8   8       1643.86       1635.94        39.11 o
   5   8   8        323.94        328.93        22.20 o
   6   8   8        733.90        694.26        29.99 o
   7   8   8       1139.87       1136.90        63.06 o
   8   8   8        886.77        902.53        40.50 o
   9   8   8         45.08         51.76        16.27 o
  10   8   8       2035.04       1830.99        53.41 o
  11   8   8         90.33         91.27        19.40 o
  12   8   8       3480.37       3620.41        92.67 o
  13   8   8        750.04        835.98        52.33 o
  14   8   8       1033.65       1149.21        62.45 o
  15   8   8          9.64         49.51        55.65 o
 -16   9   8         35.45         87.73        56.39 o
 -15   9   8        301.43        286.34        40.03 o
 -14   9   8        316.97        318.14        34.22 o
 -13   9   8       2320.14       2242.73        55.87 o
 -12   9   8         87.95        139.11        19.22 o
 -11   9   8        331.55        368.56        24.06 o
 -10   9   8        627.87        645.84        28.80 o
  -9   9   8         55.54         77.12        14.25 o
  -8   9   8         25.22         28.15        11.20 o
  -7   9   8        531.50        521.70        24.73 o
  -6   9   8       6939.51       6965.42        80.35 o
  -5   9   8       2569.43       2492.70        43.90 o
  -4   9   8         50.69         41.82        10.39 o
  -3   9   8        903.47        966.44        24.69 o
  -2   9   8          2.75         -9.03         9.26 o
  -1   9   8        845.22        852.89        26.14 o
   0   9   8        221.55        261.47        16.39 o
   1   9   8        507.42        510.61        26.50 o
   2   9   8       2771.87       2831.76        52.73 o
   3   9   8        290.83        304.67        22.87 o
   4   9   8        176.53        203.06        18.77 o
   5   9   8        158.30        217.67        21.71 o
   6   9   8       4260.11       4021.34        69.32 o
   7   9   8         13.21         20.75        12.70 o
   8   9   8         21.41         10.99        12.25 o
   9   9   8       1497.73       1485.94        50.30 o
  10   9   8         53.68         80.65        18.40 o
  11   9   8       3605.80       3637.74        86.84 o
  12   9   8        267.93        258.93        56.75 o
  13   9   8       5042.56       4935.61       116.14 o
  14   9   8        490.79        573.00        47.35 o
 -15  10   8        408.93        454.41        53.09 o
 -14  10   8       1002.54        973.26        65.72 o
 -13  10   8        706.34        628.73        44.98 o
 -12  10   8       1111.19       1045.04        47.21 o
 -11  10   8        203.39        258.24        24.17 o
 -10  10   8        784.41        846.86        36.37 o
  -9  10   8        109.93        165.17        16.80 o
  -8  10   8        117.25        123.45        14.36 o
  -7  10   8       3613.97       3597.99        54.08 o
  -6  10   8         37.04         34.50        12.50 o
  -5  10   8       3496.60       3386.10        55.33 o
  -4  10   8       2600.41       2500.67        51.54 o
  -3  10   8       2232.49       2047.62        40.76 o
  -2  10   8       2206.28       2097.84        41.00 o
  -1  10   8       5496.55       5471.83        72.77 o
   0  10   8        184.60        174.19        17.31 o
   1  10   8        106.11        124.93        19.75 o
   2  10   8        183.77        222.08        21.20 o
   3  10   8        411.15        415.35        27.14 o
   4  10   8        144.06        128.31        16.82 o
   5  10   8        968.65        976.19        36.20 o
   6  10   8        320.11        342.94        24.63 o
   7  10   8       3719.03       3667.97        75.35 o
   8  10   8          0.02          9.61        12.24 o
   9  10   8        110.01        146.62        21.83 o
  10  10   8       1961.04       1829.55        57.44 o
  11  10   8        919.58        876.97        45.48 o
  12  10   8       1180.78       1321.09        64.76 o
  13  10   8         30.04         64.81        24.92 o
 -14  11   8        149.33        247.24        38.81 o
 -13  11   8         42.98         41.48        32.68 o
 -12  11   8          2.89        -12.51        20.21 o
 -11  11   8          8.43         51.52        20.44 o
 -10  11   8       1361.04       1392.16        50.14 o
  -9  11   8          6.83         30.74        17.39 o
  -8  11   8        616.69        670.07        31.94 o
  -7  11   8        302.11        313.37        27.78 o
  -6  11   8       3849.04       3907.64        82.86 o
  -5  11   8       1861.92       1813.72        49.08 o
  -4  11   8       1687.00       1713.99        38.65 o
  -3  11   8        168.95        178.37        16.39 o
  -2  11   8       3226.70       3236.39        53.97 o
  -1  11   8       1202.86       1139.64        35.69 o
   0  11   8         83.70         89.09        15.30 o
   1  11   8       3193.04       3146.40        63.79 o
   2  11   8        953.59        918.55        34.61 o
   3  11   8         96.83         84.03        15.62 o
   4  11   8       1411.69       1326.26        41.38 o
   5  11   8        485.29        538.49        29.94 o
   6  11   8       7534.40       7146.08       105.03 o
   7  11   8       2894.24       2682.75        63.77 o
   8  11   8        192.27        223.30        22.36 o
   9  11   8         86.69         87.35        20.12 o
  10  11   8        144.45        199.68        35.24 o
  11  11   8         96.09         97.12        22.88 o
  12  11   8         18.12         33.47        22.51 o
  13  11   8        267.36        286.89        35.11 o
 -13  12   8        100.84         89.06        40.14 o
 -12  12   8       1940.58       2026.33       154.63 o
 -11  12   8         62.83         47.55        25.51 o
 -10  12   8       1527.74       1519.17        55.07 o
  -9  12   8          7.99         30.90        18.13 o
  -8  12   8       1632.14       1600.79        51.51 o
  -7  12   8        266.59        320.60        24.56 o
  -6  12   8        102.20        125.07        18.56 o
  -5  12   8        767.80        771.84        34.08 o
  -4  12   8        437.63        428.44        26.52 o
  -3  12   8       2158.36       2055.78        47.98 o
  -2  12   8       1367.27       1408.17        46.02 o
  -1  12   8          9.82          8.03        18.09 o
   0  12   8       8735.57       8542.23       132.35 o
   1  12   8        575.50        585.24        29.83 o
   2  12   8       1791.75       1742.19        45.29 o
   3  12   8       1211.57       1175.60        40.81 o
   4  12   8        802.32        754.60        35.44 o
   5  12   8       2574.56       2461.87        56.37 o
   6  12   8         22.06          8.45        16.94 o
   7  12   8        161.14        225.18        29.30 o
   8  12   8        754.72        794.12        43.54 o
   9  12   8        236.50        260.41        34.61 o
  10  12   8        292.89        265.99        29.14 o
  11  12   8          0.58         26.72        20.53 o
  12  12   8       1733.90       1773.38        66.67 o
 -12  13   8        146.01        255.49        40.15 o
 -11  13   8       2764.52       3161.98       102.94 o
 -10  13   8        205.33        314.84        33.77 o
  -9  13   8       1530.64       1593.69        56.85 o
  -8  13   8        434.45        481.59        35.02 o
  -7  13   8       2188.92       2109.75        57.70 o
  -6  13   8        288.81        307.02        25.29 o
  -5  13   8        169.12        206.89        21.91 o
  -4  13   8        132.34        160.78        19.90 o
  -3  13   8        522.40        522.23        45.44 o
  -2  13   8        896.84        868.29        41.12 o
  -1  13   8       2289.99       2293.39        59.13 o
   0  13   8          5.75         12.08        15.62 o
   1  13   8       1399.95       1418.02        49.78 o
   2  13   8         43.49         41.51        18.64 o
   3  13   8        143.56        149.15        22.46 o
   4  13   8        298.84        304.55        28.11 o
   5  13   8         21.52         64.52        19.80 o
   6  13   8        458.54        473.62        30.39 o
   7  13   8        610.89        632.43        35.40 o
   8  13   8        625.53        633.41        40.65 o
   9  13   8        111.90        146.06        29.68 o
  10  13   8         21.33         55.98        21.39 o
  11  13   8        524.49        539.78        40.75 o
 -11  14   8        540.34        525.09        55.63 o
 -10  14   8         92.41        152.43        30.31 o
  -9  14   8       1224.71       1151.84        58.46 o
  -8  14   8        902.93        978.71        47.50 o
  -7  14   8       1351.33       1398.92        47.92 o
  -6  14   8        128.48        227.69        24.01 o
  -5  14   8       1224.77       1222.31        49.26 o
  -4  14   8        282.87        250.78        26.72 o
  -3  14   8          5.26          1.73        20.15 o
  -2  14   8          2.31          9.23        23.86 o
  -1  14   8         25.16         29.19        17.14 o
   0  14   8       1848.68       1809.82        73.14 o
   1  14   8         24.21          9.27        16.61 o
   2  14   8        139.54        142.85        24.92 o
   3  14   8        423.79        457.45        34.61 o
   4  14   8        162.52        211.37        26.57 o
   5  14   8       2051.92       1959.73        81.56 o
   6  14   8        906.69        953.26        48.80 o
   7  14   8       2414.81       2555.89        70.50 o
   8  14   8        537.24        563.15        47.39 o
   9  14   8       1882.85       1779.25       116.10 o
 -10  15   8       1906.63       1936.98        90.38 o
  -9  15   8        104.07        145.75        30.62 o
  -8  15   8       2147.58       2228.75        73.29 o
  -7  15   8        124.86        160.51        39.76 o
  -6  15   8       4139.40       4056.57        86.97 o
  -5  15   8          7.68         57.07        27.40 o
  -4  15   8        763.46        756.53        42.78 o
  -3  15   8         40.78         81.29        20.62 o
  -2  15   8        889.20        888.17        45.44 o
  -1  15   8          0.77         34.86        17.98 o
   0  15   8          5.36         32.04        21.71 o
   1  15   8          1.33         -3.08        17.14 o
   2  15   8        203.13        196.59        25.16 o
   3  15   8       1012.40       1022.91        55.75 o
   4  15   8         10.09         42.95        20.74 o
   5  15   8        790.55        790.01        45.97 o
   6  15   8       2300.37       2398.24        69.92 o
   7  15   8        520.91        579.14        41.00 o
   8  15   8        936.94        931.98        60.21 o
  -8  16   8        174.18        237.33        39.47 o
  -7  16   8        363.54        409.57        90.65 o
  -6  16   8        217.51        278.40        33.22 o
  -5  16   8        745.40        852.34        46.77 o
  -4  16   8        803.66        886.13        47.14 o
  -3  16   8        117.98        175.08        32.23 o
  -2  16   8       2258.42       2148.72        64.45 o
  -1  16   8        102.52        125.49        27.23 o
   0  16   8       2022.47       2008.85        63.82 o
   1  16   8          4.98         45.42        25.13 o
   2  16   8       1399.42       1318.17        55.98 o
   3  16   8         26.72         23.30        24.92 o
   4  16   8       1760.80       1763.08        65.57 o
   5  16   8         97.99        145.44        26.06 o
   6  16   8        103.16        137.87        26.09 o
  -5  17   8        807.84        949.97        57.41 o
  -4  17   8        977.31       1022.76        52.00 o
  -3  17   8       1060.75       1105.40        81.56 o
  -2  17   8          8.36         68.08        22.81 o
  -1  17   8       1888.17       1814.27        64.79 o
   0  17   8         10.81         59.83        22.58 o
   1  17   8       2774.80       2592.65        95.20 o
   2  17   8         15.71         49.05        22.25 o
   3  17   8       1664.92       1602.86        64.34 o
 -17   0   9        235.48        231.95        81.37 o
 -15   0   9       2902.24       2806.51       143.91 o
 -13   0   9       8746.25       8240.39       161.39 o
 -11   0   9       6181.78       5903.18       131.56 o
  -9   0   9      13550.14      12951.92       228.42 o
  -7   0   9      14473.24      14915.90       189.33 o
  -5   0   9      16159.49      16441.49       200.81 o
  -3   0   9       5824.96       5576.68       120.03 o
  -1   0   9       3383.54       3732.69        72.47 o
   1   0   9       3479.35       3607.01        58.62 o
   3   0   9      32041.13      33865.93       391.48 o
   5   0   9      31438.50      33213.14       343.84 o
   7   0   9      22079.57      23445.16       254.66 o
   9   0   9      10165.49      10270.93       149.43 o
  11   0   9          0.92         20.15        21.68 o
  13   0   9          9.54         23.65        31.63 o
  15   0   9        653.99        542.06        77.34 o
 -18   1   9         47.85         74.89        26.73 o
 -17   1   9        342.96        377.61        34.02 o
 -16   1   9         14.06         49.30        21.72 o
 -15   1   9       2176.80       2090.60        54.61 o
 -14   1   9       1301.86       1372.73        45.37 o
 -13   1   9       1125.50       1029.15        38.79 o
 -12   1   9        401.73        371.95        24.06 o
 -11   1   9       5703.64       5418.51        85.15 o
 -10   1   9       2266.88       2304.32        41.12 o
  -9   1   9       2947.48       2788.79        36.98 o
  -8   1   9       6491.90       6053.01        65.51 o
  -7   1   9        489.79        537.03        18.11 o
  -6   1   9       3649.04       3694.56        47.66 o
  -5   1   9        405.51        438.80        13.27 o
  -4   1   9      12576.75      12677.82       121.85 o
  -3   1   9       5535.46       5402.48        60.35 o
  -2   1   9         65.85         73.20         9.55 o
  -1   1   9         37.48         10.39         6.00 o
   0   1   9       4020.67       4538.32        51.09 o
   1   1   9       5593.78       5923.42        56.77 o
   2   1   9       4299.18       4548.85        47.41 o
   3   1   9       2226.09       2200.42        29.95 o
   4   1   9      23836.97      25173.81       198.79 o
   5   1   9        415.98        411.10        16.46 o
   6   1   9       4015.51       4066.96        47.89 o
   7   1   9        487.97        457.74        16.96 o
   8   1   9       7267.85       7389.43        75.67 o
   9   1   9        485.87        534.20        19.30 o
  10   1   9         41.52         83.24        12.61 o
  11   1   9        298.01        292.17        25.10 o
  12   1   9        934.43        926.59        47.42 o
  13   1   9          5.46         18.30        18.01 o
  14   1   9         47.25         47.02        28.69 o
  15   1   9          1.53         23.68        22.59 o
  16   1   9          6.39        -20.01        22.27 o
 -18   2   9        593.91        622.37        55.78 o
 -17   2   9        213.57        251.36        28.17 o
 -16   2   9       2627.83       2419.19        75.51 o
 -15   2   9        271.75        292.14        37.55 o
 -14   2   9       3445.18       3352.02        75.83 o
 -13   2   9        471.23        449.02        36.70 o
 -12   2   9       1800.69       1726.56        48.07 o
 -11   2   9        898.91        824.42        44.71 o
 -10   2   9       4368.21       4061.75        58.32 o
  -9   2   9        921.85        917.14        23.34 o
  -8   2   9       1680.87       1630.29        29.23 o
  -7   2   9         13.44         20.03         6.99 o
  -6   2   9       5659.98       5741.04        57.40 o
  -5   2   9       1325.14       1346.80        21.60 o
  -4   2   9       8468.07       8047.47        78.43 o
  -3   2   9       8389.62       9047.25        85.49 o
  -2   2   9      23270.18      23067.06       191.89 o
  -1   2   9       8380.35       9253.34        80.30 o
   0   2   9       6573.10       5941.49        56.55 o
   1   2   9       2290.13       2415.74        30.47 o
   2   2   9      24413.82      25555.94       199.38 o
   3   2   9        117.55        204.59        11.13 o
   4   2   9        422.87        484.06        16.87 o
   5   2   9        793.12        846.17        20.87 o
   6   2   9        624.86        663.15        22.46 o
   7   2   9        180.26        201.39        13.39 o
   8   2   9       1021.32        993.94        28.04 o
   9   2   9          0.08          3.13         9.59 o
  10   2   9       5631.09       5366.58        97.97 o
  11   2   9       1319.07       1238.86        44.22 o
  12   2   9       1668.56       1629.93        49.18 o
  13   2   9         81.13         41.97        20.17 o
  14   2   9       2147.99       2223.29        71.03 o
  15   2   9        113.20         94.45        25.48 o
  16   2   9         28.54         40.13        25.44 o
 -18   3   9        353.85        397.17        36.61 o
 -17   3   9        839.85        869.58        86.42 o
 -16   3   9         37.59         66.97        19.92 o
 -15   3   9       3733.59       3448.26        70.36 o
 -14   3   9        122.29        160.10        19.44 o
 -13   3   9       1454.04       1480.56        43.80 o
 -12   3   9         32.99         35.50        15.81 o
 -11   3   9         97.60         89.29        15.25 o
 -10   3   9       1612.52       1470.23        33.47 o
  -9   3   9        786.55        787.42        22.55 o
  -8   3   9       4756.79       4633.21        56.04 o
  -7   3   9      13327.49      13723.61       126.31 o
  -6   3   9       3957.58       3896.49        47.47 o
  -5   3   9      11949.35      12312.00       112.55 o
  -4   3   9        716.43        788.07        18.07 o
  -3   3   9      37467.77      38319.55       309.24 o
  -2   3   9       1836.96       2093.17        28.81 o
  -1   3   9      29790.57      30505.42       248.97 o
   0   3   9         17.00         55.26         7.78 o
   1   3   9      10122.66       9648.68        90.32 o
   2   3   9       4269.99       4469.28        50.31 o
   3   3   9      10239.49      10501.09        98.75 o
   4   3   9        105.99        175.49        10.76 o
   5   3   9        487.89        472.66        19.39 o
   6   3   9        128.95        155.95        13.29 o
   7   3   9        345.21        386.26        19.44 o
   8   3   9       1665.80       1682.87        36.06 o
   9   3   9       4949.75       4788.93        80.89 o
  10   3   9       1670.03       1574.63        58.00 o
  11   3   9       2562.37       2485.90        60.10 o
  12   3   9          0.28        -13.60        13.60 o
  13   3   9       2167.43       2161.22        60.47 o
  14   3   9        665.95        703.70        47.49 o
  15   3   9        760.37        775.90        50.81 o
  16   3   9        271.92        237.51        33.97 o
 -18   4   9        147.63        181.37        27.54 o
 -17   4   9        530.73        527.60        38.37 o
 -16   4   9         42.90         56.91        28.59 o
 -15   4   9       1581.56       1576.58        55.93 o
 -14   4   9        780.60        779.46        36.19 o
 -13   4   9        448.22        408.89        26.84 o
 -12   4   9         44.12         33.20        12.69 o
 -11   4   9       2987.77       2736.46        55.40 o
 -10   4   9       1199.73       1063.47        35.06 o
  -9   4   9      15794.57      15403.12       143.47 o
  -8   4   9        650.42        691.61        21.61 o
  -7   4   9      11119.70      10789.88       104.77 o
  -6   4   9        286.67        309.04        18.46 o
  -5   4   9       8909.05       9006.74        88.29 o
  -4   4   9        134.89        185.60        11.08 o
  -3   4   9       1582.95       1463.08        24.85 o
  -2   4   9       4018.98       3979.53        46.02 o
  -1   4   9       2231.54       2150.27        30.58 o
   0   4   9         57.53         72.75         7.83 o
   1   4   9       5113.65       5511.95        58.74 o
   2   4   9       1135.58        971.42        21.02 o
   3   4   9       5146.92       5377.80        64.89 o
   4   4   9        350.69        316.57        16.51 o
   5   4   9        441.22        414.94        18.95 o
   6   4   9       1004.75       1013.90        27.05 o
   7   4   9       4725.58       4702.19        70.46 o
   8   4   9       1397.04       1314.04        44.30 o
   9   4   9       3072.93       3080.45       108.38 o
  10   4   9          1.92        -11.24        11.24 o
  11   4   9        455.53        460.34        27.66 o
  12   4   9        221.59        282.70        26.76 o
  13   4   9        163.29        190.35        24.98 o
  14   4   9         66.37         51.11        20.00 o
  15   4   9        638.01        675.72        47.95 o
  16   4   9        521.54        557.66        46.50 o
 -17   5   9        738.25        715.00        46.58 o
 -16   5   9          0.78         15.04        18.20 o
 -15   5   9        136.76        164.45        31.97 o
 -14   5   9        638.91        615.15        33.79 o
 -13   5   9       1579.72       1513.94        44.56 o
 -12   5   9        974.56        987.54        41.77 o
 -11   5   9         72.96         58.65        13.91 o
 -10   5   9       9572.49       8982.06       125.68 o
  -9   5   9        804.18        774.08        26.91 o
  -8   5   9      14745.20      14350.49       143.02 o
  -7   5   9          6.16          1.89         8.49 o
  -6   5   9       3949.24       3936.56        50.14 o
  -5   5   9       2222.68       2013.01        32.60 o
  -4   5   9        929.59        810.18        22.12 o
  -3   5   9        452.15        404.36        14.99 o
  -2   5   9        642.38        650.42        17.59 o
  -1   5   9       3060.20       3028.61        39.25 o
   0   5   9       2478.99       2555.54        35.07 o
   1   5   9       1131.00       1085.57        21.58 o
   2   5   9       6314.38       6355.49        77.88 o
   3   5   9        443.43        426.79        18.17 o
   4   5   9       6835.86       6861.02        79.95 o
   5   5   9        356.36        380.48        18.68 o
   6   5   9       2625.67       2573.51        67.21 o
   7   5   9       1242.92       1223.42        31.55 o
   8   5   9       5965.82       5927.11        83.87 o
   9   5   9       4513.62       4459.42        70.81 o
  10   5   9       3561.94       3235.39        61.75 o
  11   5   9       5101.08       4933.51        81.70 o
  12   5   9       2645.80       2542.88        64.34 o
  13   5   9       1408.33       1417.52        53.90 o
  14   5   9        310.82        281.28        29.77 o
  15   5   9       1078.25       1229.71        64.52 o
 -17   6   9         17.08         69.34        21.78 o
 -16   6   9       1077.43       1138.41        60.06 o
 -15   6   9         28.17         41.25        18.62 o
 -14   6   9       1906.44       1809.53        55.17 o
 -13   6   9        824.59        832.74        37.29 o
 -12   6   9       2618.25       2667.15        69.00 o
 -11   6   9        982.21        925.90        32.00 o
 -10   6   9       1835.32       1628.51        39.48 o
  -9   6   9       8696.70       8307.53        98.87 o
  -8   6   9          5.78          2.40         9.75 o
  -7   6   9        427.23        408.10        18.43 o
  -6   6   9        651.84        688.30        23.27 o
  -5   6   9        998.95        926.19        23.37 o
  -4   6   9       5457.46       5227.57        60.19 o
  -3   6   9          0.07          1.40         7.51 o
  -2   6   9       7882.64       7524.65        77.21 o
  -1   6   9        514.51        474.64        16.32 o
   0   6   9       9647.44       9668.81        93.57 o
   1   6   9        542.26        520.31        19.45 o
   2   6   9       3550.37       3506.67        49.35 o
   3   6   9       2174.15       2104.01        37.16 o
   4   6   9         79.56         89.86        11.64 o
   5   6   9         58.64         71.43        11.19 o
   6   6   9        635.44        606.14        23.83 o
   7   6   9        379.01        387.89        20.89 o
   8   6   9        792.75        767.88        28.00 o
   9   6   9       3598.21       3472.18        57.39 o
  10   6   9       2272.55       2285.53        76.67 o
  11   6   9       1960.49       1859.98        53.59 o
  12   6   9       1942.02       1808.03        63.45 o
  13   6   9       1339.12       1257.01        64.60 o
  14   6   9        147.46        160.59        28.10 o
  15   6   9         55.79         59.04        23.78 o
 -17   7   9       1189.82       1100.11        67.88 o
 -16   7   9        271.12        274.18        29.51 o
 -15   7   9       2674.74       2547.64        72.59 o
 -14   7   9         49.34         72.39        20.40 o
 -13   7   9       1037.16       1125.26        47.51 o
 -12   7   9         92.11        126.02        18.42 o
 -11   7   9       1797.36       1803.10        41.61 o
 -10   7   9         23.45         54.89        12.72 o
  -9   7   9        518.06        516.54        24.49 o
  -8   7   9        115.98         92.43        12.94 o
  -7   7   9        413.22        390.45        19.58 o
  -6   7   9       1018.05       1054.15        26.72 o
  -5   7   9        695.43        651.55        21.48 o
  -4   7   9        832.80        832.35        22.73 o
  -3   7   9       2540.40       2584.31        38.61 o
  -2   7   9         83.41         82.68         9.62 o
  -1   7   9       6902.37       7082.96        74.79 o
   0   7   9       2691.30       2706.55        38.35 o
   1   7   9       6743.04       6419.19        69.04 o
   2   7   9        665.70        614.70        21.54 o
   3   7   9       2164.88       2034.71        37.15 o
   4   7   9       3269.93       3112.73        66.83 o
   5   7   9          0.42          7.64         9.67 o
   6   7   9      14216.35      14253.85       162.21 o
   7   7   9       1688.11       1655.04        58.47 o
   8   7   9         13.43         31.21        12.72 o
   9   7   9       2317.18       2319.37        51.13 o
  10   7   9        131.58        131.59        19.66 o
  11   7   9       2082.14       2047.13        60.87 o
  12   7   9        764.55        786.02        69.17 o
  13   7   9       1302.09       1270.86        61.61 o
  14   7   9        686.30        619.12        47.10 o
  15   7   9        262.12        337.44        37.34 o
 -16   8   9        460.93        468.11        51.83 o
 -15   8   9         77.35        115.99        22.42 o
 -14   8   9        227.07        307.35        29.01 o
 -13   8   9          2.51         31.92        17.34 o
 -12   8   9        126.18        141.97        20.30 o
 -11   8   9       1491.46       1584.07        40.31 o
 -10   8   9          0.07          3.79        11.45 o
  -9   8   9        833.97        842.02        30.06 o
  -8   8   9       1525.44       1506.07        32.96 o
  -7   8   9       1815.38       1753.15        34.95 o
  -6   8   9         64.75         50.46        16.73 o
  -5   8   9       1128.70       1158.09        28.00 o
  -4   8   9       3982.05       4055.36        53.38 o
  -3   8   9         70.96         59.58         9.81 o
  -2   8   9       2323.05       2293.09        38.52 o
  -1   8   9        309.55        315.25        14.98 o
   0   8   9       1826.83       1822.54        34.93 o
   1   8   9       6710.97       6647.54        96.81 o
   2   8   9       4805.89       4564.68        69.46 o
   3   8   9       5569.54       5315.27        77.67 o
   4   8   9         85.49        117.96        15.34 o
   5   8   9      17573.08      17138.85       188.68 o
   6   8   9        198.74        213.95        19.29 o
   7   8   9       6011.38       5879.58        88.33 o
   8   8   9       1546.20       1486.01        43.19 o
   9   8   9        230.05        252.85        24.74 o
  10   8   9        629.09        625.71        36.94 o
  11   8   9        170.21        224.76        25.48 o
  12   8   9         64.32         87.68        22.51 o
  13   8   9       1207.64       1252.59        64.61 o
  14   8   9        957.96       1043.20        60.17 o
 -16   9   9         41.50         55.31        68.66 o
 -15   9   9          0.87         47.51        28.38 o
 -14   9   9        150.67        166.63        28.56 o
 -13   9   9        556.27        638.61        38.57 o
 -12   9   9         93.49        114.43        20.02 o
 -11   9   9        278.65        322.33        22.42 o
 -10   9   9         14.36         36.39        12.99 o
  -9   9   9          9.49         20.69        12.01 o
  -8   9   9       1210.61       1156.73        30.77 o
  -7   9   9        483.12        535.00        29.27 o
  -6   9   9       2246.26       2137.04        39.15 o
  -5   9   9       1186.49       1131.63        28.70 o
  -4   9   9        852.32        836.39        24.72 o
  -3   9   9       2787.06       2641.48        58.45 o
  -2   9   9        349.56        353.84        22.58 o
  -1   9   9       2203.86       2141.25        54.80 o
   0   9   9         23.15         38.62        16.41 o
   1   9   9        581.11        580.59        26.47 o
   2   9   9       2939.27       2883.53        54.34 o
   3   9   9        426.71        457.60        25.34 o
   4   9   9       2766.29       2849.46        55.34 o
   5   9   9         51.35         79.95        14.81 o
   6   9   9       4625.71       4454.15        74.68 o
   7   9   9        455.78        453.53        27.31 o
   8   9   9        195.13        187.63        21.53 o
   9   9   9        224.49        234.58        24.36 o
  10   9   9         92.14        100.14        19.78 o
  11   9   9        742.06        698.57        40.81 o
  12   9   9        105.54        128.23        26.55 o
  13   9   9        883.99        855.49        55.58 o
  14   9   9        910.62        897.96        97.76 o
 -15  10   9        230.72        250.97        39.97 o
 -14  10   9        697.99        733.28        57.74 o
 -13  10   9        353.60        467.19        40.05 o
 -12  10   9       1117.84       1288.30        58.42 o
 -11  10   9         42.23         77.62        18.86 o
 -10  10   9         38.93         57.48        14.38 o
  -9  10   9         37.31         53.81        14.17 o
  -8  10   9         24.09         35.93        11.39 o
  -7  10   9         22.32         39.76        14.65 o
  -6  10   9       2875.15       2799.79        50.67 o
  -5  10   9        460.47        484.41        24.52 o
  -4  10   9       3974.47       3824.06        59.62 o
  -3  10   9        959.18        944.27        30.09 o
  -2  10   9       1105.62       1058.61        30.67 o
  -1  10   9       1100.40       1045.77        34.48 o
   0  10   9       4165.71       4100.35        67.48 o
   1  10   9       1596.65       1501.95        39.40 o
   2  10   9         45.51         84.55        14.70 o
   3  10   9       3630.27       3561.69        69.66 o
   4  10   9        157.02        125.22        17.25 o
   5  10   9       2150.53       2020.37        49.03 o
   6  10   9       3925.32       3841.75        70.35 o
   7  10   9        805.41        830.35        39.01 o
   8  10   9       1636.94       1498.39        45.34 o
   9  10   9         51.60         53.69        18.35 o
  10  10   9       3888.62       3498.25        80.08 o
  11  10   9         33.07         45.73        19.93 o
  12  10   9       5537.71       5249.82       120.70 o
  13  10   9          1.16         59.33        24.35 o
 -14  11   9       1005.35        996.86        67.60 o
 -13  11   9       3112.46       2880.11       124.40 o
 -12  11   9        497.02        616.80        51.71 o
 -11  11   9       1677.04       1723.67        63.37 o
 -10  11   9        327.18        369.85        31.79 o
  -9  11   9        281.90        314.96        27.55 o
  -8  11   9        694.25        816.59        35.05 o
  -7  11   9         11.34         -0.14        13.48 o
  -6  11   9        647.69        708.14        29.33 o
  -5  11   9       1426.17       1408.71        37.28 o
  -4  11   9         75.07         92.41        14.71 o
  -3  11   9       1281.55       1300.61        39.15 o
  -2  11   9          1.74         18.87        12.44 o
  -1  11   9       2330.75       2242.88        48.61 o
   0  11   9        117.98        111.02        16.16 o
   1  11   9       1363.47       1353.23        39.24 o
   2  11   9        409.75        411.82        27.87 o
   3  11   9        534.44        496.49        28.25 o
   4  11   9        633.61        700.66        33.30 o
   5  11   9        105.29         93.34        17.33 o
   6  11   9         45.75         43.44        15.52 o
   7  11   9        308.50        303.42        27.93 o
   8  11   9         12.84         38.02        16.48 o
   9  11   9       1565.59       1505.69        58.46 o
  10  11   9        188.89        258.96        35.07 o
  11  11   9       3150.68       3081.27        78.55 o
  12  11   9         27.89         53.81        25.74 o
 -13  12   9          0.72         12.82        37.22 o
 -12  12   9        853.49        923.04        82.66 o
 -11  12   9       1841.48       1968.44        68.83 o
 -10  12   9        517.22        541.74        46.50 o
  -9  12   9       1430.69       1421.44        52.33 o
  -8  12   9        543.73        677.23        38.53 o
  -7  12   9       6804.04       6356.51       107.54 o
  -6  12   9         23.05         44.84        16.25 o
  -5  12   9        621.06        654.31        32.37 o
  -4  12   9        195.43        206.23        20.93 o
  -3  12   9          4.44         21.47        15.45 o
  -2  12   9          5.08         21.74        14.52 o
  -1  12   9       1759.11       1597.56        42.22 o
   0  12   9        432.94        435.35        26.97 o
   1  12   9       3877.32       3646.08        67.35 o
   2  12   9        129.70        171.20        20.96 o
   3  12   9        248.86        292.88        25.22 o
   4  12   9          5.14        -13.98        13.98 o
   5  12   9       3414.75       3193.60        65.90 o
   6  12   9         36.04         41.02        17.26 o
   7  12   9        566.03        553.13        33.17 o
   8  12   9        143.67        191.53        25.26 o
   9  12   9       1112.41       1138.05        56.92 o
  10  12   9         73.95        111.23        26.67 o
  11  12   9         55.31         27.45        20.83 o
 -12  13   9        614.06        825.06        62.14 o
 -11  13   9          0.04         51.89        30.92 o
 -10  13   9       1702.86       1863.27        68.68 o
  -9  13   9          2.53         27.07        23.06 o
  -8  13   9       2467.49       2441.73        65.12 o
  -7  13   9        102.96        105.85        19.74 o
  -6  13   9       1874.42       2080.35        52.26 o
  -5  13   9         97.29        126.83        18.85 o
  -4  13   9        110.14        162.22        22.40 o
  -3  13   9          7.70         26.51        16.35 o
  -2  13   9        272.23        350.56        45.04 o
  -1  13   9        393.95        429.26        30.92 o
   0  13   9       3623.05       3456.41        74.88 o
   1  13   9         56.22         75.12        20.29 o
   2  13   9       3218.95       3058.90        70.80 o
   3  13   9        479.08        528.72        51.42 o
   4  13   9       2557.96       2443.23        58.04 o
   5  13   9        254.98        209.15        30.29 o
   6  13   9       3302.76       3387.10        78.92 o
   7  13   9         12.36         34.74        17.06 o
   8  13   9       1179.62       1213.34        53.54 o
   9  13   9         31.24         53.01        22.05 o
  10  13   9       2315.08       2228.36        69.33 o
 -11  14   9        276.81        312.39        43.06 o
 -10  14   9        104.21        150.81        65.13 o
  -9  14   9        179.39        280.50        42.43 o
  -8  14   9        108.31        156.97        28.67 o
  -7  14   9        986.95       1056.69        43.73 o
  -6  14   9          5.35          6.01        20.09 o
  -5  14   9        322.44        289.51        28.44 o
  -4  14   9         97.63        131.83        22.75 o
  -3  14   9          0.35         24.23        16.93 o
  -2  14   9       1334.97       1359.24        63.63 o
  -1  14   9         13.57         22.06        17.10 o
   0  14   9       1986.86       1819.21        54.63 o
   1  14   9       1191.36       1138.93        62.11 o
   2  14   9        767.43        763.52        64.84 o
   3  14   9         79.94         57.76        23.51 o
   4  14   9        205.76        263.85        28.30 o
   5  14   9         14.87         40.06        20.71 o
   6  14   9        185.36        178.28        25.48 o
   7  14   9        227.17        284.78        30.66 o
   8  14   9        353.96        353.60        39.45 o
   9  14   9        482.00        428.40        43.27 o
  -9  15   9        255.10        405.38        91.99 o
  -8  15   9        173.04        368.49        46.35 o
  -7  15   9         20.37         86.06        30.46 o
  -6  15   9        865.48        886.45        46.85 o
  -5  15   9       2288.76       2403.20        77.92 o
  -4  15   9        398.66        415.23        50.85 o
  -3  15   9       1587.44       1768.14        57.74 o
  -2  15   9        278.50        281.12        30.27 o
  -1  15   9       5822.72       5315.58       102.40 o
   0  15   9        272.63        339.44        29.99 o
   1  15   9       2019.85       1936.72        80.46 o
   2  15   9          4.47         19.36        18.51 o
   3  15   9        272.79        221.91        31.11 o
   4  15   9        109.34        184.22        27.07 o
   5  15   9          9.28         36.61        22.83 o
   6  15   9        166.91        246.71        29.27 o
   7  15   9       1450.73       1550.70        62.54 o
  -7  16   9       1755.14       1752.01       107.04 o
  -6  16   9         91.36        133.29        28.70 o
  -5  16   9       1797.34       1963.03        64.77 o
  -4  16   9        266.22        383.15        51.91 o
  -3  16   9        576.66        658.85        41.96 o
  -2  16   9        547.34        693.71        42.51 o
  -1  16   9        249.02        328.98        31.39 o
   0  16   9       2017.75       2122.62        63.66 o
   1  16   9         60.74        103.62        22.75 o
   2  16   9        206.65        248.07        29.28 o
   3  16   9        522.91        529.27        44.82 o
   4  16   9         18.24         24.69        26.02 o
   5  16   9       1213.19       1343.18        60.28 o
  -4  17   9        386.53        402.62        40.83 o
  -3  17   9        979.75        940.07        50.52 o
  -2  17   9        128.96        140.96        25.91 o
  -1  17   9         91.36         75.17        24.72 o
   0  17   9        113.02        164.68        27.32 o
   1  17   9          8.65         60.61        21.77 o
   2  17   9        213.15        236.71        29.21 o
 -18   0  10        226.81        270.75        50.38 o
 -16   0  10       2285.31       2265.29       125.55 o
 -14   0  10       1655.14       1621.37        80.55 o
 -12   0  10          3.67         18.98        18.67 o
 -10   0  10       7982.77       7403.28       138.67 o
  -8   0  10       5314.00       5442.84        87.65 o
  -6   0  10      10214.24       9855.08       132.68 o
  -4   0  10      24877.69      26031.16       359.88 o
  -2   0  10      21440.30      21719.53       303.76 o
   0   0  10        383.26        254.01        14.72 o
   2   0  10       3741.32       3861.27        65.06 o
   4   0  10       1769.93       1789.33        38.09 o
   6   0  10        204.50        201.94        17.94 o
   8   0  10        135.20        153.00        19.70 o
  10   0  10         14.93         63.21        18.45 o
  12   0  10        665.22        700.49        61.07 o
  14   0  10       1064.91       1047.31        79.92 o
  16   0  10        548.24        568.37        67.80 o
 -18   1  10        314.33        319.55        36.78 o
 -17   1  10        331.31        366.18        37.78 o
 -16   1  10        143.25        163.92        27.58 o
 -15   1  10       1724.83       1654.03        65.26 o
 -14   1  10       4282.73       4155.72        91.36 o
 -13   1  10          4.32          7.88        13.89 o
 -12   1  10       3161.79       2979.29        58.15 o
 -11   1  10       5993.29       5657.69        83.84 o
 -10   1  10       7642.78       7197.41        94.35 o
  -9   1  10       1567.79       1533.83        27.33 o
  -8   1  10      12276.82      11666.11       161.76 o
  -7   1  10       1680.30       1586.56        40.30 o
  -6   1  10       5627.71       5789.37        66.39 o
  -5   1  10       9473.74       9457.66        97.93 o
  -4   1  10       7771.50       7807.64        82.72 o
  -3   1  10      43173.29      45628.32       425.79 o
  -2   1  10          6.56          9.08         5.85 o
  -1   1  10       2120.19       1855.51        31.78 o
   0   1  10       3091.11       3286.02        39.02 o
   1   1  10       5122.21       4994.89        51.12 o
   2   1  10       2704.81       2517.72        32.74 o
   3   1  10        184.25        264.57        12.27 o
   4   1  10      11435.29      11702.38       103.58 o
   5   1  10         46.38         72.64         8.60 o
   6   1  10       9645.18       9946.07        93.32 o
   7   1  10         21.80         15.40         9.59 o
   8   1  10        305.80        332.09        16.24 o
   9   1  10        604.13        529.17        22.58 o
  10   1  10         87.93        106.34        13.72 o
  11   1  10         31.52         17.86        15.68 o
  12   1  10        203.52        195.95        26.59 o
  13   1  10       1403.70       1441.38        72.30 o
  14   1  10        575.79        474.48        39.90 o
  15   1  10        205.43        150.57        28.05 o
  16   1  10       1263.59       1266.77        66.27 o
 -18   2  10         17.63         30.30        22.45 o
 -17   2  10         11.22         34.94        24.59 o
 -16   2  10        193.52        291.61        50.85 o
 -15   2  10       1508.94       1488.99        52.65 o
 -14   2  10        110.70         77.85        18.58 o
 -13   2  10       3032.08       2864.80        67.84 o
 -12   2  10        481.02        451.94        26.29 o
 -11   2  10       3679.98       3527.33        62.17 o
 -10   2  10        942.95        962.10        28.20 o
  -9   2  10      15475.44      15198.38       140.88 o
  -8   2  10        269.93        217.36        12.57 o
  -7   2  10       3904.93       3750.10        44.00 o
  -6   2  10       2332.26       2283.56        31.09 o
  -5   2  10       2752.37       2472.77        31.39 o
  -4   2  10       4258.51       4180.58        49.11 o
  -3   2  10        886.39       1038.47        21.16 o
  -2   2  10       4791.94       4768.88        53.06 o
  -1   2  10        474.62        608.73        16.88 o
   0   2  10       4043.92       4200.86        44.61 o
   1   2  10       2674.63       2603.74        32.98 o
   2   2  10       4696.14       5068.88        52.92 o
   3   2  10      11360.75      11268.21        99.57 o
   4   2  10         76.05         84.20         9.32 o
   5   2  10        935.59        919.30        22.57 o
   6   2  10        385.99        438.18        17.53 o
   7   2  10       1616.53       1571.44        34.09 o
   8   2  10       1669.51       1718.03        33.77 o
   9   2  10        341.02        354.71        18.62 o
  10   2  10        914.25        874.91        36.42 o
  11   2  10          5.01         26.54        14.15 o
  12   2  10         83.77        123.50        24.11 o
  13   2  10        630.11        637.91        43.88 o
  14   2  10        613.05        705.96        48.19 o
  15   2  10       1605.61       1529.08        68.56 o
  16   2  10        410.42        372.64        60.45 o
 -18   3  10         46.37         66.96        32.51 o
 -17   3  10       1342.97       1319.73        66.01 o
 -16   3  10        118.62        100.44        22.19 o
 -15   3  10       1276.45       1261.00        51.42 o
 -14   3  10       1655.21       1588.55        53.91 o
 -13   3  10         16.15         11.29        14.78 o
 -12   3  10       2237.21       2141.28        53.48 o
 -11   3  10        100.28         96.58        14.74 o
 -10   3  10       5607.07       5591.64        73.69 o
  -9   3  10       1161.03       1166.57        27.28 o
  -8   3  10       4971.14       4812.21        64.13 o
  -7   3  10        738.36        704.26        20.11 o
  -6   3  10       1640.96       1529.71        27.16 o
  -5   3  10       2795.16       2753.77        37.04 o
  -4   3  10       4398.50       4292.85        54.83 o
  -3   3  10       4311.63       4433.30        55.32 o
  -2   3  10       1794.91       1813.61        37.50 o
  -1   3  10      14571.36      15816.72       138.19 o
   0   3  10        430.15        452.58        14.45 o
   1   3  10       5844.54       5854.01        61.96 o
   2   3  10       5963.35       6256.71        69.23 o
   3   3  10       2653.94       2758.84        52.33 o
   4   3  10      10103.65      10153.39        98.73 o
   5   3  10       1653.52       1619.65        28.99 o
   6   3  10          5.28         19.73         9.10 o
   7   3  10       2137.60       2017.06        49.48 o
   8   3  10       1739.59       1744.66        40.61 o
   9   3  10       3292.75       3252.55        49.75 o
  10   3  10       1174.05       1195.71        42.17 o
  11   3  10       5392.85       5069.47        92.13 o
  12   3  10        570.08        640.22        36.92 o
  13   3  10       1628.46       1573.21        63.39 o
  14   3  10       1941.03       1953.20        70.38 o
  15   3  10        118.61        147.29        28.61 o
 -17   4  10          3.71         52.01        23.48 o
 -16   4  10       4409.22       4236.48        91.83 o
 -15   4  10       1606.79       1656.36        57.42 o
 -14   4  10       1567.63       1687.19        54.82 o
 -13   4  10       1753.94       1618.92        52.41 o
 -12   4  10        571.80        595.86        39.92 o
 -11   4  10       2023.73       1883.93        44.63 o
 -10   4  10       1239.55       1222.75        32.28 o
  -9   4  10       2816.08       2685.97        47.18 o
  -8   4  10       8039.46       8025.75        97.93 o
  -7   4  10        281.48        294.92        15.26 o
  -6   4  10       5196.05       4989.73        58.29 o
  -5   4  10       4292.30       4030.02        49.27 o
  -4   4  10      21846.35      22266.07       190.20 o
  -3   4  10          4.37         -6.20         6.20 o
  -2   4  10      18546.86      19536.40       168.09 o
  -1   4  10        888.12        899.70        24.16 o
   0   4  10       6081.77       5625.68        60.48 o
   1   4  10        107.32        161.26        11.38 o
   2   4  10       3248.88       3118.68        40.75 o
   3   4  10       3799.66       3993.80        57.60 o
   4   4  10         88.25         79.97        10.76 o
   5   4  10        239.75        275.03        16.78 o
   6   4  10         62.07         41.83        10.78 o
   7   4  10       4982.92       4782.86        96.52 o
   8   4  10       4550.23       4472.20        65.29 o
   9   4  10        439.03        480.34        23.82 o
  10   4  10       8283.44       8013.02       125.61 o
  11   4  10        515.51        507.86        29.11 o
  12   4  10       2567.40       2591.95        64.89 o
  13   4  10        294.02        321.98        29.62 o
  14   4  10        971.17       1000.75        55.38 o
  15   4  10        122.13         91.21        26.45 o
 -17   5  10        587.86        716.60        51.02 o
 -16   5  10          4.57         33.35        19.80 o
 -15   5  10       1487.74       1603.96        58.39 o
 -14   5  10       1090.42        934.55        45.29 o
 -13   5  10         15.17         46.56        22.39 o
 -12   5  10        111.30        111.21        19.47 o
 -11   5  10        523.91        519.51        27.51 o
 -10   5  10         43.41         50.33        12.55 o
  -9   5  10        259.66        325.04        17.83 o
  -8   5  10          6.82         14.83        10.14 o
  -7   5  10       1391.16       1397.61        28.88 o
  -6   5  10         62.97         50.20         9.48 o
  -5   5  10       1679.60       1585.45        29.10 o
  -4   5  10       1389.94       1359.96        26.07 o
  -3   5  10       4079.41       3816.90        47.24 o
  -2   5  10        384.11        388.46        14.98 o
  -1   5  10       1594.09       1509.51        26.65 o
   0   5  10       3865.31       3518.79        44.38 o
   1   5  10      13176.22      13320.44       122.19 o
   2   5  10       1959.59       1867.88        33.97 o
   3   5  10       1325.83       1268.76        36.65 o
   4   5  10        682.00        722.91        24.00 o
   5   5  10         11.81         15.84         9.24 o
   6   5  10       2702.33       2649.55        46.10 o
   7   5  10        566.38        585.35        27.15 o
   8   5  10         48.99         55.12        12.98 o
   9   5  10       4875.31       5059.19        72.74 o
  10   5  10        347.40        351.02        24.20 o
  11   5  10       2372.83       2336.32        53.76 o
  12   5  10       1156.37       1064.09        46.57 o
  13   5  10        419.41        431.74        33.31 o
  14   5  10        679.73        684.57        48.20 o
  15   5  10        542.42        611.42       107.43 o
 -17   6  10         21.98         28.79        23.49 o
 -16   6  10        490.59        567.98        39.08 o
 -15   6  10        731.41        600.24        39.27 o
 -14   6  10        161.56        177.84        27.06 o
 -13   6  10       1155.85       1157.14        47.82 o
 -12   6  10          5.72          6.40        14.10 o
 -11   6  10       4888.85       4668.53        76.99 o
 -10   6  10         17.33         12.27        11.26 o
  -9   6  10       5909.78       5629.89        75.85 o
  -8   6  10       1482.82       1455.25        48.51 o
  -7   6  10       4820.17       4623.39        66.30 o
  -6   6  10          7.55          7.97         9.06 o
  -5   6  10         74.64         86.00        11.13 o
  -4   6  10        555.05        553.77        19.07 o
  -3   6  10        296.16        341.36        15.39 o
  -2   6  10        485.33        545.77        17.99 o
  -1   6  10       5736.81       5473.09        61.60 o
   0   6  10        181.78        207.07        12.55 o
   1   6  10      13066.40      12862.55       119.79 o
   2   6  10       3010.67       2996.74        46.00 o
   3   6  10       6564.84       6177.89       113.88 o
   4   6  10         57.31         55.57        13.23 o
   5   6  10      12302.05      12079.77       128.12 o
   6   6  10       2257.25       1994.74        81.04 o
   7   6  10        336.28        278.81        18.77 o
   8   6  10        716.71        804.29        29.08 o
   9   6  10       2259.48       2146.42        48.05 o
  10   6  10          9.58         29.08        15.57 o
  11   6  10        980.08        867.22        41.74 o
  12   6  10         46.37         80.96        21.35 o
  13   6  10        475.30        451.73        39.15 o
  14   6  10         78.91        111.97        26.93 o
  15   6  10        269.23        282.96        43.57 o
 -16   7  10        319.97        351.04        38.26 o
 -15   7  10        588.07        610.91        40.78 o
 -14   7  10       1037.12       1172.68        69.96 o
 -13   7  10         25.44         55.41        26.10 o
 -12   7  10       1716.72       1621.40        51.13 o
 -11   7  10         22.63         14.67        15.64 o
 -10   7  10       3206.70       3267.21        61.78 o
  -9   7  10        999.26        975.16        33.87 o
  -8   7  10       4754.98       4561.47        65.06 o
  -7   7  10         30.20         33.77        10.65 o
  -6   7  10      10276.95      10024.20       103.08 o
  -5   7  10       1355.47       1243.63        28.12 o
  -4   7  10       1132.75       1085.30        27.94 o
  -3   7  10          6.13          2.74         7.94 o
  -2   7  10        557.31        587.40        19.40 o
  -1   7  10        367.36        386.33        16.36 o
   0   7  10       1511.13       1444.02        27.46 o
   1   7  10       2720.06       2512.89        41.46 o
   2   7  10      15823.01      15940.97       167.72 o
   3   7  10       2723.69       2586.66        43.76 o
   4   7  10       8052.86       7974.02       100.35 o
   5   7  10       5734.49       5496.52        81.94 o
   6   7  10       6696.61       6437.59        98.99 o
   7   7  10        485.89        459.56        26.32 o
   8   7  10       3217.52       3079.86        72.86 o
   9   7  10         62.36         70.62        16.52 o
  10   7  10         17.06         26.10        18.69 o
  11   7  10       2101.78       2039.28        58.13 o
  12   7  10         29.30         66.81        21.30 o
  13   7  10         56.03         63.10        22.34 o
  14   7  10       1361.96       1280.35        74.32 o
 -16   8  10        317.07        288.28        30.51 o
 -15   8  10          7.13         52.23        20.61 o
 -14   8  10        697.33        684.61        55.99 o
 -13   8  10         42.77         42.16        18.00 o
 -12   8  10        400.46        509.00        37.23 o
 -11   8  10          3.29         -7.84        13.41 o
 -10   8  10         39.08         53.81        15.03 o
  -9   8  10        629.74        636.41        27.26 o
  -8   8  10        190.89        205.95        15.85 o
  -7   8  10         10.69          7.18        10.09 o
  -6   8  10       7458.66       7172.64        94.36 o
  -5   8  10        183.93        207.87        19.05 o
  -4   8  10      11137.06      10896.41       114.67 o
  -3   8  10          5.51         14.24         9.01 o
  -2   8  10       4168.36       4118.16        53.22 o
  -1   8  10        156.01        164.26        12.28 o
   0   8  10         17.28         19.13        11.19 o
   1   8  10        295.34        259.29        19.36 o
   2   8  10       1796.31       1655.76        72.88 o
   3   8  10        214.43        204.01        18.42 o
   4   8  10       4315.34       4303.82        69.98 o
   5   8  10       2012.22       1868.62        55.99 o
   6   8  10       3080.32       2997.96        58.27 o
   7   8  10        870.36        824.29        34.05 o
   8   8  10       4642.29       4402.11        75.74 o
   9   8  10       1786.02       1723.67        58.16 o
  10   8  10       2129.72       2168.25        59.56 o
  11   8  10        107.84        139.40        22.32 o
  12   8  10       2082.11       2037.12        69.44 o
  13   8  10         39.29         70.23        23.82 o
  14   8  10       1412.98       1249.55        65.17 o
 -15   9  10        182.20        181.99        29.05 o
 -14   9  10          0.36          6.18        18.50 o
 -13   9  10        584.33        646.20        39.28 o
 -12   9  10        955.80       1067.52        47.11 o
 -11   9  10         68.75         80.42        16.99 o
 -10   9  10         26.88         53.52        14.89 o
  -9   9  10          3.10         32.38        13.83 o
  -8   9  10        534.08        551.66        23.90 o
  -7   9  10       1309.68       1287.22        40.39 o
  -6   9  10        142.48        143.55        13.96 o
  -5   9  10      21120.89      20672.73       200.99 o
  -4   9  10          8.51         12.70        11.33 o
  -3   9  10      13860.52      13441.64       152.42 o
  -2   9  10        193.66        175.23        16.68 o
  -1   9  10      11458.94      11226.45       162.60 o
   0   9  10       2668.60       2544.85        50.36 o
   1   9  10       2840.57       2647.29        53.24 o
   2   9  10        360.04        352.76        24.95 o
   3   9  10         96.28        102.57        15.13 o
   4   9  10       3901.45       3825.35        66.96 o
   5   9  10        858.32        914.12        35.43 o
   6   9  10        590.91        546.03        29.45 o
   7   9  10       3429.00       3177.70        78.97 o
   8   9  10         87.70         92.83        16.77 o
   9   9  10       1685.14       1619.44        56.57 o
  10   9  10        175.60        193.09        24.44 o
  11   9  10       3121.69       3075.01       103.74 o
  12   9  10       1510.95       1471.93        66.66 o
  13   9  10       3205.27       2983.20        88.97 o
 -15  10  10         14.25         81.92        29.12 o
 -14  10  10          1.47         49.03        31.92 o
 -13  10  10          2.31         46.51        23.64 o
 -12  10  10        128.06        227.40        28.47 o
 -11  10  10        324.61        389.70        27.31 o
 -10  10  10         49.20         82.89        17.47 o
  -9  10  10         53.64         30.27        19.28 o
  -8  10  10        189.68        205.72        19.85 o
  -7  10  10       1705.69       1609.80        46.67 o
  -6  10  10       2711.52       2745.80        70.78 o
  -5  10  10       2066.24       2149.79        43.96 o
  -4  10  10       5059.81       4930.99        70.83 o
  -3  10  10        277.78        307.51        19.83 o
  -2  10  10       1128.53       1187.83        36.11 o
  -1  10  10        201.07        193.04        18.56 o
   0  10  10       1299.75       1333.79        45.84 o
   1  10  10       1153.03       1109.39        36.33 o
   2  10  10         43.36         18.46        12.33 o
   3  10  10       1048.34       1113.11        38.09 o
   4  10  10       1559.75       1490.46        49.48 o
   5  10  10       2443.51       2434.20        54.13 o
   6  10  10        325.98        293.25        24.65 o
   7  10  10        451.48        473.22        29.44 o
   8  10  10        213.78        201.54        23.37 o
   9  10  10         24.74         42.77        17.89 o
  10  10  10         53.46         94.00        21.84 o
  11  10  10        737.07        795.24        51.69 o
  12  10  10        291.53        277.47        34.36 o
 -14  11  10         46.44        134.51        42.19 o
 -13  11  10        148.62        198.01        34.88 o
 -12  11  10       1654.30       1762.38        95.60 o
 -11  11  10        330.64        352.35        34.57 o
 -10  11  10       1698.77       1601.79        61.54 o
  -9  11  10        117.21        120.30        24.84 o
  -8  11  10       1165.94       1122.52        52.40 o
  -7  11  10          5.01         44.87        13.81 o
  -6  11  10          5.64         34.61        13.40 o
  -5  11  10        127.69        152.57        17.05 o
  -4  11  10         72.93        118.12        15.52 o
  -3  11  10        515.84        500.62        27.76 o
  -2  11  10        369.77        377.14        29.92 o
  -1  11  10        842.46        842.58        33.35 o
   0  11  10       3408.48       3322.86        69.49 o
   1  11  10        198.16        193.09        19.54 o
   2  11  10       1366.67       1393.81        40.63 o
   3  11  10        605.81        606.48        31.49 o
   4  11  10       7169.30       6754.82       100.88 o
   5  11  10          0.09          8.77        13.73 o
   6  11  10       6298.61       5976.50        96.01 o
   7  11  10          1.10         11.71        16.76 o
   8  11  10         22.47         12.79        16.45 o
   9  11  10       1444.80       1321.85        53.88 o
  10  11  10         77.14        111.21        23.76 o
  11  11  10       1596.36       1526.17        61.02 o
  12  11  10        782.17        815.26        63.66 o
 -13  12  10        400.42        611.00       108.17 o
 -12  12  10         92.08        184.18        83.64 o
 -11  12  10       1342.36       1579.58        64.57 o
 -10  12  10        557.40        570.93        42.47 o
  -9  12  10        220.50        240.50        31.18 o
  -8  12  10        117.84        125.93        25.23 o
  -7  12  10          0.87         33.91        18.62 o
  -6  12  10       1413.50       1479.92        47.70 o
  -5  12  10        282.29        284.23        23.71 o
  -4  12  10        851.52        820.54        39.34 o
  -3  12  10        165.33        173.70        21.81 o
  -2  12  10       4891.58       4702.59        78.31 o
  -1  12  10          5.47         11.39        13.54 o
   0  12  10       2284.41       2205.92        51.18 o
   1  12  10       2449.35       2254.59        52.04 o
   2  12  10          1.66         16.72        13.88 o
   3  12  10       1788.16       1789.73        52.02 o
   4  12  10         11.41         36.87        16.26 o
   5  12  10       4384.35       4160.26        82.70 o
   6  12  10        535.83        553.62        33.30 o
   7  12  10       1067.68       1125.96        49.81 o
   8  12  10       1052.70       1038.29        49.57 o
   9  12  10       1015.07        973.47        59.70 o
  10  12  10       2375.81       2317.94        68.12 o
  11  12  10        102.79        115.53        26.38 o
 -12  13  10        701.81        858.50        81.08 o
 -11  13  10        104.14        185.37        37.31 o
 -10  13  10        496.83        625.69        45.90 o
  -9  13  10         65.96         82.39        28.36 o
  -8  13  10       1004.84       1214.77        58.25 o
  -7  13  10         66.11        130.69        21.97 o
  -6  13  10       1253.65       1299.90        50.37 o
  -5  13  10        456.31        521.74        36.48 o
  -4  13  10         17.77         39.10        17.47 o
  -3  13  10        623.24        631.94        36.58 o
  -2  13  10          4.98         32.88        16.57 o
  -1  13  10       2735.83       2547.17        63.56 o
   0  13  10        884.79        909.91        43.63 o
   1  13  10         57.51         68.49        18.85 o
   2  13  10          0.58         -1.64        15.86 o
   3  13  10         41.39         32.22        17.85 o
   4  13  10         27.27         14.73        17.15 o
   5  13  10        396.27        365.48        28.56 o
   6  13  10        456.95        487.95        36.83 o
   7  13  10       2203.00       2117.39        60.81 o
   8  13  10         15.75         20.46        19.87 o
   9  13  10       2544.76       2635.60        73.60 o
  10  13  10         49.94         76.29        31.56 o
 -11  14  10       1877.12       1922.11        89.15 o
 -10  14  10        829.55        890.98        63.88 o
  -9  14  10       1788.64       1979.10        70.99 o
  -8  14  10       1430.26       1661.47        66.46 o
  -7  14  10       2900.97       2944.94        85.94 o
  -6  14  10       1007.91       1159.82        57.15 o
  -5  14  10        208.89        310.47        33.08 o
  -4  14  10        689.05        798.30        47.56 o
  -3  14  10        114.81         97.13        21.60 o
  -2  14  10        332.59        383.83        34.97 o
  -1  14  10        702.07        716.20        39.96 o
   0  14  10       1229.69       1083.56        48.26 o
   1  14  10       3034.13       3056.12        73.33 o
   2  14  10        353.61        354.81        30.71 o
   3  14  10       1878.71       1868.03        60.14 o
   4  14  10         23.74         50.25        22.48 o
   5  14  10       2494.47       2325.39        67.08 o
   6  14  10        612.09        564.64        51.08 o
   7  14  10        396.67        401.31        35.75 o
   8  14  10        709.78        651.87        50.47 o
  -9  15  10         83.03        168.97        36.29 o
  -8  15  10       1058.88       1016.33        67.47 o
  -7  15  10         20.70         96.61        31.94 o
  -6  15  10        360.60        415.23        38.94 o
  -5  15  10         22.66         70.07        24.99 o
  -4  15  10         44.23         48.77        25.14 o
  -3  15  10         77.81        115.36        23.05 o
  -2  15  10        197.80        212.46        35.48 o
  -1  15  10        156.33        195.91        25.16 o
   0  15  10       2411.71       2426.89        66.60 o
   1  15  10         52.26         97.41        21.56 o
   2  15  10       3120.18       2791.34        72.48 o
   3  15  10         41.92         41.37        20.85 o
   4  15  10       1822.95       1967.35        87.78 o
   5  15  10        308.99        336.79        33.45 o
   6  15  10        666.30        644.18        43.98 o
   7  15  10        255.50        329.52        34.25 o
  -7  16  10        237.56        236.64        42.06 o
  -6  16  10       1010.43       1132.29        61.47 o
  -5  16  10          5.03         20.17        25.80 o
  -4  16  10       4701.46       4462.89       109.06 o
  -3  16  10        206.47        283.34        35.39 o
  -2  16  10       3166.99       3133.63        78.42 o
  -1  16  10        630.00        708.97        45.92 o
   0  16  10        673.97        722.72        43.56 o
   1  16  10        855.31        913.77        50.74 o
   2  16  10         15.30         66.75        21.81 o
   3  16  10        408.93        418.72        45.43 o
   4  16  10         33.38         59.55        27.44 o
  -2  17  10         38.44        100.20        33.50 o
  -1  17  10       2253.27       2207.54        80.27 o
   0  17  10        224.76        309.78        31.46 o
 -17   0  11          2.03         10.64        32.08 o
 -15   0  11       5154.14       4712.13       154.06 o
 -13   0  11      11088.20      10416.51       483.05 o
 -11   0  11       8513.46       7878.60       194.30 o
  -9   0  11      14439.83      14404.38       226.00 o
  -7   0  11       6605.48       6731.85       101.25 o
  -5   0  11       4520.75       4385.23        89.44 o
  -3   0  11       1620.02       1524.03        90.45 o
  -1   0  11         97.08        111.98        16.46 o
   1   0  11        676.04        789.90        26.72 o
   3   0  11       2521.05       2478.52        58.33 o
   5   0  11        268.52        336.64        20.47 o
   7   0  11       9776.46       9723.38       126.08 o
   9   0  11         34.84         57.54        18.26 o
  11   0  11       1124.23       1254.61        75.22 o
  13   0  11        767.65        850.11        86.37 o
  15   0  11       2988.07       2860.59       300.33 o
 -18   1  11        105.79        159.31        31.13 o
 -17   1  11        282.24        282.28        35.08 o
 -16   1  11        203.80        186.37        29.34 o
 -15   1  11        191.83        187.84        28.71 o
 -14   1  11       2199.76       2039.52        67.25 o
 -13   1  11         92.23         64.12        24.78 o
 -12   1  11       3331.92       3045.59        66.76 o
 -11   1  11       1027.60       1067.98        40.37 o
 -10   1  11       9815.81       9771.00       126.53 o
  -9   1  11       1000.14       1028.80        23.51 o
  -8   1  11       1391.60       1315.55        25.03 o
  -7   1  11       3032.79       2974.94        41.78 o
  -6   1  11       2391.43       2306.51        35.18 o
  -5   1  11       8928.39       8651.00       100.26 o
  -4   1  11        107.87        117.81        14.85 o
  -3   1  11       5573.00       5874.18        76.06 o
  -2   1  11       1788.45       1707.57        30.72 o
  -1   1  11         13.86         12.37         6.55 o
   0   1  11        377.96        435.12        13.23 o
   1   1  11        234.24        256.55        11.66 o
   2   1  11       5461.15       5767.64        59.28 o
   3   1  11       1129.96       1126.33        22.41 o
   4   1  11        330.61        307.56        14.96 o
   5   1  11       4103.78       4040.66        51.85 o
   6   1  11          3.17         15.60         7.49 o
   7   1  11       5227.44       5194.68       103.96 o
   8   1  11       1378.60       1291.36        30.21 o
   9   1  11       4472.56       4465.72        64.38 o
  10   1  11          1.14          2.91        11.45 o
  11   1  11         60.86         67.31        19.05 o
  12   1  11         87.80         72.79        20.00 o
  13   1  11          2.06         -1.64        19.03 o
  14   1  11       2744.00       2620.00        79.18 o
  15   1  11        831.31        882.22        61.29 o
 -18   2  11       1747.97       1690.73        96.16 o
 -17   2  11          9.32         54.81        24.15 o
 -16   2  11       6044.28       5718.28       131.09 o
 -15   2  11        224.30        279.02        38.80 o
 -14   2  11        111.30        169.93        36.95 o
 -13   2  11          1.63         -7.50        15.60 o
 -12   2  11        541.96        496.10        31.61 o
 -11   2  11        153.53        133.41        19.71 o
 -10   2  11         42.05         45.29        13.08 o
  -9   2  11         94.92         91.12        12.93 o
  -8   2  11       3682.39       3546.48        46.02 o
  -7   2  11       2655.31       2374.98        39.24 o
  -6   2  11       4602.08       4227.75        47.19 o
  -5   2  11       1734.01       1723.90        29.84 o
  -4   2  11      14856.02      15163.75       136.22 o
  -3   2  11       2240.68       2247.82        33.37 o
  -2   2  11       2116.47       1854.87        29.54 o
  -1   2  11       6096.45       6813.52        70.93 o
   0   2  11       3688.63       3213.41        38.17 o
   1   2  11       2178.67       2301.76        34.51 o
   2   2  11       2198.24       2278.82        32.15 o
   3   2  11        142.78        146.42        10.65 o
   4   2  11        808.44        831.49        22.12 o
   5   2  11       2852.64       2631.62        46.21 o
   6   2  11       1267.00       1185.52        29.44 o
   7   2  11        186.39        209.50        17.66 o
   8   2  11       7421.10       7456.33        84.64 o
   9   2  11        536.84        501.14        21.87 o
  10   2  11       1309.74       1328.97        39.32 o
  11   2  11        111.81        139.84        22.15 o
  12   2  11       1036.81       1047.25        51.99 o
  13   2  11       1370.69       1415.65        61.90 o
  14   2  11        286.33        319.13        43.55 o
  15   2  11        874.48        888.81        56.01 o
 -17   3  11       3007.22       2895.23       112.55 o
 -16   3  11        174.40        192.87        31.26 o
 -15   3  11       6360.71       5745.97       130.79 o
 -14   3  11        134.09        139.53        24.68 o
 -13   3  11       1638.94       1559.26        50.79 o
 -12   3  11        181.42        201.37        22.11 o
 -11   3  11       3037.61       2820.18        69.05 o
 -10   3  11        272.95        280.61        20.98 o
  -9   3  11       2223.11       2159.04        40.69 o
  -8   3  11       2085.44       2045.12        38.88 o
  -7   3  11       1642.63       1699.24        30.54 o
  -6   3  11       1618.65       1484.53        26.73 o
  -5   3  11      10300.64      10303.55       108.23 o
  -4   3  11        198.02        254.42        14.82 o
  -3   3  11      19949.32      20190.88       174.84 o
  -2   3  11       1159.32       1156.46        23.75 o
  -1   3  11       3810.82       3651.45        44.02 o
   0   3  11       9989.87       9694.39        92.75 o
   1   3  11       3327.24       3129.75        40.95 o
   2   3  11       6633.41       6908.65        72.55 o
   3   3  11        331.84        350.26        15.14 o
   4   3  11       4272.88       4220.02        60.32 o
   5   3  11        820.04        806.02        25.71 o
   6   3  11        299.00        312.24        18.70 o
   7   3  11       7044.72       6693.93       143.21 o
   8   3  11          0.09          4.08         8.71 o
   9   3  11        847.66        857.35        33.86 o
  10   3  11        244.77        285.62        22.04 o
  11   3  11        139.82        140.99        20.33 o
  12   3  11        921.81        950.99        54.65 o
  13   3  11        835.55        827.16        50.11 o
  14   3  11        123.10        130.81        28.20 o
  15   3  11        211.00        249.13        33.57 o
 -17   4  11        704.50        810.60        53.59 o
 -16   4  11       1745.87       1657.41        70.94 o
 -15   4  11       2112.69       1991.95        69.82 o
 -14   4  11          1.25         32.38        17.42 o
 -13   4  11       2164.44       2006.41        56.45 o
 -12   4  11        407.01        387.58        29.86 o
 -11   4  11       1179.88       1171.22        43.37 o
 -10   4  11        728.83        740.47        30.60 o
  -9   4  11        634.80        645.18        25.16 o
  -8   4  11         90.71        120.38        13.82 o
  -7   4  11       1469.66       1355.80        31.69 o
  -6   4  11       3347.78       3365.14        62.63 o
  -5   4  11       1537.41       1472.80        26.90 o
  -4   4  11        207.71        246.28        12.45 o
  -3   4  11       3305.36       3129.11        40.63 o
  -2   4  11       2286.91       2426.48        34.41 o
  -1   4  11      16670.29      17404.73       153.08 o
   0   4  11        311.82        335.01        14.40 o
   1   4  11      24491.76      25564.05       216.56 o
   2   4  11        248.33        313.22        14.52 o
   3   4  11      13928.49      13907.50       128.74 o
   4   4  11       2378.01       2332.46        43.76 o
   5   4  11       2458.32       2513.53        51.99 o
   6   4  11          0.08          9.19        10.97 o
   7   4  11        519.54        538.64        24.10 o
   8   4  11        398.58        408.80        21.80 o
   9   4  11       2379.04       2327.50        46.18 o
  10   4  11         98.99        121.02        17.13 o
  11   4  11        635.25        710.60        37.09 o
  12   4  11          0.85         -9.76        15.16 o
  13   4  11       2315.65       2063.21        69.88 o
  14   4  11          3.29         12.20        22.21 o
  15   4  11       1934.32       2071.24        78.26 o
 -17   5  11        401.16        450.78        59.44 o
 -16   5  11        578.10        592.60        71.24 o
 -15   5  11        380.56        418.86        52.33 o
 -14   5  11       2363.76       2389.03        64.34 o
 -13   5  11        428.09        437.08        31.93 o
 -12   5  11        944.79       1011.13        51.86 o
 -11   5  11         41.59         48.42        15.19 o
 -10   5  11       5169.28       5057.48        79.04 o
  -9   5  11        380.92        390.89        21.76 o
  -8   5  11       5454.12       5203.11        70.33 o
  -7   5  11        390.71        362.38        20.03 o
  -6   5  11       8735.58       8305.95        87.06 o
  -5   5  11       3654.15       3473.60        46.49 o
  -4   5  11       2328.99       2087.56        33.49 o
  -3   5  11        416.53        373.04        15.40 o
  -2   5  11        513.95        467.33        18.20 o
  -1   5  11       1131.36       1067.03        23.18 o
   0   5  11       8703.21       8781.52        87.89 o
   1   5  11         82.41         85.67         9.86 o
   2   5  11       9528.38       9352.83       101.28 o
   3   5  11        316.85        335.91        20.94 o
   4   5  11        381.09        382.49        19.55 o
   5   5  11        833.71        805.47        35.41 o
   6   5  11       2879.30       2823.72        48.67 o
   7   5  11       1062.27       1108.49        31.73 o
   8   5  11        119.26        126.87        15.56 o
   9   5  11       1465.46       1458.33        40.09 o
  10   5  11        386.64        402.19        26.44 o
  11   5  11       3192.79       3018.72        75.23 o
  12   5  11        272.63        267.01        26.80 o
  13   5  11        710.43        637.44        45.53 o
  14   5  11        244.57        258.36        49.10 o
 -17   6  11         40.44         66.16        25.42 o
 -16   6  11         13.08        -12.11        21.67 o
 -15   6  11        635.95        676.00        47.82 o
 -14   6  11        591.07        662.48        40.41 o
 -13   6  11        242.77        311.06        37.44 o
 -12   6  11        565.92        567.97        34.95 o
 -11   6  11        368.96        371.87        25.28 o
 -10   6  11        956.15       1015.92        36.23 o
  -9   6  11       1922.34       2017.27        49.43 o
  -8   6  11        760.48        791.59        27.97 o
  -7   6  11       3180.00       2883.54        49.26 o
  -6   6  11      11599.19      11074.08       145.89 o
  -5   6  11      12478.76      12070.19       189.66 o
  -4   6  11       1138.32       1051.15        25.03 o
  -3   6  11         49.98         80.89        10.00 o
  -2   6  11       1257.22       1175.19        25.05 o
  -1   6  11        109.95        105.16        10.77 o
   0   6  11        363.21        403.72        16.44 o
   1   6  11        262.56        301.15        16.63 o
   2   6  11       2286.71       2119.21        52.32 o
   3   6  11        700.23        753.00        26.28 o
   4   6  11       1217.48       1197.23        32.52 o
   5   6  11        133.92        126.39        21.98 o
   6   6  11       7690.19       7575.58        92.87 o
   7   6  11        118.62        111.91        13.97 o
   8   6  11       5731.51       5610.93        78.59 o
   9   6  11       1026.22       1027.79        37.66 o
  10   6  11       4097.01       4095.21        82.52 o
  11   6  11        324.36        362.03        29.79 o
  12   6  11       3943.73       3844.82        95.55 o
  13   6  11        200.98        167.33        27.12 o
  14   6  11         94.47         90.40        24.81 o
 -16   7  11          2.73         40.99        42.55 o
 -15   7  11        836.11        869.63        73.96 o
 -14   7  11        113.34        161.94        23.95 o
 -13   7  11          0.33         45.93        18.74 o
 -12   7  11       2450.31       2397.65        62.05 o
 -11   7  11        112.92        131.08        18.65 o
 -10   7  11       1497.85       1558.96        56.86 o
  -9   7  11       2560.23       2578.78        53.71 o
  -8   7  11       3160.09       3111.43        53.02 o
  -7   7  11       2070.24       2139.20        42.57 o
  -6   7  11       2065.58       2022.81        78.24 o
  -5   7  11       2427.90       2314.73        40.67 o
  -4   7  11        909.59        897.25        24.58 o
  -3   7  11       2745.72       2593.16        48.68 o
  -2   7  11          1.18         -7.72         7.72 o
  -1   7  11         79.31         98.42        10.78 o
   0   7  11       5969.36       5807.78        66.31 o
   1   7  11         54.38         70.98        11.40 o
   2   7  11        844.64        832.99        25.97 o
   3   7  11       1980.99       1828.27        39.48 o
   4   7  11       5284.73       5104.62       101.05 o
   5   7  11       1413.86       1324.69        37.51 o
   6   7  11       3290.14       3171.95        59.76 o
   7   7  11       6618.49       6371.34        93.66 o
   8   7  11        452.84        507.38        28.58 o
   9   7  11       5678.98       5609.60        89.07 o
  10   7  11       1695.77       1692.42        52.95 o
  11   7  11        958.08       1061.95        52.00 o
  12   7  11        249.22        285.35        32.68 o
  13   7  11        541.42        459.41        41.29 o
  14   7  11        365.60        390.76        39.11 o
 -16   8  11        881.20       1016.44        59.06 o
 -15   8  11        657.48        731.66        44.29 o
 -14   8  11        458.91        481.05        34.93 o
 -13   8  11       3655.18       3552.53        96.31 o
 -12   8  11        840.77        852.24        43.10 o
 -11   8  11       4186.33       4294.72        76.43 o
 -10   8  11        201.81        215.41        20.52 o
  -9   8  11       2262.04       2270.56        50.64 o
  -8   8  11       1024.16       1079.61        32.96 o
  -7   8  11        295.78        287.65        19.51 o
  -6   8  11       2556.07       2387.70        45.42 o
  -5   8  11       2106.94       1934.36        36.56 o
  -4   8  11       5045.84       4821.13        80.08 o
  -3   8  11       3488.52       3477.89        49.30 o
  -2   8  11        457.05        441.05        18.85 o
  -1   8  11       6959.95       6433.02       131.43 o
   0   8  11        960.90        897.88        31.15 o
   1   8  11       5795.05       5552.37        80.34 o
   2   8  11       2960.85       2788.18        53.10 o
   3   8  11       4817.66       4421.94        85.85 o
   4   8  11       3429.08       3131.30        58.75 o
   5   8  11       7006.81       6736.63        96.13 o
   6   8  11        134.13        137.86        17.64 o
   7   8  11        506.42        485.57        28.32 o
   8   8  11        549.14        537.94        30.38 o
   9   8  11       1380.08       1491.32        58.88 o
  10   8  11          0.51         -7.61        15.37 o
  11   8  11        127.72        135.91        23.30 o
  12   8  11         11.20         56.00        22.62 o
  13   8  11       1455.33       1564.04        69.73 o
 -15   9  11         77.65        137.25        29.00 o
 -14   9  11        693.63        686.21        41.75 o
 -13   9  11         23.54         31.49        18.98 o
 -12   9  11       1576.26       1586.21        54.25 o
 -11   9  11       1285.23       1355.83        45.33 o
 -10   9  11        681.43        705.94        33.88 o
  -9   9  11          5.83         28.47        15.61 o
  -8   9  11        617.37        599.39        27.00 o
  -7   9  11        647.99        660.31        27.53 o
  -6   9  11       1542.23       1623.94        39.07 o
  -5   9  11       1867.10       1705.69        34.81 o
  -4   9  11       2326.54       2316.00        44.25 o
  -3   9  11       3363.56       3188.14        52.69 o
  -2   9  11       5949.08       5795.99        76.57 o
  -1   9  11       4614.70       4560.54        77.94 o
   0   9  11       7148.47       6882.12        94.61 o
   1   9  11       1432.66       1311.73        37.09 o
   2   9  11       4162.95       3872.67        86.64 o
   3   9  11        348.83        321.46        24.94 o
   4   9  11       5173.29       5077.26        97.49 o
   5   9  11       1073.33       1005.34        51.30 o
   6   9  11        307.87        309.50        23.65 o
   7   9  11       3021.45       3061.49        85.91 o
   8   9  11        432.05        447.29        35.73 o
   9   9  11        344.43        368.02        35.63 o
  10   9  11         28.28          5.22        17.14 o
  11   9  11        445.60        522.47        37.43 o
  12   9  11       2444.24       2237.44        77.07 o
  13   9  11        134.20        169.96        30.32 o
 -14  10  11         55.23        136.28        29.00 o
 -13  10  11        319.10        381.82        37.72 o
 -12  10  11        182.57        167.87        26.92 o
 -11  10  11       1535.15       1681.14        56.33 o
 -10  10  11        174.29        206.75        21.38 o
  -9  10  11        249.12        301.95        26.93 o
  -8  10  11        639.88        597.32        30.63 o
  -7  10  11         11.45         28.33        13.95 o
  -6  10  11       2048.50       2048.93        47.95 o
  -5  10  11         13.04         12.85        14.07 o
  -4  10  11       4407.14       4252.67        64.88 o
  -3  10  11       1256.75       1177.12        34.15 o
  -2  10  11       5514.53       5288.07        80.63 o
  -1  10  11        421.60        472.81        26.28 o
   0  10  11       1671.00       1546.23        60.62 o
   1  10  11       1793.83       1670.56        42.77 o
   2  10  11        618.15        526.10        30.31 o
   3  10  11       1334.68       1350.50        54.05 o
   4  10  11        123.17        119.96        17.35 o
   5  10  11       1045.53       1003.17        39.02 o
   6  10  11        873.59        979.04        39.58 o
   7  10  11        771.06        860.48        38.23 o
   8  10  11        457.68        459.60        39.77 o
   9  10  11        108.24        114.88        21.55 o
  10  10  11       3044.44       3023.04        75.83 o
  11  10  11         65.54         91.60        21.87 o
  12  10  11        602.93        649.11        48.93 o
 -14  11  11        118.36        159.42        45.63 o
 -13  11  11          7.92         22.01        28.92 o
 -12  11  11         54.72        187.60        33.86 o
 -11  11  11        728.03        799.56        62.17 o
 -10  11  11        381.39        460.55        52.39 o
  -9  11  11       1417.10       1516.51        59.47 o
  -8  11  11         16.60         32.48        24.57 o
  -7  11  11       3004.82       3023.18        61.55 o
  -6  11  11        251.07        292.20        27.21 o
  -5  11  11       8634.07       8543.70       153.29 o
  -4  11  11          0.02         28.46        15.62 o
  -3  11  11       2801.14       2561.48        65.31 o
  -2  11  11       1096.30       1028.15        37.25 o
  -1  11  11       1243.26       1175.54        38.59 o
   0  11  11       3267.03       3162.91        72.68 o
   1  11  11        101.31         82.14        16.41 o
   2  11  11       1240.27       1238.34        41.44 o
   3  11  11       1392.93       1329.98        46.77 o
   4  11  11        923.95       1045.36        40.20 o
   5  11  11       4684.04       4340.26        78.51 o
   6  11  11        359.21        343.58        26.93 o
   7  11  11       5432.25       5116.51        96.27 o
   8  11  11        635.58        626.59        38.64 o
   9  11  11       3608.81       3336.31       120.18 o
  10  11  11        842.54        866.95        47.41 o
  11  11  11       2024.99       2110.05        67.66 o
 -13  12  11        969.14       1053.00       108.46 o
 -12  12  11        677.28        695.76        57.41 o
 -11  12  11        493.13        570.29        44.34 o
 -10  12  11        251.64        328.55        34.50 o
  -9  12  11        246.54        334.11        34.25 o
  -8  12  11        167.50        199.71        28.58 o
  -7  12  11        462.09        486.70        33.49 o
  -6  12  11        520.72        571.29        36.04 o
  -5  12  11        196.23        223.56        28.43 o
  -4  12  11        114.78        105.39        22.85 o
  -3  12  11         15.95         13.46        14.57 o
  -2  12  11         25.94         33.41        14.73 o
  -1  12  11       3352.67       3288.61        64.28 o
   0  12  11        258.74        283.92        24.03 o
   1  12  11       4701.55       4563.54        79.01 o
   2  12  11        395.74        381.90        27.00 o
   3  12  11       2332.76       2335.69        55.47 o
   4  12  11       4039.03       3723.92        86.59 o
   5  12  11       2688.01       2507.46        59.51 o
   6  12  11       3528.56       3454.61        71.92 o
   7  12  11        131.41        128.97        20.94 o
   8  12  11       2982.27       2877.59        74.19 o
   9  12  11          1.73         37.28        24.00 o
  10  12  11       1234.67       1268.20        75.15 o
 -11  13  11         11.58        105.57        28.31 o
 -10  13  11       1411.32       1482.58        65.81 o
  -9  13  11          0.84         60.37        25.28 o
  -8  13  11       2008.40       2016.31        68.06 o
  -7  13  11        942.74        984.16        46.55 o
  -6  13  11       1097.40       1108.36        63.66 o
  -5  13  11        584.45        681.78        44.54 o
  -4  13  11         60.89         58.88        21.07 o
  -3  13  11        214.14        263.32        30.56 o
  -2  13  11       1394.08       1461.72        50.89 o
  -1  13  11          0.17          9.88        16.07 o
   0  13  11       6603.50       6462.69       111.70 o
   1  13  11         85.40         92.90        19.43 o
   2  13  11       6550.85       5893.12        96.03 o
   3  13  11          5.64         40.89        17.06 o
   4  13  11       5362.88       5081.49        97.05 o
   5  13  11         25.59         40.41        18.01 o
   6  13  11        362.81        399.82        30.67 o
   7  13  11          1.25         45.59        21.48 o
   8  13  11        275.61        328.29        32.67 o
   9  13  11         30.59         36.37        22.05 o
 -10  14  11        323.92        457.23        43.39 o
  -9  14  11         59.05        123.81        35.23 o
  -8  14  11        920.74        961.41        65.04 o
  -7  14  11         86.52        128.65        27.34 o
  -6  14  11       1363.21       1440.12        63.03 o
  -5  14  11        591.16        648.57        45.53 o
  -4  14  11        398.52        441.82        39.33 o
  -3  14  11       1201.21       1073.56        55.67 o
  -2  14  11        327.73        363.58        35.63 o
  -1  14  11       2268.45       2123.90        80.72 o
   0  14  11         22.06         45.68        18.16 o
   1  14  11       1715.18       1928.00        58.75 o
   2  14  11        339.36        309.40        34.95 o
   3  14  11       2131.66       1993.05        66.76 o
   4  14  11        625.08        701.52        42.94 o
   5  14  11        528.10        511.94        38.96 o
   6  14  11        950.77        998.55        51.69 o
   7  14  11         44.02         40.30        26.54 o
   8  14  11       1170.87       1150.62        55.77 o
  -8  15  11        238.91        302.33        42.13 o
  -7  15  11       2130.98       2124.59        93.15 o
  -6  15  11        215.55        196.21        31.36 o
  -5  15  11       2491.39       2445.06        78.28 o
  -4  15  11         57.43        107.87        28.23 o
  -3  15  11       2296.74       2321.45       106.51 o
  -2  15  11       1454.51       1395.16        64.60 o
  -1  15  11       1695.55       1766.33        71.24 o
   0  15  11       1178.23       1190.28        60.65 o
   1  15  11         43.17         17.27        27.79 o
   2  15  11          5.90         12.84        19.38 o
   3  15  11         10.10         47.02        21.87 o
   4  15  11        154.48        211.99        28.97 o
   5  15  11       1087.59       1102.16        82.88 o
   6  15  11         27.34         67.17        35.17 o
  -6  16  11       1249.26       1186.48        62.10 o
  -5  16  11        555.50        533.56        44.69 o
  -4  16  11        332.29        344.87        39.33 o
  -3  16  11        109.98        188.65        32.92 o
  -2  16  11        495.55        504.18        43.61 o
  -1  16  11        673.19        706.71        50.60 o
   0  16  11         12.42         57.34        24.90 o
   1  16  11        232.54        313.58        36.12 o
   2  16  11        256.91        264.92        30.45 o
   3  16  11        420.68        470.12        37.33 o
 -16   0  12        463.38        538.93       117.60 o
 -14   0  12        933.17        957.65        74.86 o
 -12   0  12       1926.48       1753.86        85.35 o
 -10   0  12       7363.77       7205.56       182.17 o
  -8   0  12        101.16        120.61        24.28 o
  -6   0  12       1846.21       1670.39        53.13 o
  -4   0  12       9282.44       9193.59       154.70 o
  -2   0  12       2391.60       2275.13        59.73 o
   0   0  12       5258.17       5398.13        83.06 o
   2   0  12       8436.33       8740.30       124.30 o
   4   0  12       7276.38       7143.04        97.85 o
   6   0  12      15325.21      14378.38       562.69 o
   8   0  12       9391.93       9022.89       162.19 o
  10   0  12        681.93        592.45        57.47 o
  12   0  12         85.21        105.91        33.52 o
  14   0  12        923.78        895.82       138.78 o
 -17   1  12       2722.89       2754.01        86.21 o
 -16   1  12        252.82        291.52        42.31 o
 -15   1  12         91.28         88.12        23.63 o
 -14   1  12       1889.82       1795.18        64.62 o
 -13   1  12        338.51        294.58        31.01 o
 -12   1  12       3274.27       3174.92        81.63 o
 -11   1  12        151.22        203.29        26.02 o
 -10   1  12       2674.76       2536.79        57.41 o
  -9   1  12       2630.22       2572.73        53.14 o
  -8   1  12        140.95        134.99        14.21 o
  -7   1  12        262.35        242.47        16.88 o
  -6   1  12        672.20        609.07        28.46 o
  -5   1  12       1113.53       1067.69        63.52 o
  -4   1  12       1022.55       1134.42        33.54 o
  -3   1  12        865.33        685.22        27.45 o
  -2   1  12       1744.62       1818.90        41.06 o
  -1   1  12       1229.45       1221.23        23.90 o
   0   1  12       6797.75       7734.02        73.37 o
   1   1  12        267.75        265.84        12.45 o
   2   1  12       2684.88       2709.49        36.66 o
   3   1  12       7435.79       7683.21        75.95 o
   4   1  12        113.81        122.24        10.83 o
   5   1  12        524.82        579.36        21.13 o
   6   1  12       4132.91       4009.95        61.19 o
   7   1  12       7266.97       7207.69        82.33 o
   8   1  12        523.30        564.43        28.03 o
   9   1  12         18.61         33.49        10.47 o
  10   1  12        309.07        343.38        25.36 o
  11   1  12        586.39        617.15        40.34 o
  12   1  12          5.81         -5.01        17.13 o
  13   1  12         93.05         99.51        31.01 o
  14   1  12        128.61        148.60        29.39 o
  15   1  12       1550.89       1606.00        72.46 o
 -17   2  12        187.93        188.42        35.91 o
 -16   2  12        710.78        685.34        48.74 o
 -15   2  12       1903.97       1832.39        68.45 o
 -14   2  12        212.74        253.96        29.62 o
 -13   2  12       1930.29       1885.87        93.33 o
 -12   2  12        517.26        474.38        37.24 o
 -11   2  12       2756.49       2744.39        73.36 o
 -10   2  12        315.47        259.16        22.72 o
  -9   2  12        379.27        416.41        20.97 o
  -8   2  12         45.05         29.43         9.81 o
  -7   2  12        138.61        153.23        13.62 o
  -6   2  12       5256.52       4847.72       109.98 o
  -5   2  12         59.51         63.65         9.53 o
  -4   2  12         54.60         61.00         8.98 o
  -3   2  12       6797.71       6508.26        69.96 o
  -2   2  12        764.08        751.50        20.01 o
  -1   2  12       5353.01       5569.28        62.56 o
   0   2  12       6540.77       6406.05        63.87 o
   1   2  12      15586.07      15980.79       144.34 o
   2   2  12       2092.33       2118.80        31.82 o
   3   2  12       5557.11       5476.03        59.53 o
   4   2  12        232.74        247.40        14.58 o
   5   2  12       1283.68       1261.61        30.24 o
   6   2  12        331.69        348.77        19.67 o
   7   2  12       1972.49       1899.48        42.87 o
   8   2  12          7.95         10.70         9.67 o
   9   2  12       2512.59       2461.95        46.55 o
  10   2  12        911.83       1030.37        40.27 o
  11   2  12       1480.72       1332.44        72.08 o
  12   2  12        967.94        926.94        50.79 o
  13   2  12       5045.89       4713.78       108.31 o
  14   2  12       1391.73       1269.27        62.94 o
  15   2  12       2458.21       2379.27        80.27 o
 -17   3  12        586.43        689.76        50.54 o
 -16   3  12       1133.95       1284.85        64.66 o
 -15   3  12       1079.80        996.02        61.14 o
 -14   3  12       2938.05       2779.73        95.50 o
 -13   3  12         98.00        112.46        28.47 o
 -12   3  12       3186.60       3190.66        82.75 o
 -11   3  12        109.65        129.72        22.95 o
 -10   3  12       5226.16       5175.58        89.03 o
  -9   3  12        868.50        848.05        27.85 o
  -8   3  12        175.98        170.97        15.36 o
  -7   3  12       7719.67       7569.40        88.74 o
  -6   3  12        932.33        885.77        26.03 o
  -5   3  12       3522.13       3500.92        56.18 o
  -4   3  12       7040.38       7190.70        76.65 o
  -3   3  12       2774.36       2868.31        40.83 o
  -2   3  12       9995.23      10449.88       101.62 o
  -1   3  12        862.52        990.53        20.05 o
   0   3  12       5419.83       5331.38        59.54 o
   1   3  12       1125.57       1089.34        23.50 o
   2   3  12       7882.48       7682.21        80.10 o
   3   3  12        529.61        534.31        20.31 o
   4   3  12        835.93        859.04        25.82 o
   5   3  12         45.43         54.23        11.55 o
   6   3  12        354.49        367.50        20.50 o
   7   3  12        388.53        418.15        21.68 o
   8   3  12       1939.64       1856.15        40.01 o
   9   3  12         38.26         64.45        11.85 o
  10   3  12       1453.88       1525.89        51.00 o
  11   3  12        452.12        497.59        33.37 o
  12   3  12       2766.07       2748.68        77.36 o
  13   3  12        500.35        515.27        41.46 o
  14   3  12       4575.38       4426.47       107.55 o
 -17   4  12        297.44        307.23        36.98 o
 -16   4  12       1736.03       1556.42        70.15 o
 -15   4  12        100.02        126.29        26.30 o
 -14   4  12        713.63        719.50        47.98 o
 -13   4  12         12.27         12.10        19.48 o
 -12   4  12        350.77        300.79        30.69 o
 -11   4  12       1337.71       1404.61        55.19 o
 -10   4  12       1276.55       1302.58        38.90 o
  -9   4  12        729.80        781.44        34.75 o
  -8   4  12       2465.96       2414.93        44.22 o
  -7   4  12       2263.76       2176.88        40.76 o
  -6   4  12       6482.18       6436.01        79.18 o
  -5   4  12       4436.06       4123.63        57.56 o
  -4   4  12      10849.19      11040.40       116.00 o
  -3   4  12        475.25        484.72        19.68 o
  -2   4  12        216.28        246.31        15.23 o
  -1   4  12       4255.34       3965.35        48.81 o
   0   4  12         90.85        120.17        10.27 o
   1   4  12        235.09        218.89        13.34 o
   2   4  12        432.86        486.79        20.42 o
   3   4  12       1403.93       1294.44        36.00 o
   4   4  12         10.13          7.64         9.31 o
   5   4  12        664.99        712.65        28.04 o
   6   4  12       4274.49       4296.32        63.18 o
   7   4  12        852.57        806.55        28.45 o
   8   4  12       2772.56       2760.33        50.30 o
   9   4  12       1146.85       1168.32        35.63 o
  10   4  12         13.60         40.52        16.15 o
  11   4  12         39.32         46.44        15.37 o
  12   4  12        619.25        520.82        35.39 o
  13   4  12        259.78        233.45        33.26 o
  14   4  12         17.91         12.91        24.08 o
 -17   5  12       1026.89        999.79        60.21 o
 -16   5  12        757.93        863.00        67.86 o
 -15   5  12        137.16        153.68        28.90 o
 -14   5  12       1303.88       1303.65        61.58 o
 -13   5  12          0.29         -4.15        32.75 o
 -12   5  12       1116.88       1168.87        68.37 o
 -11   5  12        996.58       1006.90        41.82 o
 -10   5  12         23.33         37.21        14.02 o
  -9   5  12       6748.00       6547.65       147.27 o
  -8   5  12        129.90        161.32        16.15 o
  -7   5  12      10452.34      10163.71       118.26 o
  -6   5  12       5537.01       5571.29        72.83 o
  -5   5  12      15174.53      14931.23       150.83 o
  -4   5  12       2487.10       2433.36        42.16 o
  -3   5  12        616.00        621.83        22.58 o
  -2   5  12       7642.20       7395.24       124.02 o
  -1   5  12       1270.66       1312.62        26.37 o
   0   5  12       8317.48       8060.06       103.95 o
   1   5  12        285.06        260.53        14.23 o
   2   5  12       4144.64       4054.97        96.07 o
   3   5  12       5922.48       5773.78        73.35 o
   4   5  12       5867.01       5763.04        79.52 o
   5   5  12       5189.74       5061.59        69.81 o
   6   5  12        255.98        273.85        18.76 o
   7   5  12       1134.74       1191.23        33.95 o
   8   5  12         61.99         65.18        13.39 o
   9   5  12       1452.90       1405.47        41.51 o
  10   5  12        540.97        514.49        36.35 o
  11   5  12        437.13        535.16        44.69 o
  12   5  12        889.80        899.68        82.77 o
  13   5  12        393.95        335.40        40.16 o
  14   5  12        427.66        358.38        54.86 o
 -16   6  12        666.74        782.80        53.39 o
 -15   6  12        613.96        632.70        47.89 o
 -14   6  12         28.21         21.08        20.73 o
 -13   6  12       1811.60       1803.02        79.98 o
 -12   6  12        868.99        953.07        43.70 o
 -11   6  12       1919.68       1947.62        66.97 o
 -10   6  12        213.59        223.93        20.67 o
  -9   6  12        518.26        543.50        41.13 o
  -8   6  12        221.50        261.32        19.14 o
  -7   6  12          1.96         10.62        13.11 o
  -6   6  12        903.79        896.19        34.27 o
  -5   6  12       1325.87       1224.94        31.61 o
  -4   6  12       1818.99       1815.84        36.78 o
  -3   6  12         25.98         39.52        10.52 o
  -2   6  12        829.46        822.14        22.89 o
  -1   6  12       3161.38       3071.00        52.16 o
   0   6  12       1120.62       1177.84        25.80 o
   1   6  12       5312.01       5346.43        68.67 o
   2   6  12        702.74        692.37        24.37 o
   3   6  12       4663.99       4666.02        64.58 o
   4   6  12        169.81        178.14        16.86 o
   5   6  12        393.80        405.51        21.76 o
   6   6  12         88.45         97.04        13.36 o
   7   6  12        278.18        256.63        20.83 o
   8   6  12        270.08        300.34        22.86 o
   9   6  12        127.69        161.33        19.32 o
  10   6  12         30.13         44.54        19.07 o
  11   6  12        533.91        591.26        37.26 o
  12   6  12         95.01        189.45        36.90 o
  13   6  12        427.51        442.73        39.69 o
  14   6  12          2.34         51.75        28.48 o
 -16   7  12       1083.03       1313.53        67.12 o
 -15   7  12        875.02        943.69        64.62 o
 -14   7  12       2681.65       2734.67        81.43 o
 -13   7  12       1101.44       1146.77        57.19 o
 -12   7  12       2959.99       2925.66        76.25 o
 -11   7  12       3816.22       3925.43        72.32 o
 -10   7  12        321.99        431.94        26.84 o
  -9   7  12        664.39        657.58        31.08 o
  -8   7  12         17.40          8.32        13.83 o
  -7   7  12       4696.32       4683.65        68.14 o
  -6   7  12        558.83        588.94        25.40 o
  -5   7  12       3138.16       3199.08        52.63 o
  -4   7  12       3599.14       3565.08        56.82 o
  -3   7  12       1541.86       1513.49        42.99 o
  -2   7  12       3572.47       3571.29        49.11 o
  -1   7  12       2401.83       2386.63        38.29 o
   0   7  12       6592.89       6288.32        77.63 o
   1   7  12          3.76         -0.43         8.98 o
   2   7  12       3468.78       3448.18        53.46 o
   3   7  12       1825.14       1902.59        38.81 o
   4   7  12       3404.72       3201.37        63.76 o
   5   7  12      10191.22       9922.26       125.77 o
   6   7  12          1.35         12.28        16.30 o
   7   7  12       2535.79       2465.83        54.01 o
   8   7  12         31.97         35.82        14.47 o
   9   7  12       4210.02       4052.26        87.26 o
  10   7  12        826.05        813.63        42.26 o
  11   7  12       1796.00       1809.22        57.54 o
  12   7  12       2034.86       2031.80        93.89 o
  13   7  12         54.97         69.45        23.85 o
 -15   8  12        449.75        547.57        44.59 o
 -14   8  12        202.43        267.00        31.61 o
 -13   8  12         38.95         52.87        24.69 o
 -12   8  12       1909.04       1963.41        57.24 o
 -11   8  12         22.22         45.25        16.26 o
 -10   8  12       3472.35       3336.87        65.47 o
  -9   8  12        687.70        628.17        31.53 o
  -8   8  12       1511.09       1646.66        39.05 o
  -7   8  12         95.03        116.62        14.54 o
  -6   8  12       8385.50       8254.31       100.02 o
  -5   8  12        111.42        102.18        17.34 o
  -4   8  12       4292.26       4143.34        61.69 o
  -3   8  12       3511.63       3453.00        73.90 o
  -2   8  12       9025.33       8919.66       102.53 o
  -1   8  12       3769.78       3750.81        62.35 o
   0   8  12        320.26        384.32        23.16 o
   1   8  12       2077.36       2025.09        44.61 o
   2   8  12        678.22        668.39        29.60 o
   3   8  12       1238.80       1132.52        35.95 o
   4   8  12       4981.51       4636.31       143.81 o
   5   8  12       1198.16       1135.13        44.19 o
   6   8  12      10462.02      10078.85       130.96 o
   7   8  12        299.57        282.53        27.82 o
   8   8  12       7593.02       6944.56       104.21 o
   9   8  12        600.12        598.29        37.84 o
  10   8  12       3875.13       3618.58       103.24 o
  11   8  12        348.12        361.10        32.26 o
  12   8  12         94.53         91.44        24.56 o
  13   8  12        898.30        941.67        57.26 o
 -15   9  12        466.64        557.62        45.10 o
 -14   9  12        176.46        258.61        32.49 o
 -13   9  12         95.20        208.51        52.70 o
 -12   9  12       1510.02       1450.03        54.48 o
 -11   9  12        516.01        582.97        33.51 o
 -10   9  12          3.98         23.99        14.84 o
  -9   9  12       1163.35       1204.57        41.45 o
  -8   9  12          6.69          9.22        12.37 o
  -7   9  12       2325.96       2347.13        46.91 o
  -6   9  12         23.77         31.49        12.59 o
  -5   9  12       1820.93       1855.09        45.09 o
  -4   9  12        386.84        454.08        26.12 o
  -3   9  12       5466.51       5364.73        90.58 o
  -2   9  12       2549.30       2561.83        58.70 o
  -1   9  12       4569.02       4367.56        70.53 o
   0   9  12       1376.17       1253.07        37.45 o
   1   9  12          8.01          6.92        12.39 o
   2   9  12       1029.70       1066.23        36.66 o
   3   9  12        532.38        535.20        28.82 o
   4   9  12       1377.85       1356.22        44.37 o
   5   9  12       2199.78       2151.19        50.91 o
   6   9  12        726.71        774.36        35.46 o
   7   9  12       1405.36       1348.13        46.45 o
   8   9  12        255.80        332.48        25.83 o
   9   9  12        920.22       1010.88        53.13 o
  10   9  12          5.51         31.18        18.33 o
  11   9  12        213.46        283.06        30.06 o
  12   9  12          2.83         54.17        24.50 o
 -14  10  12          2.15         30.32        54.31 o
 -13  10  12       1355.37       1384.20        63.56 o
 -12  10  12        146.67        155.48        23.94 o
 -11  10  12         62.97        115.21        19.56 o
 -10  10  12        340.21        431.06        32.18 o
  -9  10  12        154.40        143.83        22.16 o
  -8  10  12          2.15         67.26        15.84 o
  -7  10  12        839.30        859.39        35.60 o
  -6  10  12         13.37         43.21        22.60 o
  -5  10  12       6436.00       6327.61        94.09 o
  -4  10  12        511.64        495.20        28.05 o
  -3  10  12       3582.48       3501.66        71.33 o
  -2  10  12       1031.92       1040.91        42.46 o
  -1  10  12      15581.22      14789.91       170.86 o
   0  10  12       1149.80       1050.98        36.74 o
   1  10  12       7253.52       6775.31       142.34 o
   2  10  12         85.81         83.72        16.44 o
   3  10  12       8381.63       7962.98       111.31 o
   4  10  12        892.56        949.99        40.84 o
   5  10  12       3727.27       3667.00        70.42 o
   6  10  12       2302.73       2325.48        55.66 o
   7  10  12        437.66        481.67        30.97 o
   8  10  12       2025.29       2072.83        54.14 o
   9  10  12        264.86        250.33        32.20 o
  10  10  12        358.40        362.09        32.47 o
  11  10  12       1800.06       1736.64        63.75 o
 -13  11  12        379.98        418.57        53.47 o
 -12  11  12       1878.71       1978.60        82.67 o
 -11  11  12         93.30        208.84        30.02 o
 -10  11  12       1502.92       1557.04        63.84 o
  -9  11  12          0.43          8.63        20.61 o
  -8  11  12         41.49         67.32        31.74 o
  -7  11  12         97.75        114.49        19.20 o
  -6  11  12       1654.86       1773.13        52.64 o
  -5  11  12        769.99        775.02        35.37 o
  -4  11  12       4465.32       4375.98        94.56 o
  -3  11  12         15.70         29.52        16.73 o
  -2  11  12      10813.58      10764.90       152.41 o
  -1  11  12        134.02        142.38        20.82 o
   0  11  12       8870.82       8741.32       118.49 o
   1  11  12        393.83        391.86        26.51 o
   2  11  12       2655.70       2561.31        71.74 o
   3  11  12         51.85         73.49        16.64 o
   4  11  12       1565.01       1544.39        50.86 o
   5  11  12          1.78         15.26        15.20 o
   6  11  12        722.74        741.40        37.46 o
   7  11  12         48.82         63.33        17.33 o
   8  11  12          1.03         14.32        17.05 o
   9  11  12         24.65         33.41        18.93 o
  10  11  12        203.62        234.18        30.76 o
 -12  12  12       1810.94       1861.50        84.74 o
 -11  12  12        134.44        206.04        49.22 o
 -10  12  12       1292.16       1424.90        63.65 o
  -9  12  12        631.09        683.07        46.41 o
  -8  12  12       2187.09       2325.70        79.80 o
  -7  12  12          2.31         70.78        20.27 o
  -6  12  12       4854.85       4905.92       105.41 o
  -5  12  12        116.24        109.18        24.34 o
  -4  12  12       1409.61       1348.08        49.31 o
  -3  12  12        945.99        914.79        42.69 o
  -2  12  12       1094.25       1030.70        45.15 o
  -1  12  12        863.77        923.17        54.05 o
   0  12  12        195.15        204.25        26.69 o
   1  12  12        168.28        136.29        18.78 o
   2  12  12        224.67        255.98        23.48 o
   3  12  12        313.86        361.33        26.63 o
   4  12  12       2006.89       1941.99        52.43 o
   5  12  12       1041.15       1093.61        44.32 o
   6  12  12       1768.51       1774.63        53.15 o
   7  12  12        200.51        220.86        24.53 o
   8  12  12        776.62        760.88        51.53 o
   9  12  12         33.09         67.33        21.39 o
 -11  13  12        700.32        815.64        53.49 o
 -10  13  12         24.10         30.74        26.61 o
  -9  13  12       2414.14       2484.58        77.71 o
  -8  13  12        230.82        314.86        35.51 o
  -7  13  12       7013.13       7238.19       137.54 o
  -6  13  12         99.28        121.23        26.04 o
  -5  13  12       3298.93       3444.77        87.90 o
  -4  13  12        289.28        318.97        32.98 o
  -3  13  12       1337.92       1447.59        61.16 o
  -2  13  12         14.87         34.91        18.73 o
  -1  13  12         62.17         80.46        22.98 o
   0  13  12         82.52        114.72        24.02 o
   1  13  12       1546.31       1588.01        68.04 o
   2  13  12         95.90        139.20        26.75 o
   3  13  12       2141.14       2033.25        54.62 o
   4  13  12          3.78         55.68        18.12 o
   5  13  12       2833.44       2686.64        73.98 o
   6  13  12          5.62         36.34        26.50 o
   7  13  12       2395.67       2204.45        60.48 o
   8  13  12        180.01        192.16        28.37 o
  -9  14  12        962.94       1002.34        75.08 o
  -8  14  12       1487.28       1509.37       100.25 o
  -7  14  12         81.83         95.57        27.27 o
  -6  14  12       1975.60       2091.11        70.64 o
  -5  14  12         76.23         86.91        25.54 o
  -4  14  12       1497.53       1450.78        64.04 o
  -3  14  12         66.65         97.93        40.41 o
  -2  14  12        664.88        769.38        49.21 o
  -1  14  12         40.58        103.15        24.95 o
   0  14  12        118.24        102.39        24.56 o
   1  14  12       1065.04       1124.54        58.58 o
   2  14  12          1.59         19.71        21.78 o
   3  14  12       2784.22       2582.30        70.97 o
   4  14  12         49.97         87.24        22.78 o
   5  14  12        212.04        232.35        28.90 o
   6  14  12        195.10        227.05        31.53 o
   7  14  12         23.40         23.55        18.78 o
  -8  15  12        252.64        316.62        44.62 o
  -7  15  12         76.95        118.78        35.20 o
  -6  15  12       1076.51       1122.45        60.17 o
  -5  15  12        545.02        667.87        48.48 o
  -4  15  12        659.24        736.90        59.26 o
  -3  15  12          5.12         -2.61        24.15 o
  -2  15  12       1791.88       1764.03        71.95 o
  -1  15  12        190.37        304.07        49.96 o
   0  15  12       3717.62       3594.80        96.20 o
   1  15  12          0.23         19.64        23.69 o
   2  15  12       2830.47       2641.28       119.55 o
   3  15  12        156.44        169.80        29.21 o
   4  15  12       3091.27       2910.99        88.14 o
   5  15  12        137.31        153.91        32.18 o
  -4  16  12        414.87        423.52        40.81 o
  -3  16  12        359.88        372.96        53.01 o
  -2  16  12        381.17        414.34        39.85 o
  -1  16  12       1821.46       1906.00        75.30 o
   0  16  12         19.59         43.86        25.57 o
   1  16  12       1301.90       1316.84        67.03 o
   2  16  12         50.25        137.20        28.69 o
 -17   0  13         18.18        105.15        40.44 o
 -15   0  13        359.48        265.46        47.89 o
 -13   0  13          5.06         23.98        29.75 o
 -11   0  13       3859.51       3503.44       120.39 o
  -9   0  13        437.18        380.66        32.54 o
  -7   0  13        548.99        566.58        36.96 o
  -5   0  13        200.21        224.97        35.36 o
  -3   0  13       4250.55       3837.80        95.55 o
  -1   0  13       5187.96       5267.67       104.14 o
   1   0  13       5637.80       5678.95        89.60 o
   3   0  13      10164.28       9583.47       159.27 o
   5   0  13       9130.97       9183.92       121.54 o
   7   0  13       5429.39       5286.34        95.72 o
   9   0  13       7407.43       7630.39       149.03 o
  11   0  13       2986.46       2983.90       112.09 o
  13   0  13       1955.12       2184.37       187.72 o
 -17   1  13       1020.23        903.87        70.48 o
 -16   1  13       1047.89       1032.10        59.05 o
 -15   1  13         10.71        -10.38        25.77 o
 -14   1  13        209.12        199.41        28.44 o
 -13   1  13         22.92         47.53        26.52 o
 -12   1  13       2248.86       2188.80        68.14 o
 -11   1  13       5117.77       4672.13       101.25 o
 -10   1  13       1297.59       1250.35        52.68 o
  -9   1  13       8030.11       7803.39        93.93 o
  -8   1  13        423.88        418.31        24.11 o
  -7   1  13       2028.23       2009.62        42.44 o
  -6   1  13       2257.52       2149.50        40.80 o
  -5   1  13       8076.33       7708.94       151.97 o
  -4   1  13       9258.37       9039.04       124.72 o
  -3   1  13         22.54         38.95        12.12 o
  -2   1  13       6335.67       6290.08        83.10 o
  -1   1  13        127.56        181.66        13.27 o
   0   1  13       7484.84       7570.68        73.36 o
   1   1  13        306.51        349.26        14.30 o
   2   1  13        708.21        760.62        20.24 o
   3   1  13       2466.94       2588.98        37.63 o
   4   1  13       7358.52       7462.85        76.75 o
   5   1  13      12015.73      12082.48       119.09 o
   6   1  13        459.08        492.93        20.25 o
   7   1  13       4447.56       4492.08        62.66 o
   8   1  13       4251.49       4270.57        64.78 o
   9   1  13       3987.87       3992.29        63.46 o
  10   1  13       1125.78       1043.83        40.66 o
  11   1  13       1492.28       1525.56        59.03 o
  12   1  13       2043.17       2082.21        67.74 o
  13   1  13          2.86         12.68        24.10 o
  14   1  13       1849.13       1995.21        75.78 o
 -17   2  13         19.71         55.68        24.37 o
 -16   2  13        488.42        561.01        45.41 o
 -15   2  13          6.64         16.39        20.33 o
 -14   2  13         46.34         52.94        25.04 o
 -13   2  13         58.53         64.45        20.55 o
 -12   2  13        701.35        709.95        45.55 o
 -11   2  13        288.53        270.46        30.44 o
 -10   2  13       5125.24       4982.17        87.79 o
  -9   2  13        371.28        341.29        20.46 o
  -8   2  13       2085.73       2010.90        40.42 o
  -7   2  13        906.23        864.46        28.11 o
  -6   2  13       1047.13       1084.94        30.37 o
  -5   2  13       2684.94       2651.69        48.04 o
  -4   2  13        561.46        570.41        23.15 o
  -3   2  13        423.14        387.71        20.10 o
  -2   2  13         77.57         83.83         9.72 o
  -1   2  13       1950.88       1985.17        33.12 o
   0   2  13        305.11        386.61        14.23 o
   1   2  13        919.21        873.88        21.01 o
   2   2  13      11744.47      11678.36       155.38 o
   3   2  13        433.27        447.74        21.79 o
   4   2  13       3593.48       3619.07        49.74 o
   5   2  13        615.65        655.82        25.89 o
   6   2  13       6692.84       6644.57        84.15 o
   7   2  13         73.30         68.12        14.85 o
   8   2  13       3355.95       3346.71        52.50 o
   9   2  13         39.92         30.35        12.19 o
  10   2  13        192.76        180.60        21.45 o
  11   2  13        118.99        118.16        22.78 o
  12   2  13          7.63         20.52        20.06 o
  13   2  13        333.69        279.01        33.79 o
  14   2  13       1736.36       1783.98        73.56 o
 -17   3  13        761.57        794.15        54.53 o
 -16   3  13       2010.81       2016.46       108.46 o
 -15   3  13         48.61         80.67        28.29 o
 -14   3  13       2727.68       2597.37        78.54 o
 -13   3  13         26.67         26.54        19.20 o
 -12   3  13        914.03        806.79        47.57 o
 -11   3  13        484.20        408.27        34.97 o
 -10   3  13         43.36         37.97        15.45 o
  -9   3  13       2704.80       2711.73        60.09 o
  -8   3  13       1287.48       1166.85        45.40 o
  -7   3  13       1153.60       1221.26        35.52 o
  -6   3  13        770.32        716.67        36.75 o
  -5   3  13         65.58        119.40        14.02 o
  -4   3  13        828.26        815.17        22.71 o
  -3   3  13          1.85         -3.32         8.36 o
  -2   3  13        459.30        418.50        17.41 o
  -1   3  13          1.94         10.92         7.98 o
   0   3  13       1357.34       1235.65        34.84 o
   1   3  13       1006.31       1011.38        23.72 o
   2   3  13       6406.66       6535.49        72.33 o
   3   3  13       1231.08       1224.57        32.60 o
   4   3  13       6482.60       6378.30        79.55 o
   5   3  13       2212.63       2159.02        44.42 o
   6   3  13          1.86         11.44         9.84 o
   7   3  13       2578.38       2508.56        47.19 o
   8   3  13        170.69        206.39        19.10 o
   9   3  13        981.32        959.72        32.78 o
  10   3  13        602.82        608.20        31.69 o
  11   3  13        655.31        681.83        46.58 o
  12   3  13       1873.81       1820.98        67.31 o
  13   3  13        800.33        840.57        52.18 o
  14   3  13        638.01        676.90        48.80 o
 -17   4  13       2294.13       2231.83        80.36 o
 -16   4  13        164.04        214.71        32.66 o
 -15   4  13       5119.54       4942.93       116.27 o
 -14   4  13         62.23        111.57        27.54 o
 -13   4  13       3999.66       3824.81       104.40 o
 -12   4  13        221.91        279.33        30.74 o
 -11   4  13       1534.18       1592.52        58.79 o
 -10   4  13       1306.69       1205.73        44.39 o
  -9   4  13        157.57        149.49        17.40 o
  -8   4  13        450.04        453.54        25.73 o
  -7   4  13       1079.84       1039.41        35.84 o
  -6   4  13         98.93        101.50        13.47 o
  -5   4  13       4003.61       3765.33        74.50 o
  -4   4  13          0.60         -0.98         9.13 o
  -3   4  13       9690.77       9843.98       107.04 o
  -2   4  13        562.13        632.30        22.27 o
  -1   4  13      10394.78      10330.59       114.08 o
   0   4  13       2971.51       2795.78        48.12 o
   1   4  13       9452.02       9192.38       100.91 o
   2   4  13       2043.38       2165.71        39.32 o
   3   4  13       6901.27       6606.82       126.10 o
   4   4  13        164.56        186.30        15.59 o
   5   4  13        224.39        186.95        16.63 o
   6   4  13        708.11        684.92        28.94 o
   7   4  13        476.57        521.33        25.04 o
   8   4  13        184.22        207.62        17.64 o
   9   4  13       5279.33       5125.62        92.95 o
  10   4  13          4.71         12.40        13.59 o
  11   4  13       4613.98       4434.62       133.67 o
  12   4  13        810.33        838.45        50.36 o
  13   4  13       3398.92       3513.61        92.59 o
  14   4  13        497.63        608.85        55.69 o
 -16   5  13       2011.45       2020.48        78.71 o
 -15   5  13         11.09         68.71        24.93 o
 -14   5  13        859.93        782.82        51.49 o
 -13   5  13        871.89        899.40        51.91 o
 -12   5  13         81.35        109.93        23.91 o
 -11   5  13       1229.17       1254.00        93.27 o
 -10   5  13        125.34        118.49        18.64 o
  -9   5  13        425.08        415.09        25.55 o
  -8   5  13        199.63        210.94        19.77 o
  -7   5  13       3599.74       3440.94        55.31 o
  -6   5  13        433.37        430.68        21.96 o
  -5   5  13        766.68        800.71        26.71 o
  -4   5  13       1108.61       1072.81        29.23 o
  -3   5  13        426.26        447.52        20.64 o
  -2   5  13        142.25        129.90        13.49 o
  -1   5  13         44.73         41.27        10.10 o
   0   5  13        679.83        706.63        23.86 o
   1   5  13        158.66        153.38        13.96 o
   2   5  13        877.18        947.59        27.25 o
   3   5  13        816.91        789.30        26.57 o
   4   5  13        268.04        271.72        22.07 o
   5   5  13        897.65        848.59        28.96 o
   6   5  13       1082.47       1173.72        33.57 o
   7   5  13          8.70         26.34        11.50 o
   8   5  13       5112.55       4905.42        80.38 o
   9   5  13        234.05        233.31        19.44 o
  10   5  13       2059.13       2090.68        60.28 o
  11   5  13        118.20        135.22        24.69 o
  12   5  13       3070.62       3121.81        99.67 o
  13   5  13         95.00         55.26        33.22 o
 -16   6  13         60.86         58.95        26.63 o
 -15   6  13        117.65        178.83        33.73 o
 -14   6  13        237.35        244.81        32.18 o
 -13   6  13         18.18         27.38        24.72 o
 -12   6  13       3124.98       3162.81        84.35 o
 -11   6  13        262.50        307.77        26.86 o
 -10   6  13       7570.97       7332.35       117.11 o
  -9   6  13        403.22        397.17        44.42 o
  -8   6  13      16911.70      16778.35       172.95 o
  -7   6  13        169.70        207.22        19.73 o
  -6   6  13      12113.20      11636.36       283.48 o
  -5   6  13        105.92        102.33        13.86 o
  -4   6  13       5874.26       5697.42        74.64 o
  -3   6  13        197.45        183.58        15.85 o
  -2   6  13       3826.45       3776.34        56.03 o
  -1   6  13        869.49        831.63        26.34 o
   0   6  13        119.09         91.94        13.66 o
   1   6  13         50.41         70.45        11.90 o
   2   6  13       1121.28       1141.52        30.43 o
   3   6  13       1779.00       1706.02        36.91 o
   4   6  13      10477.02      10272.42       116.17 o
   5   6  13        178.66        189.19        17.76 o
   6   6  13       6817.98       6706.47        88.20 o
   7   6  13        684.82        693.48        28.79 o
   8   6  13       1342.31       1396.38        43.23 o
   9   6  13       1499.59       1487.80        45.07 o
  10   6  13        892.71        895.78        48.92 o
  11   6  13        935.65        982.19        46.46 o
  12   6  13          9.65         20.48        19.61 o
  13   6  13       1367.91       1418.35        66.02 o
 -15   7  13        159.05        205.76        31.19 o
 -14   7  13        120.14        179.02        30.28 o
 -13   7  13        721.50        800.81        51.06 o
 -12   7  13         91.54        113.54        24.72 o
 -11   7  13       4163.94       4247.73        95.54 o
 -10   7  13        505.85        490.48        32.83 o
  -9   7  13       3847.07       3801.57        95.85 o
  -8   7  13         99.14         92.12        14.68 o
  -7   7  13       3951.34       3821.70        61.04 o
  -6   7  13       1207.51       1234.52        34.04 o
  -5   7  13        888.18        924.79        29.79 o
  -4   7  13          3.44         -1.39        10.47 o
  -3   7  13         51.66         62.06        12.35 o
  -2   7  13       6304.87       5891.48       112.77 o
  -1   7  13         25.60         26.11        16.72 o
   0   7  13       1628.98       1619.04        38.93 o
   1   7  13       3432.60       3311.38        52.57 o
   2   7  13        517.51        524.17        23.19 o
   3   7  13       5003.30       5006.03        77.41 o
   4   7  13         44.74         25.35        12.56 o
   5   7  13       2615.32       2583.73        58.31 o
   6   7  13        111.97        147.76        18.37 o
   7   7  13       5269.93       4994.22        82.47 o
   8   7  13        368.35        391.14        27.07 o
   9   7  13       1708.82       1650.07        48.30 o
  10   7  13        165.61        187.46        27.25 o
  11   7  13        600.82        561.98        38.00 o
  12   7  13        584.56        626.92        46.29 o
  13   7  13        101.83        101.42        26.02 o
 -15   8  13        749.62        900.63        56.45 o
 -14   8  13         95.83        133.13        30.49 o
 -13   8  13       2586.85       2624.69       132.36 o
 -12   8  13        441.90        427.18        37.43 o
 -11   8  13       1400.49       1431.10        61.16 o
 -10   8  13         38.83         36.66        17.93 o
  -9   8  13       1541.13       1685.41        45.64 o
  -8   8  13        578.53        563.66        27.22 o
  -7   8  13          7.04         55.01        12.77 o
  -6   8  13        328.76        332.94        21.19 o
  -5   8  13        383.66        411.85        22.93 o
  -4   8  13        163.66        207.06        17.48 o
  -3   8  13      10224.79       9827.44       112.35 o
  -2   8  13        171.45        180.65        21.30 o
  -1   8  13      16498.48      16003.97       197.70 o
   0   8  13        846.05        782.94        35.45 o
   1   8  13       6408.51       5918.73        96.59 o
   2   8  13       2481.58       2447.79        50.92 o
   3   8  13       2490.24       2460.18        61.89 o
   4   8  13        105.24         97.39        16.37 o
   5   8  13          1.50          8.87        13.60 o
   6   8  13        142.12        179.72        19.74 o
   7   8  13        196.88        216.04        21.76 o
   8   8  13         22.18         36.71        15.15 o
   9   8  13        372.51        355.22        30.74 o
  10   8  13        248.05        288.91        32.20 o
  11   8  13        649.37        623.05        40.84 o
  12   8  13        200.69        240.26        41.60 o
 -14   9  13       1923.24       1932.13        97.45 o
 -13   9  13       1517.40       1573.78        81.36 o
 -12   9  13       1508.22       1526.89        78.03 o
 -11   9  13       1769.11       1768.43        56.30 o
 -10   9  13        597.49        621.96        32.92 o
  -9   9  13       2425.01       2357.44        54.73 o
  -8   9  13          6.11         13.25        12.88 o
  -7   9  13       2450.62       2445.49        49.16 o
  -6   9  13        883.29        901.59        38.01 o
  -5   9  13        117.64        106.69        16.85 o
  -4   9  13       2825.54       2809.15        56.25 o
  -3   9  13        450.90        425.33        29.12 o
  -2   9  13      10615.48      10485.30       145.39 o
  -1   9  13        259.62        229.87        23.02 o
   0   9  13      10328.62       9951.13       140.63 o
   1   9  13        336.64        347.33        26.85 o
   2   9  13       2657.69       2594.30        54.87 o
   3   9  13        125.92        145.81        18.06 o
   4   9  13       1325.54       1360.39        42.78 o
   5   9  13       1501.70       1449.91        47.58 o
   6   9  13          2.61         -9.90        13.77 o
   7   9  13        937.72        983.12        40.31 o
   8   9  13          4.02         15.19        15.71 o
   9   9  13        166.90        255.17        27.54 o
  10   9  13         16.27         43.22        23.01 o
  11   9  13         67.90         59.03        24.37 o
 -14  10  13         23.05         45.43        34.83 o
 -13  10  13        182.07        240.84        50.39 o
 -12  10  13        707.70        915.07        87.49 o
 -11  10  13        510.98        568.03        42.72 o
 -10  10  13        726.51        697.52        39.97 o
  -9  10  13         75.15        130.23        22.27 o
  -8  10  13       2577.27       2681.12        67.13 o
  -7  10  13         56.72         81.17        17.70 o
  -6  10  13       1326.52       1413.01        42.88 o
  -5  10  13        190.94        198.02        20.57 o
  -4  10  13        157.35        181.81        22.11 o
  -3  10  13       1672.99       1666.10        49.64 o
  -2  10  13        574.70        577.31        34.19 o
  -1  10  13       4512.57       4147.37        85.15 o
   0  10  13        106.23        103.94        18.58 o
   1  10  13        995.12       1037.08        51.72 o
   2  10  13       1008.46        926.07        41.78 o
   3  10  13        322.83        341.92        25.12 o
   4  10  13       2442.24       2347.89        55.01 o
   5  10  13        732.11        761.13        39.46 o
   6  10  13       2286.94       2145.96        53.86 o
   7  10  13          4.60         14.91        16.09 o
   8  10  13       2377.79       2216.72        57.34 o
   9  10  13        202.44        256.63        35.57 o
  10  10  13       1107.01        975.86        49.90 o
  11  10  13        482.33        545.81        40.61 o
 -13  11  13       1472.73       1536.22       105.36 o
 -12  11  13        299.90        370.15        56.13 o
 -11  11  13       4821.21       4740.34       128.24 o
 -10  11  13         19.59         67.23        24.91 o
  -9  11  13       4201.72       4276.06        88.28 o
  -8  11  13        532.50        587.76        37.57 o
  -7  11  13       6919.40       7002.26       140.90 o
  -6  11  13       1104.98       1204.73        43.03 o
  -5  11  13       2994.49       3096.14        69.75 o
  -4  11  13         86.47         92.10        19.68 o
  -3  11  13       1066.89        930.54        42.37 o
  -2  11  13        436.57        466.93        32.51 o
  -1  11  13        263.77        246.11        24.41 o
   0  11  13        717.06        694.97        38.46 o
   1  11  13         35.99         30.69        24.24 o
   2  11  13       1578.54       1618.43        53.48 o
   3  11  13        545.48        565.16        35.86 o
   4  11  13        475.16        495.67        30.65 o
   5  11  13       5097.52       5066.56        95.50 o
   6  11  13        100.76        125.58        20.26 o
   7  11  13       1840.37       1861.64        53.10 o
   8  11  13         16.08         24.73        18.34 o
   9  11  13       1986.22       1818.80       109.96 o
  10  11  13        575.63        679.94        48.81 o
 -12  12  13       1943.77       2038.71       111.91 o
 -11  12  13          5.03         54.21        33.11 o
 -10  12  13       3399.79       3404.12        91.73 o
  -9  12  13          1.64         41.09        35.72 o
  -8  12  13       2943.62       3009.81        91.93 o
  -7  12  13       1932.06       1982.38        67.60 o
  -6  12  13       3687.63       3755.26        96.19 o
  -5  12  13       1102.67       1124.84        52.32 o
  -4  12  13        236.56        258.46        26.58 o
  -3  12  13        635.34        639.48        38.18 o
  -2  12  13        612.97        647.05        38.00 o
  -1  12  13       1938.68       1823.63        54.83 o
   0  12  13         66.47        113.40        20.29 o
   1  12  13       1805.00       1709.03        65.56 o
   2  12  13        139.16        158.48        22.60 o
   3  12  13       3161.67       2909.86        71.41 o
   4  12  13        425.80        556.09        37.02 o
   5  12  13        124.19        163.02        21.92 o
   6  12  13       1147.80       1317.50        68.60 o
   7  12  13        470.57        513.18        34.68 o
   8  12  13       1443.35       1448.57        75.40 o
   9  12  13       1144.22       1201.03        55.79 o
 -10  13  13          0.74         52.47        27.17 o
  -9  13  13         89.72        157.42        47.37 o
  -8  13  13         75.67         46.60        30.24 o
  -7  13  13         51.24        101.47        26.67 o
  -6  13  13        465.62        429.31        38.55 o
  -5  13  13        270.99        284.55        32.95 o
  -4  13  13        734.66        807.29        49.80 o
  -3  13  13        139.93        180.32        30.99 o
  -2  13  13       1687.93       1639.10        65.12 o
  -1  13  13        299.00        306.20        32.24 o
   0  13  13        886.72        946.88        45.96 o
   1  13  13         93.52         98.60        21.23 o
   2  13  13       1651.55       1674.07        58.27 o
   3  13  13        274.75        301.52        29.86 o
   4  13  13       1075.23       1175.06        60.33 o
   5  13  13        374.66        436.15        35.95 o
   6  13  13        204.04        242.45        38.23 o
   7  13  13         36.10         34.24        20.87 o
  -9  14  13         47.96         99.08        44.34 o
  -8  14  13       2450.00       2408.40       129.21 o
  -7  14  13         44.98        101.01        28.70 o
  -6  14  13       2815.38       2572.81        78.73 o
  -5  14  13       1458.62       1422.65        65.00 o
  -4  14  13       1554.72       1301.72        62.60 o
  -3  14  13        271.97        310.89        35.25 o
  -2  14  13        445.09        486.17        41.01 o
  -1  14  13       2367.68       2502.75        77.39 o
   0  14  13        297.00        315.59        34.45 o
   1  14  13       1509.14       1492.98        66.85 o
   2  14  13        313.57        394.77        38.44 o
   3  14  13       1761.68       1765.74        72.92 o
   4  14  13       2210.91       1967.45        75.37 o
   5  14  13       1277.46       1249.22        64.76 o
   6  14  13       1521.16       1563.68        71.29 o
  -7  15  13       2864.83       2906.32       101.87 o
  -6  15  13         21.77         28.00        26.36 o
  -5  15  13        848.49        889.95        63.53 o
  -4  15  13         54.88         43.71        26.26 o
  -3  15  13        680.77        790.54        55.32 o
  -2  15  13        199.54        207.35        30.81 o
  -1  15  13         94.39        107.60        27.81 o
   0  15  13        329.57        365.57        37.67 o
   1  15  13        506.10        537.33        65.58 o
   2  15  13         96.10        102.42        27.34 o
   3  15  13        324.29        367.74        38.02 o
   4  15  13        547.03        541.69        46.44 o
 -16   0  14        251.10        396.81        55.97 o
 -14   0  14        707.99        726.08        69.04 o
 -12   0  14       4565.12       3990.61       239.28 o
 -10   0  14      12137.61      12091.73       269.12 o
  -8   0  14       4860.14       4718.28       107.75 o
  -6   0  14       1528.12       1362.97        51.36 o
  -4   0  14        714.45        721.90        39.88 o
  -2   0  14       3281.02       3153.69        80.27 o
   0   0  14       2088.33       1930.38        70.21 o
   2   0  14      12175.41      12587.97       196.27 o
   4   0  14       7961.25       8223.94       112.54 o
   6   0  14       8386.33       8528.44       133.39 o
   8   0  14         72.01         42.44        25.84 o
  10   0  14         31.94        104.95        62.23 o
  12   0  14          3.99        -20.93        27.67 o
  14   0  14       3087.77       3400.91       134.50 o
 -17   1  14        598.33        703.12        69.89 o
 -16   1  14        271.80        336.51        42.61 o
 -15   1  14         19.87         58.63        23.67 o
 -14   1  14        127.76        110.62        24.46 o
 -13   1  14         41.54         26.30        20.12 o
 -12   1  14          0.57         27.32        18.06 o
 -11   1  14       4341.91       4144.40        95.67 o
 -10   1  14          0.89         -0.17        14.58 o
  -9   1  14       1891.69       1806.09        42.80 o
  -8   1  14        480.31        469.14        23.41 o
  -7   1  14         16.86         14.54        10.94 o
  -6   1  14       3408.06       3282.26        69.23 o
  -5   1  14       1097.25       1112.30        33.26 o
  -4   1  14       1397.81       1383.94        33.05 o
  -3   1  14       3184.98       2979.54        49.18 o
  -2   1  14        838.81        818.97        30.27 o
  -1   1  14        802.63        784.31        26.32 o
   0   1  14         95.17        117.89        13.06 o
   1   1  14       7902.33       7933.48        84.92 o
   2   1  14        747.68        653.77        19.92 o
   3   1  14       1964.12       2077.47        36.44 o
   4   1  14       2614.51       2622.18        42.18 o
   5   1  14       8535.89       8727.87        89.20 o
   6   1  14         52.21         44.46        10.74 o
   7   1  14       4264.41       4324.15        65.04 o
   8   1  14       6524.51       6578.03        88.87 o
   9   1  14        557.51        530.37        26.81 o
  10   1  14       3499.00       3445.03        72.01 o
  11   1  14        512.38        468.23        38.39 o
  12   1  14       3542.62       3395.71        89.31 o
  13   1  14        870.20        832.47        65.71 o
  14   1  14        523.42        515.56        43.95 o
 -17   2  14       1087.24       1208.25        66.08 o
 -16   2  14          6.68         54.52        24.68 o
 -15   2  14        850.74        761.47        51.20 o
 -14   2  14          0.52         16.58        19.93 o
 -13   2  14        640.15        623.55        44.53 o
 -12   2  14         16.24         50.07        30.82 o
 -11   2  14       2514.00       2447.66        71.50 o
 -10   2  14         13.61         -7.75        13.29 o
  -9   2  14         77.66         88.08        14.21 o
  -8   2  14        482.04        508.92        24.35 o
  -7   2  14        166.60        160.63        16.20 o
  -6   2  14        408.86        422.22        22.34 o
  -5   2  14      11475.80      11096.66       151.77 o
  -4   2  14       6828.61       6213.54       166.11 o
  -3   2  14       3594.63       3365.89        77.24 o
  -2   2  14       4782.63       4772.15        65.69 o
  -1   2  14       2767.53       2784.11        46.92 o
   0   2  14       1125.89       1071.92        32.96 o
   1   2  14       3141.07       3309.16        47.31 o
   2   2  14        524.77        499.80        18.09 o
   3   2  14        963.37        999.34        29.43 o
   4   2  14        857.01        876.23        27.53 o
   5   2  14         78.92         74.34        11.98 o
   6   2  14        167.48        190.68        17.58 o
   7   2  14       5297.53       5085.82        67.80 o
   8   2  14        320.31        350.90        20.50 o
   9   2  14       2848.75       2879.83        54.02 o
  10   2  14          1.10          0.16        14.60 o
  11   2  14       3755.23       3738.04        90.96 o
  12   2  14        209.08        232.89        31.00 o
  13   2  14       2301.07       2338.17        75.90 o
 -16   3  14        820.71        823.50        53.81 o
 -15   3  14        567.74        599.21        51.96 o
 -14   3  14         62.09         76.19        27.54 o
 -13   3  14       1346.48       1301.74        61.24 o
 -12   3  14        626.57        601.81        51.09 o
 -11   3  14        114.22        164.65        33.19 o
 -10   3  14        826.88        794.23        38.10 o
  -9   3  14       1539.37       1580.64        41.34 o
  -8   3  14         39.81         35.50        14.37 o
  -7   3  14       2218.22       2197.30        48.02 o
  -6   3  14       1080.19       1080.75        35.17 o
  -5   3  14        271.25        276.72        19.35 o
  -4   3  14      10097.79       9839.69       283.71 o
  -3   3  14       1524.91       1472.21        50.52 o
  -2   3  14       2313.44       2504.42        48.32 o
  -1   3  14        120.05        149.27        12.50 o
   0   3  14       6348.81       6414.02        78.25 o
   1   3  14       3186.46       3018.43        48.00 o
   2   3  14        105.45        115.49        11.92 o
   3   3  14       9014.90       8962.19       101.70 o
   4   3  14       1209.87       1142.86        43.90 o
   5   3  14       1094.73       1151.03        31.87 o
   6   3  14          5.13         13.80         9.51 o
   7   3  14        775.20        833.38        30.21 o
   8   3  14       3135.11       3094.76        55.37 o
   9   3  14          2.07         12.30        10.72 o
  10   3  14        416.89        495.76        32.73 o
  11   3  14        384.91        503.08        38.53 o
  12   3  14       3025.06       3035.39       115.14 o
  13   3  14         96.09         89.25        30.08 o
 -16   4  14         73.69        134.38        31.10 o
 -15   4  14        228.84        259.21        49.22 o
 -14   4  14         88.66        119.33        26.64 o
 -13   4  14        977.25        984.64        54.62 o
 -12   4  14        367.49        377.67        35.15 o
 -11   4  14         16.95         20.23        18.30 o
 -10   4  14       1444.73       1415.97        47.56 o
  -9   4  14       1480.53       1384.06        40.71 o
  -8   4  14       3856.35       3788.65        66.23 o
  -7   4  14          3.39         -7.63        12.10 o
  -6   4  14        729.47        717.59        30.66 o
  -5   4  14       2979.08       2876.50        54.57 o
  -4   4  14         37.36         56.97        13.40 o
  -3   4  14         34.78         12.07        17.04 o
  -2   4  14       1690.41       1597.74        40.31 o
  -1   4  14        103.52        117.80        13.06 o
   0   4  14       7971.83       7613.48        89.54 o
   1   4  14        554.63        606.94        23.19 o
   2   4  14      16535.50      16620.31       180.80 o
   3   4  14       2134.35       2094.09        40.54 o
   4   4  14      21688.58      21399.69       252.08 o
   5   4  14        546.85        566.49        24.93 o
   6   4  14       4903.21       4867.98        77.07 o
   7   4  14       2151.56       2139.70        48.13 o
   8   4  14         23.13         43.07        11.90 o
   9   4  14        628.26        636.58        33.00 o
  10   4  14        664.53        679.00        34.16 o
  11   4  14        850.98        914.19        50.25 o
  12   4  14        735.44        892.85        59.31 o
  13   4  14        471.60        509.23        49.68 o
 -16   5  14       2234.95       2101.45        78.86 o
 -15   5  14        984.08       1013.41        69.04 o
 -14   5  14       1953.73       2024.70        74.48 o
 -13   5  14         40.93         46.43        33.31 o
 -12   5  14        216.60        254.39        35.49 o
 -11   5  14        725.80        684.91        44.07 o
 -10   5  14        110.10         84.05        18.68 o
  -9   5  14        290.52        289.34        22.52 o
  -8   5  14       1423.73       1325.37        39.63 o
  -7   5  14          5.15         -1.03        12.46 o
  -6   5  14       2140.35       1963.53        45.58 o
  -5   5  14       2932.52       2829.56        54.67 o
  -4   5  14       3356.07       3173.67        57.52 o
  -3   5  14        149.66        173.44        18.93 o
  -2   5  14       5033.90       4837.29        65.93 o
  -1   5  14        198.05        202.70        15.82 o
   0   5  14        942.27        898.93        27.03 o
   1   5  14       4135.16       4056.83        65.09 o
   2   5  14       5143.43       4904.35        84.05 o
   3   5  14       5602.17       5314.82        71.90 o
   4   5  14       1440.30       1494.12        48.67 o
   5   5  14       7285.75       7011.21        89.61 o
   6   5  14         31.65         29.05        11.52 o
   7   5  14        459.59        472.18        27.04 o
   8   5  14          1.43         12.72        11.52 o
   9   5  14         24.35         52.17        14.03 o
  10   5  14        736.31        759.85        40.45 o
  11   5  14        156.44        151.35        23.83 o
  12   5  14         10.37         65.57        27.49 o
  13   5  14        378.18        359.46        53.69 o
 -16   6  14        180.75        274.83        35.77 o
 -15   6  14        945.25        891.50        82.88 o
 -14   6  14         47.43        107.59        33.83 o
 -13   6  14       1103.08       1137.79        59.21 o
 -12   6  14        279.54        315.65        33.12 o
 -11   6  14        688.25        689.66        39.03 o
 -10   6  14        294.98        300.11        35.44 o
  -9   6  14        118.53        135.68        20.85 o
  -8   6  14          7.32         19.42        16.93 o
  -7   6  14       6846.26       6686.16       100.91 o
  -6   6  14        527.97        548.02        34.06 o
  -5   6  14      10280.50       9332.02       262.66 o
  -4   6  14        198.76        213.42        17.53 o
  -3   6  14      12983.52      12895.77       137.00 o
  -2   6  14         99.81         63.80        12.53 o
  -1   6  14       9980.72       9462.21       107.19 o
   0   6  14         46.59         39.07        11.91 o
   1   6  14       2016.32       1947.21        43.46 o
   2   6  14       8715.10       8344.03       108.30 o
   3   6  14        633.98        679.58        38.67 o
   4   6  14       3265.29       3084.87        53.11 o
   5   6  14        292.06        291.82        20.26 o
   6   6  14       1710.88       1623.44        69.29 o
   7   6  14       1041.02       1057.96        38.96 o
   8   6  14        296.49        274.66        23.84 o
   9   6  14       2200.27       2206.71        54.07 o
  10   6  14         10.42         28.81        18.42 o
  11   6  14       3413.02       3464.50       118.88 o
  12   6  14         60.33         91.49        23.77 o
 -15   7  14        116.29        138.38        29.85 o
 -14   7  14        509.93        514.61        42.23 o
 -13   7  14       1328.60       1482.12        66.16 o
 -12   7  14        314.21        305.13        34.32 o
 -11   7  14       1430.01       1576.65        54.22 o
 -10   7  14          0.32          4.36        16.50 o
  -9   7  14       3585.53       3591.81        75.90 o
  -8   7  14       3869.87       3707.69        81.40 o
  -7   7  14       2800.17       2715.26        82.32 o
  -6   7  14       1646.45       1665.60        44.09 o
  -5   7  14        987.72        949.11        31.24 o
  -4   7  14       5287.24       5274.83        73.13 o
  -3   7  14       1527.24       1584.30        36.40 o
  -2   7  14        719.09        694.30        29.08 o
  -1   7  14        388.53        337.43        22.15 o
   0   7  14          6.34          4.58        11.16 o
   1   7  14       2598.77       2329.54        48.60 o
   2   7  14        121.87        131.31        18.46 o
   3   7  14        636.11        651.54        34.01 o
   4   7  14        387.89        396.73        25.12 o
   5   7  14        983.36       1027.52        37.34 o
   6   7  14        418.06        455.59        30.16 o
   7   7  14        228.79        230.60        22.05 o
   8   7  14       1530.70       1594.24        53.36 o
   9   7  14       2885.13       2664.06        60.81 o
  10   7  14       2780.69       2727.80        70.50 o
  11   7  14         67.51        101.25        21.19 o
  12   7  14       2394.34       2206.93        74.91 o
 -15   8  14        205.11        256.14        35.67 o
 -14   8  14       1032.60       1025.36        58.96 o
 -13   8  14        954.87       1089.78        58.66 o
 -12   8  14       4565.18       4577.38       107.05 o
 -11   8  14       1143.41       1261.98        51.31 o
 -10   8  14       5525.96       5460.33       100.34 o
  -9   8  14         92.78        133.20        21.40 o
  -8   8  14       9382.00       9186.68       123.18 o
  -7   8  14        297.21        286.88        22.84 o
  -6   8  14       2759.24       2664.31        54.20 o
  -5   8  14       2899.59       2820.76        51.36 o
  -4   8  14        910.26        917.42        31.29 o
  -3   8  14        564.47        591.07        34.30 o
  -2   8  14         99.49         64.67        17.21 o
  -1   8  14        829.84        835.45        37.04 o
   0   8  14       1314.09       1453.05        45.73 o
   1   8  14        340.17        392.11        32.18 o
   2   8  14       1166.11       1153.76        42.21 o
   3   8  14        252.05        255.71        24.01 o
   4   8  14       3781.82       3745.03        87.01 o
   5   8  14        579.66        561.83        30.73 o
   6   8  14       1950.86       1954.25        53.84 o
   7   8  14        236.24        320.02        25.47 o
   8   8  14       2045.76       1963.63        52.77 o
   9   8  14          0.75         49.18        20.25 o
  10   8  14        108.05        150.91        28.23 o
  11   8  14        582.81        638.34        41.76 o
 -14   9  14        747.83        876.80        55.07 o
 -13   9  14       1730.61       1863.07        72.25 o
 -12   9  14         40.09         18.78        22.94 o
 -11   9  14       2604.38       2576.73        67.57 o
 -10   9  14         27.89         92.06        20.55 o
  -9   9  14       2009.74       2035.90        57.00 o
  -8   9  14        196.29        200.54        20.49 o
  -7   9  14        877.89        923.35        42.58 o
  -6   9  14        116.26        167.18        19.71 o
  -5   9  14        361.00        360.14        25.04 o
  -4   9  14        488.06        505.61        35.79 o
  -3   9  14          8.66          9.10        14.94 o
  -2   9  14       2168.48       2147.06        78.15 o
  -1   9  14         92.11         73.34        17.21 o
   0   9  14        200.81        207.00        23.09 o
   1   9  14        886.55        933.80        40.87 o
   2   9  14        391.74        439.46        30.55 o
   3   9  14       1037.57       1162.38        45.68 o
   4   9  14        455.04        502.62        43.98 o
   5   9  14        518.16        541.34        34.77 o
   6   9  14       1211.11       1197.38        47.01 o
   7   9  14       1204.71       1157.21        59.37 o
   8   9  14         30.82         47.24        16.67 o
   9   9  14        655.75        590.11        39.75 o
  10   9  14         42.54         34.81        22.89 o
  11   9  14         22.83         69.52        21.47 o
 -13  10  14       2227.12       2495.16        94.79 o
 -12  10  14        647.97        691.74        56.35 o
 -11  10  14        656.23        787.53        54.60 o
 -10  10  14       1326.14       1481.55        62.98 o
  -9  10  14        437.79        446.62        39.36 o
  -8  10  14        211.66        240.69        26.03 o
  -7  10  14       1052.12       1052.39        40.86 o
  -6  10  14        115.51        137.99        19.22 o
  -5  10  14       1680.67       1656.80        50.70 o
  -4  10  14        343.54        384.80        29.68 o
  -3  10  14       4143.57       4228.32        82.69 o
  -2  10  14        414.16        422.61        30.84 o
  -1  10  14       5772.61       5876.63       101.23 o
   0  10  14        130.17        122.34        19.89 o
   1  10  14       3281.97       3245.66        71.55 o
   2  10  14        680.85        647.29        36.85 o
   3  10  14       1657.42       1623.53        52.26 o
   4  10  14        478.67        501.17        33.96 o
   5  10  14         41.41         26.36        16.54 o
   6  10  14        388.54        333.12        32.43 o
   7  10  14        153.36        179.72        21.94 o
   8  10  14         68.47         90.66        19.48 o
   9  10  14        517.79        531.91        39.01 o
  10  10  14          9.07         17.57        27.59 o
 -12  11  14        180.31        252.64        50.41 o
 -11  11  14         90.87        117.43        33.94 o
 -10  11  14          0.28         44.18        31.39 o
  -9  11  14        118.35        220.60        30.33 o
  -8  11  14         40.41        105.08        23.14 o
  -7  11  14         54.77         52.14        18.10 o
  -6  11  14       2062.70       2070.65        57.61 o
  -5  11  14         79.84        103.08        20.01 o
  -4  11  14       2076.06       2000.53        56.18 o
  -3  11  14        189.02        227.79        24.72 o
  -2  11  14       6752.55       6421.38       137.45 o
  -1  11  14        306.27        349.15        29.47 o
   0  11  14       4086.26       3873.89        80.91 o
   1  11  14        183.86        207.10        24.37 o
   2  11  14        985.13       1011.69        45.91 o
   3  11  14       1140.41       1161.33        60.18 o
   4  11  14        327.36        367.77        31.09 o
   5  11  14        659.12        653.30        40.16 o
   6  11  14         68.28         84.17        21.26 o
   7  11  14        212.15        278.60        33.08 o
   8  11  14        472.01        506.01        37.80 o
   9  11  14          5.85         75.32        26.37 o
 -11  12  14         28.74        154.92        37.28 o
 -10  12  14       1459.01       1639.37        81.89 o
  -9  12  14         14.93         43.78        30.72 o
  -8  12  14       3114.95       3074.75        99.75 o
  -7  12  14        496.50        571.22        42.67 o
  -6  12  14       2178.85       2231.89        78.34 o
  -5  12  14       1024.60       1078.38        47.74 o
  -4  12  14        585.88        725.27        40.77 o
  -3  12  14       1368.36       1416.21        53.08 o
  -2  12  14         13.88         34.36        17.70 o
  -1  12  14        749.92        765.65        41.90 o
   0  12  14       1167.91       1121.87        48.86 o
   1  12  14         80.78         89.86        20.14 o
   2  12  14       1280.56       1240.02        51.35 o
   3  12  14        247.69        225.27        26.03 o
   4  12  14       3259.56       3178.19        77.40 o
   5  12  14        469.87        474.61        36.17 o
   6  12  14        505.53        545.57        38.23 o
   7  12  14        274.61        283.35        34.80 o
   8  12  14          6.94         39.53        26.05 o
 -10  13  14          2.06         27.14        33.37 o
  -9  13  14       2396.48       2535.29       129.41 o
  -8  13  14         20.94         56.57        37.90 o
  -7  13  14       3982.04       3916.80       106.34 o
  -6  13  14        121.90        207.48        31.34 o
  -5  13  14       1106.35       1124.76        57.79 o
  -4  13  14         17.56         59.97        23.92 o
  -3  13  14       1847.20       1986.02        69.15 o
  -2  13  14         34.22         55.65        24.92 o
  -1  13  14          7.85         57.69        19.02 o
   0  13  14        117.87        201.73        26.08 o
   1  13  14       1474.15       1418.67        55.91 o
   2  13  14         80.11        187.63        25.65 o
   3  13  14       3595.95       3513.55        82.92 o
   4  13  14        141.13        159.42        25.57 o
   5  13  14       3931.43       3927.98        93.09 o
   6  13  14         96.21        124.11        27.13 o
  -8  14  14        839.61        806.51        63.25 o
  -7  14  14        401.94        471.15        49.63 o
  -6  14  14        795.95        867.62        54.10 o
  -5  14  14        666.15        762.49        54.75 o
  -4  14  14        418.46        408.73        39.88 o
  -3  14  14        994.86        962.23        57.06 o
  -2  14  14         85.26         90.26        26.50 o
  -1  14  14        151.45        164.16        28.40 o
   0  14  14        164.42        200.82        30.77 o
   1  14  14         11.38         42.77        21.66 o
   2  14  14       1850.27       1770.25        71.26 o
   3  14  14          0.23         44.06        24.78 o
   4  14  14        920.13       1018.28        60.08 o
   5  14  14        117.45        202.14        31.24 o
  -5  15  14         11.23         -2.87        25.13 o
  -4  15  14       2091.30       1995.12        77.03 o
  -3  15  14        214.68        289.76        35.95 o
  -2  15  14       2326.31       2313.32        77.61 o
  -1  15  14          0.25         16.71        23.64 o
   0  15  14        769.28        798.89        54.35 o
   1  15  14          5.00         50.78        32.36 o
   2  15  14        686.28        704.17        50.39 o
 -15   0  15         97.03        149.55        39.91 o
 -13   0  15       1079.02       1018.65        77.90 o
 -11   0  15       5904.04       5904.97       170.73 o
  -9   0  15       4439.06       4143.12       131.31 o
  -7   0  15       9760.84       9313.10       169.08 o
  -5   0  15      18722.05      18660.00       286.38 o
  -3   0  15       2630.30       2632.12        72.54 o
  -1   0  15       5346.61       5156.03       108.10 o
   1   0  15       1776.75       1710.77        69.13 o
   3   0  15        172.21        232.36        19.92 o
   5   0  15       2766.75       2685.39        67.24 o
   7   0  15      19532.84      19442.19       256.65 o
   9   0  15       5307.89       5286.79       121.48 o
  11   0  15       6109.21       6009.59       317.81 o
  13   0  15        540.31        377.07        54.03 o
 -16   1  15        106.13        163.51        29.84 o
 -15   1  15        130.56        135.23        26.31 o
 -14   1  15        215.66        257.31        31.90 o
 -13   1  15        277.61        324.32        34.38 o
 -12   1  15          0.13         30.17        19.28 o
 -11   1  15       2046.32       1979.82        65.53 o
 -10   1  15       2906.73       2778.07        91.50 o
  -9   1  15       2522.61       2470.88        67.11 o
  -8   1  15          2.51          2.77        10.64 o
  -7   1  15        635.75        622.51        26.88 o
  -6   1  15       4800.36       4858.83        69.62 o
  -5   1  15       1087.96       1099.28        32.64 o
  -4   1  15       4831.15       4721.30       109.21 o
  -3   1  15        945.52        995.24        30.67 o
  -2   1  15       1673.31       1697.15        37.16 o
  -1   1  15       1538.66       1625.52        39.27 o
   0   1  15       5575.41       5506.95        73.63 o
   1   1  15       2037.05       2291.66        43.36 o
[truncated: 122,020 more chars]
